# Supplementary material for: Fusobacterium nucleatum promotes tumor extravasation and metastasis in head and neck cancer via TLR4/MYB/ESPN axis
Source: Commun Biol. 2026 Mar 25;9:664. doi: 10.1038/s42003-026-09913-3 (PMC13181126; doi:10.1038/s42003-026-09913-3)
Supplement: Supplementary file 4 — Supplementary Data 1 [file 42003_2026_9913_MOESM4_ESM.xlsx]

## Sheet: Figure 1
Figure 1C and 1D				Figure 1E-G						Figure 1H
Content of F. nucleatum	Status_lymph node metastasis	TNM stage		Relative level of F. nucleatum normalized to PGT(-Δct)	Status_lymph node metastasis	TNM stage	Status_recurrence	DFS_months			T stage (T3-4 vs. T1-2)	F. nucleatum abundance (high vs. low)
0.416997	lymph node metastasis: positive	IV		-18.0269	lymph node metastasis: negative	I	0	69		lower limit	1.333	1.106
0	1	IV		-16.3899	lymph node metastasis: negative	I	0	70		relative risk	2.475	2.093
0.221582	1	IV		-14.6756	lymph node metastasis: negative	II	0	67		upper limit	4.594	3.96
0.0479127	lymph node metastasis: positive	III		-12.9844	lymph node metastasis: negative	I	0	70		P	0.0041	0.0233
0.218064	lymph node metastasis: positive	III		-12.9426	lymph node metastasis: positive	IV	0	40
0.0395409	1	III		-12.4355	lymph node metastasis: negative	I	0	65
0	lymph node metastasis: positive	III		-12.2715	lymph node metastasis: negative	II	0	71
0.448437	lymph node metastasis: positive	IV		-12.2464	lymph node metastasis: positive	IV	0	68
0	lymph node metastasis: positive	III		-12.1364	lymph node metastasis: negative	II	1	8
0.619799	1	IV		-11.4984	lymph node metastasis: negative	III	1	6
0	1	IV		-11.3665	lymph node metastasis: negative	I	0	68
0.0359446	lymph node metastasis: positive	II		-11.342	lymph node metastasis: negative	II	0	70
0	lymph node metastasis: positive	IV		-11.3181	lymph node metastasis: negative	II	0	70
0.254968	lymph node metastasis: positive	IV		-11.2484	lymph node metastasis: positive	IV	1	13
0	lymph node metastasis: positive	II		-11.2074	lymph node metastasis: positive	IV	0	38
0.177548	lymph node metastasis: positive	III		-10.9403	lymph node metastasis: negative	I	0	71
0	lymph node metastasis: positive	III		-10.6909	lymph node metastasis: negative	II	1	7
0	lymph node metastasis: positive	IV		-10.6653	lymph node metastasis: positive	III	0	59
0.0155851	1	IV		-10.5493	lymph node metastasis: negative	II	0	71
0.12553	lymph node metastasis: positive	IV		-10.225	lymph node metastasis: negative	III	0	71
0.0576127	lymph node metastasis: positive	II		-10.1633	lymph node metastasis: negative	II	0	70
0.485885	lymph node metastasis: positive	III		-10.1196	lymph node metastasis: positive	IV	0	67
0.0724244	1	IV		-9.98567	lymph node metastasis: positive	IV	1	41
0	lymph node metastasis: positive	II		-9.88998	lymph node metastasis: negative	II	0	61
0.356698	lymph node metastasis: positive	III		-9.87402	lymph node metastasis: negative	II	0	61
0.658044	lymph node metastasis: positive	III		-9.86874	lymph node metastasis: negative	II	0	70
0	1	IV		-9.7607	lymph node metastasis: positive	IV	0	54
0.11331	lymph node metastasis: positive	IV		-9.75296	lymph node metastasis: positive	IV	1	6
0.0366551	lymph node metastasis: positive	II		-9.70728	lymph node metastasis: negative	II	0	66
0	lymph node metastasis: positive	II		-9.39731	lymph node metastasis: positive	IV	0	57
0.0268908	lymph node metastasis: positive	III		-9.35515	lymph node metastasis: positive	IV	0	51
0.179973	lymph node metastasis: positive	III		-9.187	lymph node metastasis: negative	II	0	62
0.468274	1	IV		-9.18183	lymph node metastasis: negative	II	1	9
0.0610748	lymph node metastasis: positive	II		-9.13586	lymph node metastasis: positive	IV	0	50
0.0030694	1	IV		-9.10312	lymph node metastasis: negative	II	1	12
0	lymph node metastasis: positive	II		-9.00022	lymph node metastasis: negative	II	0	65
0.0276715	1	IV		-8.86259	lymph node metastasis: positive	III	0	45
0	lymph node metastasis: positive	III		-8.79683	lymph node metastasis: negative	I	0	70
0.56389	lymph node metastasis: positive	IV		-8.78261	lymph node metastasis: positive	IV	0	35
0	lymph node metastasis: positive	III		-8.73167	lymph node metastasis: negative	I	1	12
0	lymph node metastasis: positive	III		-8.66014	lymph node metastasis: positive	IV	1	39
0	lymph node metastasis: positive	IV		-8.64323	lymph node metastasis: positive	III	0	36
0.0480106	lymph node metastasis: positive	III		-8.63671	lymph node metastasis: negative	II	0	66
0.424145	lymph node metastasis: positive	IV		-8.62982	lymph node metastasis: positive	IV	1	29
0.0141275	lymph node metastasis: positive	IV		-8.61198	lymph node metastasis: negative	I	0	62
0.16645	lymph node metastasis: positive	III		-8.58195	lymph node metastasis: positive	III	0	61
0	lymph node metastasis: positive	III		-8.5807	lymph node metastasis: negative	II	1	15
0	lymph node metastasis: positive	III		-8.57623	lymph node metastasis: positive	IV	1	26
0.374152	lymph node metastasis: positive	III		-8.54636	lymph node metastasis: negative	II	1	31
0.0301573	1	IV		-8.42383	lymph node metastasis: positive	IV	0	36
0	lymph node metastasis: positive	III		-8.40676	lymph node metastasis: positive	IV	0	41
0.861652	1	IV		-8.3852	lymph node metastasis: positive	IV	1	60
0	lymph node metastasis: positive	III		-8.17014	lymph node metastasis: negative	III	1	3
0.41681	1	IV		-8.1303	lymph node metastasis: negative	III	1	15
0.854165	1	III		-7.97474	lymph node metastasis: positive	III	1	36
0.843842	1	IV		-7.95497	lymph node metastasis: negative	II	0	70
0.973275	1	III		-7.63458	lymph node metastasis: positive	III	1	19
0	lymph node metastasis: positive	II		-7.59739	lymph node metastasis: negative	III	1	12
0.795768	1	III		-7.31896	lymph node metastasis: negative	II	1	12
0	1	IV		-7.30276	lymph node metastasis: negative	II	0	65
0.269065	1	IV		-7.2831	lymph node metastasis: positive	IV	0	55
0.714668	1	IV		-7.26646	lymph node metastasis: negative	II	0	65
0	1	IV		-7.24636	lymph node metastasis: positive	IV	1	27
0.00142907	lymph node metastasis: positive	III		-7.23349	lymph node metastasis: positive	IV	0	45
0.034932	lymph node metastasis: positive	IV		-7.15131	lymph node metastasis: positive	IV	0	49
0	1	IV		-7.12054	lymph node metastasis: positive	IV	0	52
0.482395	1	IV		-6.81272	lymph node metastasis: negative	II	1	6
0.458311	lymph node metastasis: positive	III		-6.80365	lymph node metastasis: negative	II	1	5
0.317121	1	III		-6.7035	lymph node metastasis: negative	II	1	12
0.363341	1	IV		-6.68216	lymph node metastasis: positive	IV	0	52
0.542017	1	IV		-6.62042	lymph node metastasis: negative	I	0	67
0.293217	lymph node metastasis: positive	IV		-6.61536	lymph node metastasis: negative	II	1	20
0.277777	1	IV		-6.51383	lymph node metastasis: negative	II	1	22
0.602367	1	IV		-6.51343	lymph node metastasis: negative	III	1	7
0.944127	1	IV		-6.50709	lymph node metastasis: negative	II	0	66
0.0860717	1	IV		-6.45799	lymph node metastasis: negative	II	0	68
0.908856	1	IV		-6.40715	lymph node metastasis: positive	IV	1	18
				-6.35417	lymph node metastasis: positive	IV	1	3
				-6.35081	lymph node metastasis: negative	I	0	61
				-6.32297	lymph node metastasis: negative	II	0	69
				-6.27615	lymph node metastasis: negative	III	0	60
				-6.24507	lymph node metastasis: positive	III	1	36
				-6.2214	lymph node metastasis: negative	III	1	5
				-6.16496	lymph node metastasis: negative	II	1	13
				-6.06382	lymph node metastasis: positive	IV	1	19
				-5.83082	lymph node metastasis: negative	III	1	6
				-5.82831	lymph node metastasis: negative	III	1	9
				-5.71471	lymph node metastasis: negative	III	1	11
				-5.40116	lymph node metastasis: negative	II	0	68
				-5.19461	lymph node metastasis: positive	III	0	41
				-4.73636	lymph node metastasis: positive	IV	0	55
				-4.55033	lymph node metastasis: positive	IV	1	21
				-4.33058	lymph node metastasis: positive	IV	1	43
				-4.03229	lymph node metastasis: positive	IV	0	44
				-3.8986	lymph node metastasis: negative	I	0	66
				-3.79788	lymph node metastasis: positive	III	0	45
				-3.19873	lymph node metastasis: positive	IV	1	7
				-3.09932	lymph node metastasis: positive	III	0	50
				-2.16664	lymph node metastasis: positive	IV	0	44
				-1.99115	lymph node metastasis: positive	III	1	6
				-1.88297	lymph node metastasis: positive	IV	1	4
				-1.78685	lymph node metastasis: positive	III	0	62
				-1.31888	lymph node metastasis: negative	II	0	62
				-0.874035	lymph node metastasis: positive	IV	0	46

## Sheet: Figure 2
Figure 2A
Total radiance fluxn(E+07 photons/s)
Ctrl	1.98	0.038	0.032	0.28	0.015
F.nucleatum	0.065	1.53	1.07	0	0.0052
Figure 2B
Total radiance fluxn(E+09 photons/s)
Ctrl	0	0.051	1.18	0.36	0.02
F.nucleatum	0.72	0.37	1.29	1.71	1.81
Figure 2E
Number of migrated cells
AMC-HN-8	Ctrl	87	62	43	109	78	32
	F. nucleatum	209	210	170	309	211	110
Fadu	Ctrl	280	341	335	345	275	325
	F. nucleatum	780	946	810	679	672	760
Figure 2F
Number of invated cells
AMC-HN-8	Ctrl	14	15	7	12	9	10
	F. nucleatum	24	24	25	29	24	28
Fadu	Ctrl	39	67	52	42	47	33
	F. nucleatum	132	162	153	138	103	142
Figure 2G
Number of adherent ceclls
AMC-HN-8	Ctrl	9	13	4	9	12	6
	F. nucleatum	15	19	21	13	17	9
Fadu	Ctrl	11	13	19	11	8	15
	F. nucleatum	24	20	19	26	17	18
Figure 2H
Number of migrated cells
AMC-HN-8	Ctrl	21	18	8	6	11	4
	F. nucleatum	58	31	10	17	26	50
Fadu	Ctrl	31	18	21	19	58	16
	F. nucleatum	68	27	41	61	21	88

## Sheet: Figure 3
Figure 3C
AMC-HN-8	Ctrl	0.921826	0.930218	1.16618
	F. nucleatum	7.05541	8.21166	9.17973
Fadu	Ctrl	0.697098	1.34079	1.0699
	F. nucleatum	4.19556	3.90488	4.33442
Figure 3F
Number of adherent ceclls
AMC-HN-8	Ctrl	12	6	7	10	8	10
	F. nucleatum	16	25	17	25	21	25
	si-ESPN	2	1	2	2	2	3
	si-ESPN+F. nucleatum	15	8	7	14	9	5
Fadu	Ctrl	12	11	14	12	16	12
	F. nucleatum	18	18	20	18	18	22
	si-ESPN	9	7	7	4	8	9
	si-ESPN+F. nucleatum	9	10	15	13	11	15
Figure 3G
Number of migrated cells
AMC-HN-8	Ctrl	34	41	36	39	28	25
	F. nucleatum	32	63	48	33	68	80
	si-ESPN	23	24	23	29	25	21
	si-ESPN+F. nucleatum	42	28	20	17	35	36
Fadu	Ctrl	28	31	33	42	41	36
	F. nucleatum	59	40	44	62	62	41
	si-ESPN	26	27	15	27	19	17
	si-ESPN+F. nucleatum	27	29	25	25	23	28

## Sheet: Figure 4
Figure 4B
AMC-HN-8	Ctrl	1.03052	0.985883	0.984278
	F. nucleatum	3.51206	2.7132	3.37551
Fadu	Ctrl	1.30103	0.980348	0.784027
	F. nucleatum	8.99695	6.38491	4.35008
Figure 4E								Figure 4F
	value				mean	SD			value				mean	SD
promoter NC+H_MYB NC+TK	Luc	11851	10579	9380	1	0.08		promoter NC+H_MYB NC+TK	Luc	13461	13439	13472	1	0.01
	Rena	3421	3597	3208					Rena	3253	3214	3307
	Luc/Rena	3	3	3					Luc/Rena	4	4	4
promoter NC+H_MYB+TK	Luc	12349	11417	13582	1.17	0.1		promoter NC+H_MYB+TK	Luc	14094	13569	13544	0.99	0.02
	Rena	3245	3574	3471					Rena	3333	3383	3346
	Luc/Rena	4	3	4					Luc/Rena	4	4	4
H_ESPN (-2000to+99)WT+H_MYB NC+TK	Luc	130554	126335	121632	11.82	0.37		H_ESPN promoter WT+H_MYB NC+TK	Luc	28261	29883	28750	2.14	0.02
	Rena	3487	3351	3464					Rena	3184	3346	3282
	Luc/Rena	37	38	35					Luc/Rena	9	9	9
H_ESPN (-2000to+99)WT+H_MYB+TK	Luc	806365	820672	819549	76.19	4.07		H_ESPN promoter WT+H_MYB+TK	Luc	148366	148310	149799	11.15	0.05
	Rena	3543	3594	3216					Rena	3236	3226	3230
	Luc/Rena	228	228	255					Luc/Rena	46	46	46
H_ESPN (-1000to+99)WT+H_MYB NC+TK	Luc	105538	101748	102129	9.73	0.52		H_ESPN promoter MT1+H_MYB NC+TK	Luc	28935	28584	29026	2.15	0.06
	Rena	3258	3566	3425					Rena	3377	3205	3160
	Luc/Rena	32	29	30					Luc/Rena	9	9	9
H_ESPN (-1000to+99)WT+H_MYB+TK	Luc	628963	626847	623891	58.76	2.36		H_ESPN promoter MT1+H_MYB+TK	Luc	117978	111418	111238	8.44	0.36
	Rena	3279	3435	3589					Rena	3281	3400	3106
	Luc/Rena	192	182	174					Luc/Rena	36	33	36
H_ESPN (-500to+99)WT+H_MYB NC+TK	Luc	104682	109504	108856	10.27	0.46		H_ESPN promoter MT2+H_MYB NC+TK	Luc	29536	29348	28698	2.17	0.03
	Rena	3420	3229	3482					Rena	3308	3311	3142
	Luc/Rena	31	34	31					Luc/Rena	9	9	9
H_ESPN (-500to+99)WT+H_MYB+TK	Luc	585094	588428	605583	53.47	0.96		H_ESPN promoter MT2+H_MYB+TK	Luc	89762	89273	88857	6.46	0.07
	Rena	3521	3617	3562					Rena	3333	3321	3378
	Luc/Rena	166	163	170					Luc/Rena	27	27	26
								H_ESPN promoter MT3+H_MYB NC+TK	Luc	28354	29275	28969	2.09	0.03
									Rena	3349	3370	3313
									Luc/Rena	8	9	9
								H_ESPN promoter MT3+H_MYB+TK	Luc	88633	88860	92815	6.67	0.24
Figure 4G
	Replicate 1	Replicate 2	Replicate 3
IgG	1	1	1
anti-MYB	44.1263	86.0478	52.8543

## Sheet: Figure 5
Figure 5A-C						Figure 5D				Figure 5E			Figure 5G and 5H
Relative fluorescence intensity (ESPN/Cell numbers)	Content of F. nucleatum_high-2/low-1	Content of F. nucleatum	Status_lymph node metastasis			ID	Status_lymph node metastasis	ESPN_log(tpm+1)		MYB_log(tpm+1)	ESPN_log(tpm+1)		ESPN_MOD	MYB_MOD	Status_lymph node metastasis
309.54	2	0.416997	lymph node metastasis: negative			TCGA-CV-A464	lymph node metastasis: negative	3.13006		0.53436	3.13006		0.0994457	0.0820359	lymph node metastasis: negative
38.5904	1	0	lymph node metastasis: positive			TCGA-CV-6960	lymph node metastasis: negative	4.55475		0.920446	4.55475		0.122677	0.162902	lymph node metastasis: negative
1847.85	2	0.221582	lymph node metastasis: positive			TCGA-CV-A45W	lymph node metastasis: negative	2.40343		3.53934	2.40343		0.113992	0.119754	lymph node metastasis: negative
151.145	1	0.0479127	lymph node metastasis: negative			TCGA-BA-A4IF	lymph node metastasis: negative	4.93491		1.50406	4.93491		0.158699	0.112535	lymph node metastasis: negative
163.371	2	0.218064	lymph node metastasis: negative			TCGA-CN-5366	lymph node metastasis: positive	4.81331		0.349705	4.81331		0.138638	0.10116	lymph node metastasis: negative
2541.57	1	0.0395409	lymph node metastasis: positive			TCGA-MT-A51X	lymph node metastasis: positive	3.50079		0.447103	3.50079		0.117092	0.157936	lymph node metastasis: negative
349.242	1	0	lymph node metastasis: negative			TCGA-P3-A5QE	lymph node metastasis: positive	4.82784		5.31788	4.82784		0.152521	0.187335	lymph node metastasis: negative
912.879	2	0.448437	lymph node metastasis: negative			TCGA-CV-6942	lymph node metastasis: negative	0.625177		0.5431	0.625177		0.12149	0.144342	lymph node metastasis: negative
113.116	1	0	lymph node metastasis: negative			TCGA-CN-6022	lymph node metastasis: positive	2.55694		1.77011	2.55694		0.122752	0.121054	lymph node metastasis: negative
2817.22	2	0.619799	lymph node metastasis: positive			TCGA-CV-7406	lymph node metastasis: negative	5.6929		3.79213	5.6929		0.150604	0.155796	lymph node metastasis: negative
27.0093	1	0	lymph node metastasis: positive			TCGA-CV-7263	lymph node metastasis: negative	4.43895		1.35021	4.43895		0.13311	0.118798	lymph node metastasis: negative
994.996	1	0.0359446	lymph node metastasis: negative			TCGA-CV-5430	lymph node metastasis: positive	5.52783		2.59118	5.52783		0.130469	0.140943	lymph node metastasis: negative
21.988	1	0	lymph node metastasis: negative			TCGA-P3-A6T2	lymph node metastasis: positive	2.37837		0.25411	2.37837		0.128161	0.123074	lymph node metastasis: negative
936.959	2	0.254968	lymph node metastasis: negative			TCGA-UF-A7JA	lymph node metastasis: positive	5.19094		1.42948	5.19094		0.143075	0.151867	lymph node metastasis: negative
51.0332	1	0	lymph node metastasis: negative			TCGA-CV-7097	lymph node metastasis: negative	1.51889		1.03598	1.51889		0.1375	0.129052	lymph node metastasis: negative
69.9778	2	0.177548	lymph node metastasis: negative			TCGA-HD-A634	lymph node metastasis: positive	0.154713		3.10869	0.154713		0.084713	0.130997	lymph node metastasis: negative
16.9985	1	0	lymph node metastasis: negative			TCGA-CV-A6K2	lymph node metastasis: negative	3.30514		1.07758	3.30514		0.0844139	0.161023	lymph node metastasis: negative
426.755	1	0	lymph node metastasis: negative			TCGA-CR-6474	lymph node metastasis: positive	4.46703		2.22401	4.13534		0.161053	0.120312	lymph node metastasis: negative
2055.22	1	0.0155851	lymph node metastasis: positive			TCGA-CX-7086	lymph node metastasis: positive	3.25146		0.449324	4.46703		0.108231	0.116341	lymph node metastasis: negative
63.7938	2	0.12553	lymph node metastasis: negative			TCGA-CV-6962	lymph node metastasis: negative	2.94722		1.22571	3.25146		0.127099	0.125159	lymph node metastasis: negative
362.045	1	0.0576127	lymph node metastasis: negative			TCGA-CN-A63T	lymph node metastasis: positive	3.80688		3.03524	2.94722		0.0947696	0.109153	lymph node metastasis: negative
632.647	2	0.485885	lymph node metastasis: negative			TCGA-CV-7245	lymph node metastasis: negative	3.14254		2.13822	3.80688		0.11552	0.18222	lymph node metastasis: negative
367.21	2	0.0724244	lymph node metastasis: positive			TCGA-CN-5358	lymph node metastasis: negative	2.57604		1.8213	3.14254		0.138895	0.143327	lymph node metastasis: negative
181.634	1	0	lymph node metastasis: negative			TCGA-QK-A8ZA	lymph node metastasis: positive	3.17916		0.816395	2.57604		0.115811	0.104606	lymph node metastasis: negative
437.529	2	0.356698	lymph node metastasis: negative			TCGA-CR-7376	lymph node metastasis: positive	2.99577		1.0675	3.17916		0.0887007	0.128937	lymph node metastasis: negative
2285.76	2	0.658044	lymph node metastasis: negative			TCGA-IQ-A61I	lymph node metastasis: positive	4.20047		1.33731	2.99577		0.097554	0.107927	lymph node metastasis: negative
150.539	1	0	lymph node metastasis: positive			TCGA-CN-4739	lymph node metastasis: negative	3.90377		1.87692	4.20047		0.111696	0.125019	lymph node metastasis: positive
606.012	2	0.11331	lymph node metastasis: negative			TCGA-CV-6952	lymph node metastasis: positive	1.28268		2.99072	4.13138		0.0969467	0.125013	lymph node metastasis: negative
857.932	1	0.0366551	lymph node metastasis: negative			TCGA-BB-7872	lymph node metastasis: negative	1.37011		2.15007	3.90377		0.0919647	0.137919	lymph node metastasis: negative
131.912	1	0	lymph node metastasis: negative			TCGA-P3-A5QA	lymph node metastasis: negative	1.18973		0.420509	1.28268		0.0817658	0.110606	lymph node metastasis: negative
2558.04	1	0.0268908	lymph node metastasis: negative			TCGA-CR-7370	lymph node metastasis: negative	2.71231		0.289952	1.37011		0.124545	0.128707	lymph node metastasis: negative
8093.08	2	0.179973	lymph node metastasis: negative			TCGA-CV-7424	lymph node metastasis: positive	2.58727		0.417272	1.18973		0.121824	0.135069	lymph node metastasis: negative
2126.14	2	0.468274	lymph node metastasis: positive			TCGA-CN-A6V3	lymph node metastasis: positive	4.0003		2.96757	2.71231		0.189782	0.110795	lymph node metastasis: negative
1922.68	1	0.0610748	lymph node metastasis: negative			TCGA-4P-AA8J	lymph node metastasis: positive	2.15843		1.07772	2.58727		0.109616	0.162714	lymph node metastasis: positive
8088.63	1	0.0030694	lymph node metastasis: positive			TCGA-CQ-5324	lymph node metastasis: negative	1.72461		1.2037	4.0003		0.145673	0.144003	lymph node metastasis: positive
2003.59	1	0	lymph node metastasis: negative			TCGA-CR-6467	lymph node metastasis: positive	4.52711		0.445091	2.15843		0.148556	0.189983	lymph node metastasis: positive
879.085	1	0.0276715	lymph node metastasis: positive			TCGA-CR-7402	lymph node metastasis: negative	3.60503		1.34767	1.72461		0.124495	0.173617	lymph node metastasis: positive
380.318	1	0	lymph node metastasis: negative			TCGA-P3-A6T7	lymph node metastasis: positive	4.26328		3.81723	4.52711		0.11605	0.215842	lymph node metastasis: positive
1205.55	2	0.56389	lymph node metastasis: negative			TCGA-CV-6436	lymph node metastasis: negative	2.29261		1.7488	3.60503		0.117424	0.180935	lymph node metastasis: negative
244.781	1	0	lymph node metastasis: negative			TCGA-CR-7369	lymph node metastasis: positive	3.51972		0.344601	4.26328		0.232423	0.201843	lymph node metastasis: positive
74.2642	1	0	lymph node metastasis: negative			TCGA-F7-A50G	lymph node metastasis: positive	3.11758		0.271545	2.29261		0.164356	0.166688	lymph node metastasis: positive
276.935	1	0	lymph node metastasis: negative			TCGA-CQ-6220	lymph node metastasis: negative	3.02192		1.49062	3.51972		0.17231	0.229972	lymph node metastasis: negative
855.855	1	0.0480106	lymph node metastasis: negative			TCGA-CV-6936	lymph node metastasis: positive	3.57122		0.559247	3.11758		0.149494	0.15333	lymph node metastasis: positive
580.66	2	0.424145	lymph node metastasis: negative			TCGA-CN-4738	lymph node metastasis: negative	3.78027		0.711671	3.02192		0.137963	0.201574	lymph node metastasis: negative
3595.04	1	0.0141275	lymph node metastasis: negative			TCGA-BB-A5HZ	lymph node metastasis: positive	4.32667		1.91123	3.57122		0.101145	0.16328	lymph node metastasis: positive
6267.85	2	0.16645	lymph node metastasis: negative			TCGA-CN-6021	lymph node metastasis: negative	2.7529		1.97126	3.78027		0.130528	0.141001	lymph node metastasis: positive
66.5722	1	0	lymph node metastasis: negative			TCGA-BA-5153	lymph node metastasis: positive	4.98772		0.950394	4.32667		0.205402	0.165574	lymph node metastasis: negative
160.539	1	0	lymph node metastasis: negative			TCGA-CV-7104	lymph node metastasis: positive	4.62874		1.50823	2.7529		0.155043	0.206608	lymph node metastasis: positive
1045.06	2	0.374152	lymph node metastasis: negative			TCGA-CQ-A4CH	lymph node metastasis: negative	1.97155		3.19	4.98772		0.149749	0.169589	lymph node metastasis: positive
1287.51	1	0.0301573	lymph node metastasis: positive			TCGA-CN-4722	lymph node metastasis: negative	2.37807		0.98324	4.62874		0.135986	0.184008	lymph node metastasis: negative
414.443	1	0	lymph node metastasis: negative			TCGA-HD-8635	lymph node metastasis: positive	1.72343		0.525468	1.97155		0.144366	0.168632	lymph node metastasis: positive
1014.29	2	0.861652	lymph node metastasis: positive			TCGA-BA-A6D8	lymph node metastasis: positive	2.41175		0.376179	2.37807		0.139372	0.201614	lymph node metastasis: positive
93.9613	1	0	lymph node metastasis: negative			TCGA-CN-5359	lymph node metastasis: positive	4.39998		0.370276	1.72343		0.128272	0.196634	lymph node metastasis: positive
359.247	2	0.41681	lymph node metastasis: positive			TCGA-BA-A6DG	lymph node metastasis: positive	2.94229		1.22651	2.41175		0.15827	0.155923	lymph node metastasis: positive
1527.76	2	0.854165	lymph node metastasis: positive			TCGA-BB-4225	lymph node metastasis: positive	4.12148		0.903655	4.39998		0.117851	0.170316	lymph node metastasis: positive
1991.25	2	0.843842	lymph node metastasis: positive			TCGA-CQ-A4CB	lymph node metastasis: positive	2.24507		0.134352	2.94229		0.130523	0.19282	lymph node metastasis: negative
2084.18	2	0.973275	lymph node metastasis: positive			TCGA-TN-A7HI	lymph node metastasis: positive	2.70193		1.77041	4.12148		0.173126	0.141239	lymph node metastasis: positive
3885.92	1	0	lymph node metastasis: negative			TCGA-CV-6956	lymph node metastasis: positive	4.74712		1.13514	2.24507		0.0878357	0.237532	lymph node metastasis: negative
998.321	2	0.795768	lymph node metastasis: positive			TCGA-CQ-7068	lymph node metastasis: negative	2.61051		4.08543	2.70193		0.192366	0.146441	lymph node metastasis: positive
264.712	1	0	lymph node metastasis: positive			TCGA-CV-7178	lymph node metastasis: positive	4.48397		0.586789	4.74712		0.151437	0.168278	lymph node metastasis: negative
270.866	2	0.269065	lymph node metastasis: positive			TCGA-F7-A50I	lymph node metastasis: negative	4.11865		1.95315	2.61051		0.1107	0.161245	lymph node metastasis: positive
1670.36	2	0.714668	lymph node metastasis: positive			TCGA-CV-7100	lymph node metastasis: positive	4.12889		1.26472	4.48397		0.15725	0.19206	lymph node metastasis: positive
9178.64	1	0	lymph node metastasis: positive			TCGA-CV-7428	lymph node metastasis: positive	5.05903		1.1358	4.11865		0.225375	0.141119	lymph node metastasis: positive
617.229	1	0.00142907	lymph node metastasis: negative			TCGA-CQ-6221	lymph node metastasis: negative	0.190552		1.17338	4.12889		0.160834	0.158953	lymph node metastasis: positive
1363.25	1	0.034932	lymph node metastasis: negative			TCGA-BA-4076	lymph node metastasis: positive	3.39335		1.48047	5.05903		0.129043	0.210823	lymph node metastasis: positive
563.199	1	0	lymph node metastasis: positive			TCGA-CN-6012	lymph node metastasis: positive	3.24674		0.0833836	0.190552		0.162253	0.18454	lymph node metastasis: positive
737.767	2	0.482395	lymph node metastasis: positive			TCGA-D6-6515	lymph node metastasis: negative	3.47048		0.843019	3.39335		0.117171	0.179254	lymph node metastasis: positive
620.002	2	0.458311	lymph node metastasis: negative			TCGA-UF-A7J9	lymph node metastasis: negative	2.87182		0.164143	3.81351		0.155856	0.191187	lymph node metastasis: positive
164.86	2	0.317121	lymph node metastasis: positive			TCGA-IQ-A61H	lymph node metastasis: negative	2.63117		2.40253	3.24674		0.136711	0.197432	lymph node metastasis: negative
84.563	2	0.363341	lymph node metastasis: positive			TCGA-P3-A6T8	lymph node metastasis: positive	4.26571		3.27402	3.47048		0.146201	0.175587	lymph node metastasis: positive
427.045	2	0.542017	lymph node metastasis: positive			TCGA-HD-A6HZ	lymph node metastasis: positive	2.87607		2.41194	2.87182		0.102183	0.156777	lymph node metastasis: negative
3774.67	2	0.293217	lymph node metastasis: negative			TCGA-CQ-5330	lymph node metastasis: positive	3.78969		1.8141	2.63117		0.167663	0.187786	lymph node metastasis: positive
3911.5	2	0.602367	lymph node metastasis: positive			TCGA-DQ-5630	lymph node metastasis: positive	2.80554		0.723602	4.26571		0.130036	0.194346	lymph node metastasis: positive
1007.58	2	0.277777	lymph node metastasis: positive			TCGA-CQ-6229	lymph node metastasis: negative	2.43323		1.14189	2.87607		0.106107	0.172161	lymph node metastasis: positive
507.972	2	0.944127	lymph node metastasis: positive			TCGA-T2-A6X2	lymph node metastasis: negative	2.36216		0.760008	2.96185		0.124593	0.14252	lymph node metastasis: positive
758.527	2	0.0860717	lymph node metastasis: positive			TCGA-CN-A497	lymph node metastasis: positive	5.12205		0.956726	3.78969		0.183671	0.169579	lymph node metastasis: positive
5636.87	2	0.908856	lymph node metastasis: positive			TCGA-F7-7848	lymph node metastasis: positive	4.3729		1.35321	2.80554		0.167818	0.149106	lymph node metastasis: positive
						TCGA-BA-5555	lymph node metastasis: positive	4.7891		0.402613	2.43323		0.108869	0.207207	lymph node metastasis: negative
						TCGA-F7-A61S	lymph node metastasis: negative	2.24407		1.29519	2.36216
						TCGA-F7-A61W	lymph node metastasis: positive	1.80157		4.41982	5.12205
						TCGA-CV-6943	lymph node metastasis: negative	3.43888		2.45809	4.3729
						TCGA-CQ-6225	lymph node metastasis: negative	4.1462		1.89231	4.7891
						TCGA-D6-8569	lymph node metastasis: negative	4.04113		0.556699	2.24407
						TCGA-CN-4723	lymph node metastasis: negative	3.77751		0.557091	1.80157
						TCGA-CV-6951	lymph node metastasis: positive	4.51367		1.09822	3.43888
						TCGA-CN-6020	lymph node metastasis: positive	2.80801		1.92284	4.1462
						TCGA-P3-A6T6	lymph node metastasis: negative	5.26193		1.0695	4.04113
						TCGA-UF-A71E	lymph node metastasis: negative	3.0268		1.41251	3.77751
						TCGA-CV-7438	lymph node metastasis: negative	4.05509		1.22534	4.51367
						TCGA-CV-6945	lymph node metastasis: positive	2.80025		1.06267	2.80801
						TCGA-CN-4736	lymph node metastasis: negative	3.80454		2.44734	5.26193
						TCGA-UF-A7JT	lymph node metastasis: negative	3.16784		0.422233	3.0268
						TCGA-CQ-A4CD	lymph node metastasis: negative	2.15449		0.567935	4.05509
						TCGA-CR-7383	lymph node metastasis: negative	4.00548		0.340733	2.80025
						TCGA-BB-7866	lymph node metastasis: positive	4.32624		0.327227	3.80454
						TCGA-CV-5440	lymph node metastasis: positive	4.73516		0.597412	3.16784
						TCGA-CV-A468	lymph node metastasis: positive	2.8768		1.85933	2.15449
						TCGA-CR-7367	lymph node metastasis: positive	3.53584		0.225398	1.92136
						TCGA-CV-5443	lymph node metastasis: negative	3.83302		0.767061	4.00548
						TCGA-KU-A66T	lymph node metastasis: negative	5.04262		4.70121	4.32624
						TCGA-P3-A6SX	lymph node metastasis: positive	4.35662		1.24215	4.73516
						TCGA-HD-7831	lymph node metastasis: positive	1.99443		0.640899	2.8768
						TCGA-UF-A7JH	lymph node metastasis: negative	3.79543		0.801821	3.53584
						TCGA-F7-A61V	lymph node metastasis: negative	1.62284		2.98114	3.83302
						TCGA-CV-5966	lymph node metastasis: positive	1.94916		1.77189	5.04262
						TCGA-CN-4727	lymph node metastasis: negative	3.79987		0.448584	4.35662
						TCGA-CQ-A4C7	lymph node metastasis: positive	3.86049		0.374622	1.99443
						TCGA-BB-7861	lymph node metastasis: positive	2.89784		0.422879	3.79543
						TCGA-CV-5979	lymph node metastasis: positive	3.20148		0.745883	1.62284
						TCGA-CV-5970	lymph node metastasis: positive	3.18541		1.06674	1.94916
						TCGA-BA-A6DA	lymph node metastasis: positive	3.2502		1.81508	3.79987
						TCGA-CV-A45P	lymph node metastasis: negative	1.97548		1.26562	3.86049
						TCGA-CV-7103	lymph node metastasis: positive	4.10691		4.23758	2.89784
						TCGA-CV-5976	lymph node metastasis: positive	3.97669		0.0874628	3.20148
						TCGA-MT-A67D	lymph node metastasis: negative	2.13202		0.423847	3.18541
						TCGA-CQ-6219	lymph node metastasis: positive	2.88153		0.283448	3.2502
						TCGA-UF-A7JV	lymph node metastasis: positive	1.93301		0.260748	1.97548
						TCGA-D6-A6EQ	lymph node metastasis: positive	4.11573		3.39954	4.10691
						TCGA-DQ-5631	lymph node metastasis: positive	1.49743		0.971442	3.97669
						TCGA-CQ-5334	lymph node metastasis: positive	3.24402		0.605115	2.13202
						TCGA-BA-A6DE	lymph node metastasis: negative	5.77454		0.529871	2.88153
						TCGA-F7-A50J	lymph node metastasis: negative	2.91257		0.922731	1.93301
						TCGA-BA-A6DJ	lymph node metastasis: positive	0.820894		0.479127	4.11573
						TCGA-UF-A7JS	lymph node metastasis: positive	3.57515		0.692159	1.49743
						TCGA-CV-5971	lymph node metastasis: positive	0.61946		0.84141	3.24402
						TCGA-BA-5559	lymph node metastasis: positive	4.84665		1.15601	5.77454
						TCGA-CN-4737	lymph node metastasis: positive	4.14932		0.249263	2.91257
						TCGA-BA-A6DB	lymph node metastasis: negative	3.38453		0.607863	0.820894
						TCGA-UF-A7JK	lymph node metastasis: positive	4.37344		1.70903	3.57515
						TCGA-HD-8634	lymph node metastasis: negative	2.10615		0.717561	0.61946
						TCGA-UF-A718	lymph node metastasis: negative	4.36621		3.19074	4.84665
						TCGA-P3-A6T3	lymph node metastasis: positive	1.78245		0.661294	4.14932
						TCGA-CN-6997	lymph node metastasis: positive	4.60724		1.15691	3.38453
						TCGA-HD-7754	lymph node metastasis: positive	4.73533		0.14091	4.37344
						TCGA-CX-A4AQ	lymph node metastasis: positive	2.97402		0.788853	2.10615
						TCGA-CV-7418	lymph node metastasis: positive	3.28512		0.793521	4.36621
						TCGA-CQ-7065	lymph node metastasis: negative	2.51139		0.561204	1.78245
						TCGA-CQ-A4CI	lymph node metastasis: positive	2.95453		0.839476	4.60724
						TCGA-UF-A7JD	lymph node metastasis: positive	3.56344		4.71842	4.73533
						TCGA-CV-7253	lymph node metastasis: negative	4.22163		5.53534	2.97402
						TCGA-CQ-6228	lymph node metastasis: positive	4.61401		4.65874	3.28512
						TCGA-CR-7379	lymph node metastasis: positive	3.79679		0.090718	2.51139
						TCGA-CQ-A4CE	lymph node metastasis: negative	2.68621		3.25313	2.95453
						TCGA-CR-5243	lymph node metastasis: positive	5.08096		6.39621	3.34199
						TCGA-H7-8502	lymph node metastasis: positive	4.31321		1.55577	3.56344
						TCGA-CV-7423	lymph node metastasis: negative	1.94617		0.330788	4.22163
						TCGA-MT-A67A	lymph node metastasis: negative	0.579277		1.76014	4.61401
						TCGA-BA-7269	lymph node metastasis: positive	3.69698		0.469469	3.79679
						TCGA-IQ-7630	lymph node metastasis: negative	3.79992		0.491494	2.68621
						TCGA-CV-7254	lymph node metastasis: negative	1.26027		3.86693	5.08096
						TCGA-CV-A463	lymph node metastasis: negative	2.69837		0.593593	4.31321
						TCGA-BA-6869	lymph node metastasis: negative	4.5943		0.18612	1.94617
						TCGA-DQ-7595	lymph node metastasis: negative	4.33342		0.485118	0.579277
						TCGA-CR-7374	lymph node metastasis: negative	3.35954		0.490467	3.69698
						TCGA-CV-6948	lymph node metastasis: positive	2.65253		0.463622	3.79992
						TCGA-CV-6938	lymph node metastasis: negative	3.05688		1.86624	1.26027
						TCGA-HD-7917	lymph node metastasis: negative	3.21608		1.17881	2.69837
						TCGA-CV-7437	lymph node metastasis: negative	3.9932		1.92429	4.5943
						TCGA-CV-6953	lymph node metastasis: negative	2.95353		4.43089	4.33342
						TCGA-BA-5151	lymph node metastasis: negative	2.6192		3.84286	3.35954
						TCGA-T2-A6WZ	lymph node metastasis: positive	4.68989		3.89276	2.65253
						TCGA-CV-A45V	lymph node metastasis: negative	3.74682		0.864731	3.05688
						TCGA-CV-5436	lymph node metastasis: positive	1.81274		6.1696	2.88204
						TCGA-BA-4074	lymph node metastasis: positive	2.72273		0.388024	3.21608
						TCGA-CR-7395	lymph node metastasis: negative	2.799		2.4013	3.9932
						TCGA-CR-5250	lymph node metastasis: negative	3.21329		0.282855	2.95353
						TCGA-BA-A8YP	lymph node metastasis: positive	3.28488		1.34835	2.6192
						TCGA-CR-5248	lymph node metastasis: positive	3.6936		0.260748	4.68989
						TCGA-CN-A499	lymph node metastasis: negative	3.29844		0.872474	3.74682
						TCGA-CN-6010	lymph node metastasis: positive	4.28462		0.329755	1.81274
						TCGA-TN-A7HJ	lymph node metastasis: positive	3.07676		0.949124	2.72273
						TCGA-HD-A633	lymph node metastasis: negative	2.56664		0.760434	2.799
						TCGA-CV-7433	lymph node metastasis: positive	3.20494		2.03921	2.31846
						TCGA-CR-6493	lymph node metastasis: positive	2.57715		3.83302	3.21329
						TCGA-D6-A6ES	lymph node metastasis: negative	5.00278		1.70629	3.28488
						TCGA-DQ-5624	lymph node metastasis: positive	3.41025		2.64171	3.6936
						TCGA-F7-8298	lymph node metastasis: negative	4.76337		0.757109	3.29844
						TCGA-CV-7180	lymph node metastasis: negative	3.77574		2.15403	3.91669
						TCGA-IQ-A61E	lymph node metastasis: negative	2.49577		2.05942	4.28462
						TCGA-IQ-A61G	lymph node metastasis: positive	2.48396		1.02991	3.07676
						TCGA-CV-A6K0	lymph node metastasis: negative	3.50842		1.09018	2.56664
						TCGA-CV-6433	lymph node metastasis: negative	4.79338		1.15257	3.20494
						TCGA-IQ-A61J	lymph node metastasis: positive	3.97548		0.376179	2.57715
						TCGA-RS-A6TO	lymph node metastasis: positive	3.66477		1.19283	5.00278
						TCGA-CQ-5323	lymph node metastasis: negative	3.31937		0.416516	3.41025
						TCGA-CV-A45Z	lymph node metastasis: negative	3.20006		1.14711	4.76337
						TCGA-CR-7401	lymph node metastasis: negative	3.80709		0.576474	3.77574
						TCGA-CQ-6223	lymph node metastasis: negative	3.55336		1.43595	2.49577
						TCGA-P3-A6T0	lymph node metastasis: negative	1.72962		0.338453	2.48396
						TCGA-HD-A6I0	lymph node metastasis: positive	0.101112		1.80186	3.50842
						TCGA-CR-7404	lymph node metastasis: positive	4.33326		3.3532	4.79338
						TCGA-D6-A6EN	lymph node metastasis: positive	4.69694		0.555227	3.97548
						TCGA-HD-8314	lymph node metastasis: positive	3.39765		1.10956	3.66477
						TCGA-CN-6019	lymph node metastasis: negative	2.7339		1.58578	3.31937
						TCGA-CV-7568	lymph node metastasis: negative	0.598079		2.11113	3.20006
						TCGA-CN-6989	lymph node metastasis: positive	1.99816		0.680054	3.80709
						TCGA-BB-7864	lymph node metastasis: positive	2.29837		0.675274	3.55336
						TCGA-D6-6823	lymph node metastasis: negative	4.94105		0.232784	1.72962
						TCGA-CV-6937	lymph node metastasis: negative	4.58018		0.567156	0.101112
						TCGA-CN-4735	lymph node metastasis: positive	3.85679		2.02421	4.33326
						TCGA-DQ-5629	lymph node metastasis: positive	3.82646		1.84575	4.69694
						TCGA-CV-7421	lymph node metastasis: negative	3.81144		3.68848	3.39765
						TCGA-CQ-7067	lymph node metastasis: negative	4.14019		0.644225	2.7339
						TCGA-CN-4740	lymph node metastasis: negative	3.25136		0.263635	0.598079
						TCGA-CN-4733	lymph node metastasis: positive	1.57812		2.10722	1.99816
						TCGA-CQ-6222	lymph node metastasis: positive	2.97102		1.72574	2.29837
						TCGA-CV-6941	lymph node metastasis: negative	4.54474		1.17166	4.94105
						TCGA-D6-6516	lymph node metastasis: negative	2.26772		0.756511	4.58018
						TCGA-CR-7394	lymph node metastasis: negative	1.24775		4.3011	3.85679
						TCGA-CV-6955	lymph node metastasis: negative	2.72716		2.01732	3.82646
						TCGA-D6-A6EK	lymph node metastasis: positive	1.22113		0.766722	3.81144
						TCGA-CR-7377	lymph node metastasis: positive	3.1148		1.05776	4.14019
						TCGA-BA-6868	lymph node metastasis: positive	3.73042		0.86576	3.25136
						TCGA-WA-A7GZ	lymph node metastasis: negative	3.95047		1.22423	1.57812
						TCGA-CV-7425	lymph node metastasis: negative	0.165815		0.587557	2.97102
						TCGA-CV-7177	lymph node metastasis: negative	3.00644		2.79125	4.54474
						TCGA-CV-5441	lymph node metastasis: positive	3.43728		0.601887	2.26772
						TCGA-CV-7414	lymph node metastasis: positive	5.10297		0.754717	1.24775
						TCGA-BA-A4IH	lymph node metastasis: positive	3.00425		1.08753	2.72716
						TCGA-T3-A92M	lymph node metastasis: positive	4.06161		0.931229	1.22113
						TCGA-BA-A6DL	lymph node metastasis: negative	3.74109		1.75685	3.1148
						TCGA-CQ-A4CA	lymph node metastasis: negative	3.81243		0.715893	3.73042
						TCGA-CQ-5326	lymph node metastasis: positive	2.98443		0.902884	3.95047
						TCGA-CQ-5331	lymph node metastasis: negative	2.39388		3.47689	0.68419
						TCGA-QK-A6V9	lymph node metastasis: negative	4.7474		0.431783	0.165815
						TCGA-CV-5435	lymph node metastasis: positive	4.02059		0.559051	3.00644
						TCGA-IQ-7631	lymph node metastasis: negative	4.42202		1.5032	3.43728
						TCGA-CN-5356	lymph node metastasis: negative	2.41662		0.685447	5.10297
						TCGA-UF-A71B	lymph node metastasis: negative	2.99008		4.00903	3.00425
						TCGA-DQ-7590	lymph node metastasis: positive	3.78669		1.55031	4.06161
						TCGA-CR-6487	lymph node metastasis: negative	3.80002		1.72382	3.74109
						TCGA-CN-A642	lymph node metastasis: positive	2.56367		0.838427	3.81243
						TCGA-CV-7409	lymph node metastasis: positive	4.32757		0.199123	2.98443
						TCGA-CR-7385	lymph node metastasis: positive	3.59983		0.858936	2.39388
						TCGA-CR-6484	lymph node metastasis: positive	3.75341		3.93678	4.7474
						TCGA-CV-A6JU	lymph node metastasis: negative	4.69063		1.11457	4.02059
						TCGA-CN-A49C	lymph node metastasis: positive	3.60506		0.274769	4.42202
						TCGA-BB-4227	lymph node metastasis: positive	4.01264		0.37729	2.41662
						TCGA-CN-5369	lymph node metastasis: negative	1.67758		0.697418	2.99008
						TCGA-CV-7432	lymph node metastasis: negative	2.68572		4.6204	3.78669
						TCGA-CV-7415	lymph node metastasis: positive	4.34728		4.21501	3.80002
						TCGA-D6-6517	lymph node metastasis: negative	3.23983		1.23554	2.56367
						TCGA-H7-A6C4	lymph node metastasis: positive	3.17568		0.225028	1.92983
						TCGA-CV-6939	lymph node metastasis: positive	4.19672		1.9631	4.32757
						TCGA-CV-7243	lymph node metastasis: positive	2.84705		2.61648	3.59983
						TCGA-D6-A74Q	lymph node metastasis: negative	4.83367		1.01764	3.75341
						TCGA-C9-A480	lymph node metastasis: negative	4.42969		0.652601	4.69063
						TCGA-D6-A6EM	lymph node metastasis: positive	1.68975		1.82871	3.60506
						TCGA-F7-A623	lymph node metastasis: positive	4.66943		1.39149	4.01264
						TCGA-CN-6016	lymph node metastasis: positive	4.96778		0.834549	1.67758
						TCGA-T3-A92N	lymph node metastasis: positive	4.52584		0.251568	2.68572
						TCGA-CR-7399	lymph node metastasis: positive	4.18315		0.404467	4.34728
						TCGA-CR-6471	lymph node metastasis: positive	3.12481		0.384934	3.23983
						TCGA-CR-6488	lymph node metastasis: negative	3.06449		0.554933	3.17568
						TCGA-CQ-A4CG	lymph node metastasis: negative	4.24993		3.9626	4.19672
						TCGA-BB-7862	lymph node metastasis: positive	0.718088		0.305562	2.84705
						TCGA-CV-6959	lymph node metastasis: negative	2.54429		2.586	4.83367
						TCGA-HD-7753	lymph node metastasis: negative	2.32184		0.42191	4.42969
						TCGA-H7-8501	lymph node metastasis: positive	1.05464		0.496513	1.68975
						TCGA-H7-7774	lymph node metastasis: negative	2.42763		0.954569	4.66943
						TCGA-CN-6011	lymph node metastasis: negative	4.48627		0.471135	4.96778
						TCGA-BB-A5HU	lymph node metastasis: positive	3.86152		1.25242	4.52584
						TCGA-CR-7382	lymph node metastasis: positive	0.853756		3.51671	4.18315
						TCGA-CR-7371	lymph node metastasis: positive	2.77448		1.12532	3.12481
						TCGA-CN-4741	lymph node metastasis: negative	3.63194		0.867976	3.06449
						TCGA-CR-7368	lymph node metastasis: positive	4.23241		0.543793	4.24993
						TCGA-CR-7373	lymph node metastasis: positive	1.06901		2.93017	0.718088
						TCGA-BB-4217	lymph node metastasis: positive	2.96109		0.405883	2.54429
						TCGA-QK-A64Z	lymph node metastasis: negative	4.90072		0.649478	2.32184
						TCGA-CV-7235	lymph node metastasis: negative	3.31807		2.02414	3.34016
						TCGA-CN-6024	lymph node metastasis: positive	3.55304		1.63872	1.05464
						TCGA-CN-4730	lymph node metastasis: positive	4.48053		1.19711	2.42763
						TCGA-UF-A7JF	lymph node metastasis: positive	4.57612		0.354452	4.48627
						TCGA-HD-7832	lymph node metastasis: negative	4.36665		0.923111	3.86152
						TCGA-CV-6933	lymph node metastasis: positive	2.42836		1.714	0.853756
						TCGA-CV-A45X	lymph node metastasis: positive	2.82684		2.77433	6.33453
						TCGA-CV-7236	lymph node metastasis: positive	2.61516		2.64685	2.77448
						TCGA-CN-6995	lymph node metastasis: negative	4.87073		1.16479	3.63194
						TCGA-CV-A6K1	lymph node metastasis: negative	2.92507		2.08137	4.23241
						TCGA-CN-6998	lymph node metastasis: positive	4.01668		0.679964	1.06901
						TCGA-QK-A6VC	lymph node metastasis: positive	4.39966		2.10852	2.96109
						TCGA-CN-6988	lymph node metastasis: positive	4.43344		0.388575	4.90072
						TCGA-DQ-7589	lymph node metastasis: positive	3.69844		0.87798	3.31807
						TCGA-QK-A8Z7	lymph node metastasis: positive	4.44703		0.971295	3.55304
						TCGA-CQ-5325	lymph node metastasis: negative	2.13073		1.25048	4.48053
						TCGA-CN-4731	lymph node metastasis: positive	3.88237		0.978708	4.57612
						TCGA-CV-7247	lymph node metastasis: negative	2.82334		0.458382	4.36665
						TCGA-BA-4077	lymph node metastasis: negative	4.60809		1.03309	2.42836
						TCGA-CN-5373	lymph node metastasis: negative	3.52469		0.473735	2.82684
						TCGA-BB-8596	lymph node metastasis: positive	3.37113		0.489748	2.69673
						TCGA-CV-7099	lymph node metastasis: negative	3.54971		0.439251	2.61516
						TCGA-CV-7255	lymph node metastasis: negative	3.44853		2.82892	4.87073
						TCGA-CR-7380	lymph node metastasis: negative	3.08731		0.119024	2.92507
						TCGA-CN-5367	lymph node metastasis: positive	3.54547		0.426211	4.01668
						TCGA-CQ-6227	lymph node metastasis: positive	1.71418		1.83536	4.39966
						TCGA-DQ-7594	lymph node metastasis: positive	3.61613		2.5523	4.43344
						TCGA-CN-5370	lymph node metastasis: positive	4.07534		1.9164	3.69844
						TCGA-CV-7434	lymph node metastasis: positive	0.666757		4.5156	4.44703
						TCGA-CN-A49A	lymph node metastasis: negative	3.48541		0.617204	2.13073
						TCGA-CN-6023	lymph node metastasis: positive	1.38731		0.98061	3.88237
						TCGA-CV-7440	lymph node metastasis: negative	3.67842		1.4862	2.82334
						TCGA-CV-7411	lymph node metastasis: negative	3.31551		1.75459	4.60809
						TCGA-CN-A6UY	lymph node metastasis: positive	4.95241		0.698041	3.52469
						TCGA-CV-5431	lymph node metastasis: positive	3.57032		1.1034	3.37113
						TCGA-CN-4728	lymph node metastasis: positive	3.07192		1.358	3.54971
						TCGA-CV-A6JZ	lymph node metastasis: negative	4.79809		0.341417	3.44853
						TCGA-CN-A63W	lymph node metastasis: positive	4.96058		1.04019	3.08731
						TCGA-CN-6992	lymph node metastasis: positive	3.67878		1.27531	3.54547
						TCGA-BA-A4IG	lymph node metastasis: positive	4.44668		0.400975	1.71418
						TCGA-CQ-A4C6	lymph node metastasis: negative	1.31811		3.83616	3.61613
						TCGA-CV-5444	lymph node metastasis: positive	3.69527		1.22089	4.07534
						TCGA-CN-6018	lymph node metastasis: positive	2.80952		0.179129	0.666757
						TCGA-CN-6994	lymph node metastasis: negative	4.74102		1.33931	3.48541
						TCGA-CQ-6218	lymph node metastasis: positive	2.24866		3.97907	1.38731
						TCGA-IQ-7632	lymph node metastasis: negative	2.834		5.03172	3.67842
						TCGA-CR-7364	lymph node metastasis: negative	3.88734		0.368936	3.31551
						TCGA-CV-A465	lymph node metastasis: negative	2.04841		2.92423	4.95241
						TCGA-CN-A641	lymph node metastasis: positive	2.83586		2.59355	3.57032
						TCGA-CV-A6JT	lymph node metastasis: negative	3.49706		1.05095	3.07192
						TCGA-CN-6013	lymph node metastasis: positive	4.32918		0.582941	4.79809
						TCGA-CV-6441	lymph node metastasis: negative	3.96427		1.19604	4.96058
						TCGA-BA-5557	lymph node metastasis: positive	1.50757		4.04351	3.67878
						TCGA-CN-5365	lymph node metastasis: positive	1.53346		2.14071	4.44668
						TCGA-CN-4726	lymph node metastasis: positive	1.59455		0.585924	1.31811
						TCGA-CR-6491	lymph node metastasis: positive	2.64998		0.524465	3.69527
						TCGA-CQ-5332	lymph node metastasis: negative	3.49221		0.701948	2.80952
						TCGA-UF-A7JJ	lymph node metastasis: negative	3.87188		1.19383	4.74102
						TCGA-CR-5247	lymph node metastasis: positive	4.74746		0.256165	2.24866
						TCGA-BA-4075	lymph node metastasis: negative	2.58181		0.38416	2.834
						TCGA-C9-A47Z	lymph node metastasis: positive	3.52093		2.83109	3.88734
						TCGA-CQ-7071	lymph node metastasis: positive	1.49401		0.233888	2.04841
						TCGA-CR-7391	lymph node metastasis: negative	2.46522		1.93542	2.83586
						TCGA-CV-A45T	lymph node metastasis: negative	1.98997		0.166458	3.49706
						TCGA-QK-A6VB	lymph node metastasis: negative	2.75886		1.48532	4.32918
						TCGA-CV-7435	lymph node metastasis: positive	3.60489		3.59501	3.96427
						TCGA-CN-5360	lymph node metastasis: negative	3.13458		0.210264	1.50757
						TCGA-CQ-A4C9	lymph node metastasis: positive	3.12436		0.267596	1.53346
						TCGA-QK-AA3J	lymph node metastasis: negative	5.30717		0.275126	1.59455
						TCGA-BB-4224	lymph node metastasis: positive	4.38166		0.0504669	2.49626
						TCGA-BA-5558	lymph node metastasis: positive	3.03888		0.284396	2.64998
						TCGA-DQ-7593	lymph node metastasis: positive	3.80619		2.75318	3.49221
						TCGA-CN-A49B	lymph node metastasis: positive	3.2194		0.78902	3.87188
						TCGA-BA-6870	lymph node metastasis: positive	2.448		1.6421	4.74746
						TCGA-D6-6824	lymph node metastasis: negative	2.52589		0.108759	2.58181
						TCGA-IQ-A6SH	lymph node metastasis: positive	2.73077		0.206893	3.52093
						TCGA-CN-A6V7	lymph node metastasis: positive	4.54106		0.254715	1.49401
						TCGA-BA-5556	lymph node metastasis: negative	2.96133		1.10098	2.46522
						TCGA-MT-A51W	lymph node metastasis: negative	2.67618		0.980098	1.98997
						TCGA-HD-A4C1	lymph node metastasis: positive	3.56635		2.75431	2.75886
						TCGA-CR-7390	lymph node metastasis: negative	4.04096		1.12128	3.60489
						TCGA-D6-6826	lymph node metastasis: positive	3.55976		3.14599	3.13458
						TCGA-CX-7085	lymph node metastasis: negative	1.3894		1.88893	3.12436
						TCGA-BA-6872	lymph node metastasis: positive	3.66414		5.00654	5.30717
						TCGA-CQ-5329	lymph node metastasis: negative	2.54733		2.22765	4.38166
						TCGA-P3-A6SW	lymph node metastasis: positive	3.40351		0.364909	3.03888
						TCGA-QK-A8ZB	lymph node metastasis: negative	3.25636		3.86535	3.80619
						TCGA-CQ-5333	lymph node metastasis: negative	1.96085		1.33548	3.2194
						TCGA-QK-AA3K	lymph node metastasis: positive	0.568421		0.462471	2.448
						TCGA-CV-6935	lymph node metastasis: positive	4.35516		2.55903	2.52589
						TCGA-CN-6017	lymph node metastasis: positive	2.35242		0.469469	2.73077
						TCGA-CV-7101	lymph node metastasis: negative	3.32158		3.00423	4.54106
						TCGA-BA-A4II	lymph node metastasis: negative	3.66227		1.4105	2.96133
						TCGA-CV-7252	lymph node metastasis: negative	1.62106		0.36446	2.67618
						TCGA-CN-4729	lymph node metastasis: positive	2.81609		0.695994	3.56635
						TCGA-D6-6827	lymph node metastasis: negative	2.03974		1.03118	4.04096
						TCGA-CV-5439	lymph node metastasis: positive	4.57991		1.1671	3.55976
						TCGA-BB-A5HY	lymph node metastasis: positive	2.59359		0.882447	1.3894
						TCGA-P3-A5QF	lymph node metastasis: positive	3.92011		0.480162	3.66414
						TCGA-CN-5355	lymph node metastasis: negative	1.74257		0.77349	2.54733
						TCGA-D6-6825	lymph node metastasis: negative	3.14932		1.3247	3.40351
						TCGA-CV-6961	lymph node metastasis: negative	3.88521		0.514905	3.25636
						TCGA-CN-4742	lymph node metastasis: positive	2.08182		0.45586	1.96085
						TCGA-CN-A498	lymph node metastasis: negative	3.66718		0.958583	0.568421
						TCGA-CN-6996	lymph node metastasis: positive	2.57398		0.562767	4.35516
						TCGA-CV-A45Y	lymph node metastasis: negative	3.15487		0.796432	2.35242
						TCGA-QK-A652	lymph node metastasis: positive	2.61256		1.44435	3.32158
						TCGA-P3-A5Q6	lymph node metastasis: positive	4.13807		1.99161	3.66227
						TCGA-CV-7242	lymph node metastasis: negative	4.08312		0.132774	1.62106
						TCGA-TN-A7HL	lymph node metastasis: positive	4.94373		0.60862	2.81609
						TCGA-CV-7102	lymph node metastasis: positive	2.68972		5.96637	2.03974
						TCGA-MT-A67F	lymph node metastasis: negative	1.59043		0.496207	4.57991
						TCGA-CN-A6V6	lymph node metastasis: positive	4.17282		0.96303	2.59359
						TCGA-CN-A63U	lymph node metastasis: positive	2.99677		1.75271	4.18296
						TCGA-CN-5363	lymph node metastasis: positive	0.613437		2.30363	3.92011
						TCGA-BB-8601	lymph node metastasis: positive	2.89823		0.65828	1.74257
						TCGA-D6-A6EP	lymph node metastasis: negative	1.76507		1.1696	3.14932
						TCGA-CV-6950	lymph node metastasis: positive	4.80397		1.67554	3.88521
						TCGA-UF-A71D	lymph node metastasis: negative	2.95988		0.363227	2.08182
						TCGA-DQ-7591	lymph node metastasis: positive	3.64348		0.784504	3.66718
						TCGA-CX-7219	lymph node metastasis: positive	4.09743		0.901185	2.57398
						TCGA-CR-7386	lymph node metastasis: positive	4.31955		0.694479	3.15487
						TCGA-P3-A5Q5	lymph node metastasis: positive	4.51439		0.858379	2.61256
						TCGA-CV-7422	lymph node metastasis: positive	3.41703		0.551196	4.13807
						TCGA-BB-7863	lymph node metastasis: negative	2.24586		3.37407	4.08312
						TCGA-CV-7091	lymph node metastasis: negative	4.6318		0.625925	0.064331
						TCGA-QK-A6II	lymph node metastasis: positive	3.57183		3.13632	4.94373
						TCGA-CN-4725	lymph node metastasis: negative	2.70237		0.984115	2.68972
						TCGA-QK-A6IG	lymph node metastasis: positive	2.25852		1.43792	1.59043
						TCGA-BA-5152	lymph node metastasis: negative	4.49701		3.62546	4.17282
						TCGA-CV-5442	lymph node metastasis: positive	3.75299		5.31616	2.99677
						TCGA-UF-A71A	lymph node metastasis: positive	3.76389		0.527471	0.613437
						TCGA-CR-7372	lymph node metastasis: negative	2.31115		2.95622	2.89823
						TCGA-D6-A6EO	lymph node metastasis: negative	4.56942		1.06984	1.76507
						TCGA-CR-7392	lymph node metastasis: positive	2.79805		0.904349	4.80397
						TCGA-WA-A7H4	lymph node metastasis: negative	2.06977		1.24038	2.95988
						TCGA-D6-A4Z9	lymph node metastasis: positive	2.95979		4.45931	3.64348
						TCGA-H7-A76A	lymph node metastasis: positive	4.07602		2.1271	4.09743
						TCGA-CR-7389	lymph node metastasis: positive	2.67836		0.856388	4.31955
						TCGA-CQ-5327	lymph node metastasis: positive	5.28367		3.8348	4.51439
						TCGA-HD-7229	lymph node metastasis: negative	1.36592		2.44924	3.41703
						TCGA-D6-8568	lymph node metastasis: negative	2.72312		0.173639	2.24586
						TCGA-CV-6954	lymph node metastasis: positive	3.98422		0.81106	4.6318
						TCGA-CV-7089	lymph node metastasis: positive	2.27325		0.702392	3.57183
						TCGA-CV-6003	lymph node metastasis: positive	1.49211		0.264116	2.70237
						TCGA-CN-5361	lymph node metastasis: positive	4.86916		0.972987	2.25852
						TCGA-CV-5977	lymph node metastasis: positive	2.97732		0.646439	4.49701
						TCGA-UF-A7JO	lymph node metastasis: negative	2.01171		0.709026	3.75299
						TCGA-CR-7388	lymph node metastasis: positive	3.79885		1.61852	3.76389
						TCGA-F7-8489	lymph node metastasis: negative	3.89137		0.436268	2.31115
						TCGA-CV-7248	lymph node metastasis: positive	2.46801		2.50111	4.56942
						TCGA-P3-A6T5	lymph node metastasis: negative	3.4492		0.504875	4.57717
						TCGA-CV-7429	lymph node metastasis: positive	1.63013		0.778461	2.79805
						TCGA-CV-6934	lymph node metastasis: positive	2.72384		1.36552	3.58735
						TCGA-BB-4223	lymph node metastasis: positive	4.71633		1.17754	2.06977
						TCGA-CX-7082	lymph node metastasis: positive	3.71578		0.845269	2.95979
						TCGA-RS-A6TP	lymph node metastasis: negative	5.59491		1.27751	4.07602
						TCGA-KU-A66S	lymph node metastasis: positive	2.50042		0.625738	2.67836
						TCGA-CV-7090	lymph node metastasis: negative	1.14607		0.618051	5.28367
						TCGA-CQ-7069	lymph node metastasis: negative	1.67654		0.426748	1.36592
						TCGA-CV-A6JY	lymph node metastasis: negative	2.56287		0.792439	2.72312
						TCGA-MZ-A7D7	lymph node metastasis: positive	2.81635		0.410884	3.98422
						TCGA-CV-7410	lymph node metastasis: positive	4.1275		0.800165	2.27325
						TCGA-CV-7250	lymph node metastasis: negative	4.33011		0.810155	1.49211
						TCGA-CR-7393	lymph node metastasis: positive	3.25666		0.795933	4.86916
						TCGA-HD-8224	lymph node metastasis: positive	5.25602		0.0521376	2.97732
						TCGA-CN-A6V1	lymph node metastasis: positive	4.08534		0.766129	2.01171
						TCGA-BB-A6UM	lymph node metastasis: positive	3.99195		1.52857	3.79885
						TCGA-DQ-5625	lymph node metastasis: negative	3.32927		0.898479	3.89137
						TCGA-CV-7261	lymph node metastasis: negative	2.63331		1.35473	2.46801
						TCGA-UF-A7JC	lymph node metastasis: positive	2.12625		0.456911	3.4492
						TCGA-CV-7427	lymph node metastasis: negative	2.50675		0.231801	1.63013
						TCGA-CQ-7072	lymph node metastasis: negative	4.29219		1.07813	2.72384
						TCGA-BB-4228	lymph node metastasis: negative	3.17712		4.50091	4.71633
						TCGA-BA-6871	lymph node metastasis: positive	3.26361		1.6256	3.71578
						TCGA-BA-A6DD	lymph node metastasis: positive	3.00306		1.14444	5.59491
						TCGA-CV-7430	lymph node metastasis: negative	3.14718		3.85035	2.50042
						TCGA-BA-5149	lymph node metastasis: positive	3.27796		0.599984	1.14607
						TCGA-BB-A6UO	lymph node metastasis: positive	3.08204		0.270708	1.67654
						TCGA-CV-A460	lymph node metastasis: positive	4.22151		1.11583	2.56287
						TCGA-BB-7871	lymph node metastasis: positive	2.30912		0.57947	2.81635
						TCGA-CR-7365	lymph node metastasis: negative	3.50947		4.53141	2.35612
						TCGA-QK-A8Z8	lymph node metastasis: positive	4.32804		2.35149	4.1275
						TCGA-CR-6492	lymph node metastasis: positive	2.80364		1.00662	4.33011
						TCGA-CR-7397	lymph node metastasis: positive	2.35352		1.98386	3.25666
						TCGA-UF-A719	lymph node metastasis: negative	4.42472		2.50426	5.25602
						TCGA-BA-6873	lymph node metastasis: positive	2.685		2.13734	4.08534
						TCGA-CV-7446	lymph node metastasis: positive	5.96601		1.5035	3.99195
						TCGA-CV-7238	lymph node metastasis: negative	3.36915		3.31409	1.84852
						TCGA-QK-A8Z9	lymph node metastasis: positive	4.00763		0.658006	3.32927
						TCGA-DQ-7588	lymph node metastasis: positive	4.23132		2.20661	2.63331
						TCGA-CV-A45U	lymph node metastasis: positive	4.96878		0.158208	2.12625
						TCGA-CV-6940	lymph node metastasis: positive	3.45847		1.13297	2.50675
						TCGA-CN-4734	lymph node metastasis: negative	2.87745		1.83992	4.29219
						TCGA-IQ-A6SG	lymph node metastasis: negative	2.01521		3.94087	3.17712
						TCGA-CN-5374	lymph node metastasis: positive	6.01097		4.02016	3.26361
						TCGA-CN-A63V	lymph node metastasis: negative	3.3252		0.850879	3.00306
						TCGA-CV-7095	lymph node metastasis: positive	3.42731		1.02184	3.14718
						TCGA-IQ-A61O	lymph node metastasis: positive	0.144569		0.691802	3.27796
						TCGA-P3-A6T4	lymph node metastasis: positive	3.31012		0.504366	3.45795
						TCGA-DQ-7592	lymph node metastasis: positive	3.77234		0.291721	3.08204
						TCGA-CR-5249	lymph node metastasis: negative	3.39787		2.60713	4.22151
						TCGA-CQ-6224	lymph node metastasis: positive	1.10353		2.90537	2.30912
						TCGA-CV-5978	lymph node metastasis: positive	1.69688		0.215244	3.50947
						TCGA-CV-7183	lymph node metastasis: negative	1.93085		1.31725	4.32804
						TCGA-QK-A6IJ	lymph node metastasis: positive	3.54629		1.30545	2.80364
						TCGA-CV-5432	lymph node metastasis: negative	2.9221		1.00014	2.35352
						TCGA-CR-7398	lymph node metastasis: negative	4.68323		2.49626	4.42472
						TCGA-CV-5973	lymph node metastasis: positive	4.3658		1.47571	2.685
						TCGA-CV-7407	lymph node metastasis: negative	4.42105		0.534858	2.4301
						TCGA-CV-A45R	lymph node metastasis: positive	4.23291		1.6025	5.96601
						TCGA-KU-A6H8	lymph node metastasis: positive	2.95418		1.25254	4.52495
						TCGA-CV-A6JO	lymph node metastasis: positive	2.44416		0.656542	3.36915
						TCGA-BA-A6DI	lymph node metastasis: negative	3.91279		0.672652	4.00763
						TCGA-BB-7870	lymph node metastasis: negative	3.0951		0.272382	4.23132
						TCGA-CV-5434	lymph node metastasis: positive	3.04745		1.94942	4.96878
						TCGA-D6-A4ZB	lymph node metastasis: negative	4.37179		1.44631	3.45847
						TCGA-CR-6470	lymph node metastasis: negative	3.08296		1.36154	2.87745
						TCGA-F7-A620	lymph node metastasis: positive	2.96953		0.784169	2.01521
						TCGA-KU-A6H7	lymph node metastasis: positive	5.04068		2.84334	6.01097
						TCGA-CV-7413	lymph node metastasis: negative	3.86639		0.245374	3.3252
						TCGA-QK-A6IH	lymph node metastasis: positive	4.10843		0.440952	3.42731
						TCGA-CN-5364	lymph node metastasis: positive	4.06624		0.770449	0.144569
										0.664483	3.31012
										0.453228	3.77234
										2.32665	3.39787
										0.556993	1.10353
										1.21971	1.69688
										0.216113	1.93085
										4.14003	2.50467
										0.507617	3.54629
										0.906506	2.9221
										6.69631	4.68323
										0.279887	4.3658
										1.3083	4.42105
										0.647084	4.23291
										1.43755	2.95418
										0.335369	2.44416
										1.70017	3.91279
										4.39052	3.0951
										2.13504	3.04745
										0.499782	4.37179
										4.52968	3.08296
										1.01635	2.96953
										3.34996	5.04068
										0.441802	3.86639
										2.48357	2.22817
										0.225028	4.10843
										0.889629	4.30449
										3.46182	2.49483
										1.15166	4.06624

## Sheet: Figure 6
Figure 6B
Total radiance fluxn(E+08 photons/s)
Ctrl	0	0.0493971	0	0.157836	1.03964
F.nucleatum	0.473103	1.90813	0.155814	2.84455	0.323085
F.nucleatum+metronidazole	0	0	0	0	0.189447
Figure 6C
Total radiance fluxn(E+09 photons/s)
Ctrl	0	0.248336	0.0323681	0	0.160263
F.nucleatum	0.148441	0.429572	0.907761	1.61719	3.08457
F.nucleatum+metronidazole	0.0357896	0	0	0.185968	0.231555

## Sheet: Figure S1
Figure S1A and S1B					Figure S1C				Figure S1D
ID	Relative abundance of F. nucleatum(log10)	Status_lymph node metastasis	TNM stage		ID	characteristics_ch1.10	mRNA level_ESPN		ID	characteristics_ch1.7	ESPN
TCGA-BA-4074	-1.66307	lymph node metastasis: positive	Stage IVA		GSM1607684	lymph node metastasis: positive	6.9856		GSM3316389	lymph node metastasis: positive	8.12325
TCGA-BA-4075	-2.82995	lymph node metastasis: negative	Stage IVA		GSM1607685	lymph node metastasis: positive	7.9698		GSM3316390	lymph node metastasis: positive	6.74219
TCGA-BA-4076	-2.00037	lymph node metastasis: positive	Stage IVA		GSM1607686	lymph node metastasis: positive	6.8103		GSM3316391	lymph node metastasis: positive	7.97449
TCGA-BA-4077	-3.30304	lymph node metastasis: negative	Stage IVB		GSM1607687	lymph node metastasis: positive	7.5028		GSM3316392	lymph node metastasis: positive	7.44994
TCGA-BA-4078	-1.16376	lymph node metastasis: negative	Stage IVA		GSM1607688	lymph node metastasis: positive	6.9115		GSM3316393	lymph node metastasis: positive	7.83017
TCGA-BA-5149	-2.49951	lymph node metastasis: positive	Stage IVA		GSM1607689	lymph node metastasis: positive	7.468		GSM3316394	lymph node metastasis: negative	4.53042
TCGA-BA-5151	-2.51896	lymph node metastasis: negative	Stage IVA		GSM1607690	lymph node metastasis: positive	7.4903		GSM3316395	lymph node metastasis: negative	5.70815
TCGA-BA-5153	-4.11518	lymph node metastasis: positive	Stage III		GSM1607691	lymph node metastasis: positive	7.3983		GSM3316396	lymph node metastasis: positive	6.44387
TCGA-BA-5555	-1.86923	lymph node metastasis: positive	Stage IVA		GSM1607692	lymph node metastasis: positive	7.1064		GSM3316397	lymph node metastasis: positive	7.8664
TCGA-BA-5556	-2.44343	lymph node metastasis: negative	Stage II		GSM1607693	lymph node metastasis: negative	6.5717		GSM3316398	lymph node metastasis: positive	7.61478
TCGA-BA-5557	-2.15686	lymph node metastasis: positive	Stage IVA		GSM1607694	lymph node metastasis: negative	6.8308		GSM3316399	lymph node metastasis: negative	6.41597
TCGA-BA-5558	-3.41147	lymph node metastasis: positive	Stage IVA		GSM1607695	lymph node metastasis: negative	6.9693		GSM3316400	lymph node metastasis: negative	5.08077
TCGA-BA-6869	-1.57049	lymph node metastasis: negative	Stage III		GSM1607696	lymph node metastasis: positive	7.2118		GSM3316401	lymph node metastasis: negative	7.03247
TCGA-BA-6872	-0.800071	lymph node metastasis: positive	Stage IVA		GSM1607697	lymph node metastasis: negative	7.1783		GSM3316402	lymph node metastasis: positive	6.45335
TCGA-BA-6873	-2.25406	lymph node metastasis: positive	Stage IVA		GSM1607698	lymph node metastasis: negative	7.1071		GSM3316403	lymph node metastasis: positive	4.70016
TCGA-BA-A4IH	-2.5114	lymph node metastasis: positive	Stage IVA		GSM1607699	lymph node metastasis: positive	8.1187		GSM3316404	lymph node metastasis: positive	5.46995
TCGA-BB-4228	-2.27184	lymph node metastasis: negative	Stage II		GSM1607700	lymph node metastasis: positive	7.3815		GSM3316405	lymph node metastasis: negative	6.64381
TCGA-CN-4725	-3.20001	lymph node metastasis: negative	Stage II		GSM1607701	lymph node metastasis: positive	6.5057		GSM3316406	lymph node metastasis: positive	4.92333
TCGA-CN-4727	-3.40898	lymph node metastasis: negative	Stage IVA		GSM1607702	lymph node metastasis: negative	7.7442		GSM3316407	lymph node metastasis: negative	6.01616
TCGA-CN-4729	-1.99051	lymph node metastasis: positive	Stage IVA		GSM1607703	lymph node metastasis: positive	6.9699		GSM3316408	lymph node metastasis: negative	6.7287
TCGA-CN-4730	-3.55111	lymph node metastasis: positive	Stage IVA		GSM1607704	lymph node metastasis: positive	7.2257		GSM3316409	lymph node metastasis: negative	7.55547
TCGA-CN-4734	-2.55705	lymph node metastasis: negative	Stage II		GSM1607705	lymph node metastasis: positive	7.0576		GSM3316410	lymph node metastasis: negative	4.99845
TCGA-CN-4735	-2.9797	lymph node metastasis: positive	Stage IVA		GSM1607706	lymph node metastasis: positive	7.8442		GSM3316411	lymph node metastasis: negative	6.00491
TCGA-CN-4737	-1.66994	lymph node metastasis: positive	Stage II		GSM1607707	lymph node metastasis: positive	6.9778		GSM3316412	lymph node metastasis: positive	6.33278
TCGA-CN-4738	-2.43257	lymph node metastasis: negative	Stage IVA		GSM1607708	lymph node metastasis: positive	7.5186		GSM3316413	lymph node metastasis: negative	5.76519
TCGA-CN-4741	-2.53795	lymph node metastasis: negative	Stage IVA		GSM1607709	lymph node metastasis: positive	6.6918		GSM3316414	lymph node metastasis: positive	5.86064
TCGA-CN-5355	-2.28584	lymph node metastasis: negative	Stage IVA		GSM1607710	lymph node metastasis: positive	7.0364		GSM3316415	lymph node metastasis: positive	6.57943
TCGA-CN-5356	-1.89129	lymph node metastasis: negative	Stage III		GSM1607711	lymph node metastasis: positive	6.6485		GSM3316416	lymph node metastasis: positive	5.66382
TCGA-CN-5360	-1.83218	lymph node metastasis: negative	Stage IVA		GSM1607712	lymph node metastasis: positive	7.1235		GSM3316417	lymph node metastasis: negative	5.12749
TCGA-CN-5361	-2.5244	lymph node metastasis: positive	Stage IVA		GSM1607713	lymph node metastasis: positive	7.9883		GSM3316418	lymph node metastasis: positive	6.98615
TCGA-CN-5363	-2.24412	lymph node metastasis: positive	Stage IVB		GSM1607714	lymph node metastasis: positive	7.3259		GSM3316419	lymph node metastasis: positive	8.13928
TCGA-CN-5364	-1.95263	lymph node metastasis: positive	Stage IVA		GSM1607715	lymph node metastasis: positive	7.2991		GSM3316420	lymph node metastasis: positive	6.19086
TCGA-CN-5365	-2.89135	lymph node metastasis: positive	Stage IVC		GSM1607716	lymph node metastasis: positive	8.0753		GSM3316421	lymph node metastasis: positive	5.73554
TCGA-CN-5366	-2.05387	lymph node metastasis: positive	Stage IVA		GSM1607717	lymph node metastasis: positive	7.058		GSM3316422	lymph node metastasis: positive	4.95333
TCGA-CN-5369	-2.38181	lymph node metastasis: negative	Stage IVA		GSM1607718	lymph node metastasis: negative	7.0689		GSM3316423	lymph node metastasis: negative	6.2292
TCGA-CN-5373	-1.86311	lymph node metastasis: negative	Stage II		GSM1607719	lymph node metastasis: positive	7.6028		GSM3316424	lymph node metastasis: positive	6.00283
TCGA-CN-6011	-2.59241	lymph node metastasis: negative	Stage IVA		GSM1607720	lymph node metastasis: positive	6.7846		GSM3316425	lymph node metastasis: negative	6.99317
TCGA-CN-6018	-1.80255	lymph node metastasis: positive	Stage IVA		GSM1607721	lymph node metastasis: positive	7.1779		GSM3316426	lymph node metastasis: positive	6.83642
TCGA-CN-6019	-2.55206	lymph node metastasis: negative	Stage IVA		GSM1607722	lymph node metastasis: positive	7.5531		GSM3316427	lymph node metastasis: positive	5.20595
TCGA-CN-6996	-3.37845	lymph node metastasis: positive	Stage IVA		GSM1607723	lymph node metastasis: positive	7.7241		GSM3316428	lymph node metastasis: negative	7.77642
TCGA-CN-6998	-1.99529	lymph node metastasis: positive	Stage IVA		GSM1607724	lymph node metastasis: positive	7.2358		GSM3316429	lymph node metastasis: positive	4.95456
TCGA-CQ-5323	-1.09521	lymph node metastasis: negative	Stage III		GSM1607725	lymph node metastasis: positive	7.2365		GSM3316430	lymph node metastasis: negative	5.39105
TCGA-CQ-5325	-3.04106	lymph node metastasis: negative	Stage I		GSM1607726	lymph node metastasis: positive	6.6514		GSM3316431	lymph node metastasis: positive	7.01871
TCGA-CQ-5327	-1.18796	lymph node metastasis: positive	Stage IVA		GSM1607727	lymph node metastasis: positive	7.004		GSM3316432	lymph node metastasis: positive	6.35676
TCGA-CQ-5329	-2.49024	lymph node metastasis: negative	Stage III		GSM1607728	lymph node metastasis: positive	7.4006		GSM3316433	lymph node metastasis: negative	4.521
TCGA-CQ-6220	-2.28258	lymph node metastasis: negative	Stage III		GSM1607729	lymph node metastasis: positive	6.5724		GSM3316434	lymph node metastasis: positive	7.38229
TCGA-CQ-6221	-2.43592	lymph node metastasis: negative	Stage II		GSM1607730	lymph node metastasis: negative	7.1046		GSM3316435	lymph node metastasis: negative	4.62955
TCGA-CQ-6223	-3.14847	lymph node metastasis: negative	Stage IVA		GSM1607731	lymph node metastasis: negative	6.6636		GSM3316436	lymph node metastasis: negative	5.43067
TCGA-CQ-6224	-3.11871	lymph node metastasis: positive	Stage II		GSM1607732	lymph node metastasis: positive	7.2386		GSM3316437	lymph node metastasis: positive	5.10044
TCGA-CQ-6225	-2.23888	lymph node metastasis: negative	Stage II		GSM1607733	lymph node metastasis: negative	6.977		GSM3316438	lymph node metastasis: positive	6.5522
TCGA-CQ-6228	-2.40409	lymph node metastasis: positive	Stage III		GSM1607734	lymph node metastasis: positive	8.1165		GSM3316439	lymph node metastasis: negative	6.63607
TCGA-CQ-6229	-2.1406	lymph node metastasis: negative	Stage III		GSM1607735	lymph node metastasis: positive	7.5366		GSM3316440	lymph node metastasis: negative	5.28783
TCGA-CQ-7065	-2.96942	lymph node metastasis: negative	Stage II		GSM1607736	lymph node metastasis: negative	7.2111		GSM3316441	lymph node metastasis: negative	4.94884
TCGA-CQ-7068	-2.31689	lymph node metastasis: negative	Stage II		GSM1607737	lymph node metastasis: negative	6.7207		GSM3316442	lymph node metastasis: negative	6.86012
TCGA-CR-5243	-2.52827	lymph node metastasis: positive	Stage IVA		GSM1607738	lymph node metastasis: negative	6.8031		GSM3316443	lymph node metastasis: negative	5.5422
TCGA-CR-5248	-3.15014	lymph node metastasis: positive	Stage IVA		GSM1607739	lymph node metastasis: positive	7.0009		GSM3316444	lymph node metastasis: positive	6.44875
TCGA-CR-6470	-1.82774	lymph node metastasis: negative	Stage IVA		GSM1607740	lymph node metastasis: positive	7.0706		GSM3316445	lymph node metastasis: negative	4.60512
TCGA-CR-6471	-1.65045	lymph node metastasis: positive	Stage IVA		GSM1607741	lymph node metastasis: positive	7.8147		GSM3316446	lymph node metastasis: positive	7.04232
TCGA-CR-6473	-2.10152	lymph node metastasis: negative	Stage IVA		GSM1607742	lymph node metastasis: positive	7.2337		GSM3316447	lymph node metastasis: positive	6.01616
TCGA-CR-6481	-1.92428	lymph node metastasis: negative	Stage IVA		GSM1607743	lymph node metastasis: negative	7.0979		GSM3316448	lymph node metastasis: positive	5.39105
TCGA-CR-6482	-2.66089	lymph node metastasis: negative	Stage IVA		GSM1607744	lymph node metastasis: negative	7.0119		GSM3316449	lymph node metastasis: positive	7.26312
TCGA-CR-6491	-2.97924	lymph node metastasis: positive	Stage IVA		GSM1607745	lymph node metastasis: positive	7.4596		GSM3316450	lymph node metastasis: positive	7.37136
TCGA-CR-7368	-2.06733	lymph node metastasis: positive	Stage IVA		GSM1607746	lymph node metastasis: positive	7.8742		GSM3316451	lymph node metastasis: positive	5.24483
TCGA-CR-7369	-1.85942	lymph node metastasis: positive	Stage IVA		GSM1607747	lymph node metastasis: negative	6.612		GSM3316452	lymph node metastasis: positive	6.06
TCGA-CR-7382	-2.99642	lymph node metastasis: positive	Stage IVA		GSM1607748	lymph node metastasis: positive	6.8769		GSM3316453	lymph node metastasis: positive	5.26907
TCGA-CR-7385	-2.67604	lymph node metastasis: positive	Stage IVA		GSM1607749	lymph node metastasis: positive	6.6744		GSM3316454	lymph node metastasis: negative	4.73676
TCGA-CR-7391	-2.79356	lymph node metastasis: negative	Stage I		GSM1607750	lymph node metastasis: positive	7.0469		GSM3316455	lymph node metastasis: negative	7.11111
TCGA-CR-7404	-3.03013	lymph node metastasis: positive	Stage IVA		GSM1607751	lymph node metastasis: positive	7.0795		GSM3316456	lymph node metastasis: negative	5.59241
TCGA-CV-5432	-1.95112	lymph node metastasis: negative	Stage III		GSM1607752	lymph node metastasis: positive	6.588		GSM3316457	lymph node metastasis: positive	5.74504
TCGA-CV-5442	-2.48278	lymph node metastasis: positive	Stage IVA		GSM1607753	lymph node metastasis: negative	6.9817		GSM3316458	lymph node metastasis: negative	5.69253
TCGA-CV-5442	-2.86304	lymph node metastasis: positive	Stage IVA		GSM1607754	lymph node metastasis: negative	6.9974		GSM3316459	lymph node metastasis: negative	6.31491
TCGA-CV-5443	-2.56173	lymph node metastasis: negative	Stage III		GSM1607755	lymph node metastasis: positive	7.8103		GSM3316460	lymph node metastasis: negative	6.92231
TCGA-CV-5443	-2.45823	lymph node metastasis: negative	Stage III		GSM1607756	lymph node metastasis: negative	6.7619		GSM3316461	lymph node metastasis: negative	6.92893
TCGA-CV-5966	-3.03757	lymph node metastasis: positive	Stage IVA		GSM1607757	lymph node metastasis: positive	7.1445		GSM3316462	lymph node metastasis: negative	5.67087
TCGA-CV-5966	-3.24928	lymph node metastasis: positive	Stage IVA		GSM1607758	lymph node metastasis: positive	6.7108		GSM3316463	lymph node metastasis: negative	6.31176
TCGA-CV-5970	-0.636629	lymph node metastasis: positive	Stage IVA		GSM1607759	lymph node metastasis: positive	6.652		GSM3316464	lymph node metastasis: positive	6.34942
TCGA-CV-5970	-1.69188	lymph node metastasis: positive	Stage IVA		GSM1607760	lymph node metastasis: positive	7.4186		GSM3316465	lymph node metastasis: negative	6.01083
TCGA-CV-5971	-1.67689	lymph node metastasis: positive	Stage IVA		GSM1607761	lymph node metastasis: positive	7.2655
TCGA-CV-5971	-3.29681	lymph node metastasis: positive	Stage IVA		GSM1607762	lymph node metastasis: positive	7.0045
TCGA-CV-5973	-2.12224	lymph node metastasis: positive	Stage III		GSM1607763	lymph node metastasis: positive	7.1331
TCGA-CV-5973	-2.64328	lymph node metastasis: positive	Stage III		GSM1607764	lymph node metastasis: positive	7.9099
TCGA-CV-5976	-1.71402	lymph node metastasis: positive	Stage III		GSM1607765	lymph node metastasis: positive	8.1402
TCGA-CV-5977	-0.368367	lymph node metastasis: positive	Stage III		GSM1607766	lymph node metastasis: positive	6.8029
TCGA-CV-5977	-1.32727	lymph node metastasis: positive	Stage III		GSM1607767	lymph node metastasis: positive	7.1106
TCGA-CV-6003	-3.14129	lymph node metastasis: positive	Stage II		GSM1607768	lymph node metastasis: positive	7.4005
TCGA-CV-6003	-3.79455	lymph node metastasis: positive	Stage II		GSM1607769	lymph node metastasis: negative	7.1294
TCGA-CV-6433	-3.14632	lymph node metastasis: negative	Stage II		GSM1607770	lymph node metastasis: positive	7.4595
TCGA-CV-6433	-3.55242	lymph node metastasis: negative	Stage II		GSM1607771	lymph node metastasis: negative	7.3753
TCGA-CV-6933	-1.94656	lymph node metastasis: positive	Stage IVA		GSM1607772	lymph node metastasis: positive	8.3354
TCGA-CV-6933	-1.53148	lymph node metastasis: positive	Stage IVA		GSM1607773	lymph node metastasis: positive	7.2646
TCGA-CV-6938	-3.40634	lymph node metastasis: negative	Stage II		GSM1607774	lymph node metastasis: negative	6.9566
TCGA-CV-6945	-3.86549	lymph node metastasis: positive	Stage IVA		GSM1607775	lymph node metastasis: positive	6.9627
TCGA-CV-6951	-2.18508	lymph node metastasis: positive	Stage IVA		GSM1607776	lymph node metastasis: negative	6.9776
TCGA-CV-6951	-2.63214	lymph node metastasis: positive	Stage IVA		GSM1607777	lymph node metastasis: negative	7.2543
TCGA-CV-6952	-1.76706	lymph node metastasis: positive	Stage III		GSM1607778	lymph node metastasis: negative	7.0982
TCGA-CV-6952	-2.31702	lymph node metastasis: positive	Stage III		GSM1607779	lymph node metastasis: positive	7.7258
TCGA-CV-6954	-0.0509704	lymph node metastasis: positive	Stage IVA		GSM1607780	lymph node metastasis: negative	6.6946
TCGA-CV-6954	-0.778713	lymph node metastasis: positive	Stage IVA		GSM1607781	lymph node metastasis: negative	7.2262
TCGA-CV-6959	-0.729	lymph node metastasis: negative	Stage III		GSM1607782	lymph node metastasis: positive	6.7364
TCGA-CV-6959	-1.8833	lymph node metastasis: negative	Stage III		GSM1607783	lymph node metastasis: positive	6.8404
TCGA-CV-6961	-2.40463	lymph node metastasis: negative	Stage II		GSM1607784	lymph node metastasis: negative	7.3157
TCGA-CV-6961	-2.32041	lymph node metastasis: negative	Stage II		GSM1607785	lymph node metastasis: positive	6.9208
TCGA-CV-7090	-2.60322	lymph node metastasis: negative	Stage II		GSM1607786	lymph node metastasis: positive	7.3579
TCGA-CV-7091	-2.55607	lymph node metastasis: negative	Stage I		GSM1607787	lymph node metastasis: positive	7.9063
TCGA-CV-7178	-1.68797	lymph node metastasis: positive	Stage IVA		GSM1607788	lymph node metastasis: positive	7.4406
TCGA-CV-7180	-1.49732	lymph node metastasis: negative	Stage II		GSM1607789	lymph node metastasis: negative	7.2199
TCGA-CV-7183	-2.2836	lymph node metastasis: negative	Stage II		GSM1607790	lymph node metastasis: positive	7.138
TCGA-CV-7238	-1.22794	lymph node metastasis: negative	Stage II		GSM1607791	lymph node metastasis: positive	7.3026
TCGA-CV-7247	-1.16822	lymph node metastasis: negative	Stage II		GSM1607792	lymph node metastasis: positive	6.5236
TCGA-CV-7255	-3.13751	lymph node metastasis: negative	Stage II		GSM1607793	lymph node metastasis: negative	7.2745
TCGA-CV-7255	-3.1654	lymph node metastasis: negative	Stage II		GSM1607794	lymph node metastasis: positive	7.1937
TCGA-CV-7406	-2.27875	lymph node metastasis: negative	Stage II		GSM1607795	lymph node metastasis: negative	7.8523
TCGA-CV-7411	-2.41259	lymph node metastasis: negative	Stage IVA		GSM1607796	lymph node metastasis: positive	7.0822
TCGA-CV-7428	-3.38997	lymph node metastasis: positive	Stage IVA		GSM1607797	lymph node metastasis: positive	7.2743
TCGA-CV-7432	-0.878469	lymph node metastasis: negative	Stage III		GSM1607798	lymph node metastasis: positive	7.2611
TCGA-CX-7085	-1.73342	lymph node metastasis: negative	Stage III		GSM1607799	lymph node metastasis: negative	7.3564
TCGA-CX-7086	-1.92835	lymph node metastasis: positive	Stage IVA		GSM1607800	lymph node metastasis: positive	7.0515
TCGA-D6-6823	-1.78254	lymph node metastasis: negative	Stage III		GSM1607801	lymph node metastasis: positive	6.9883
TCGA-D6-6825	-2.88797	lymph node metastasis: negative	Stage III		GSM1607802	lymph node metastasis: positive	6.5256
TCGA-DQ-5624	-2.86962	lymph node metastasis: positive	Stage IVA		GSM1607803	lymph node metastasis: positive	6.7314
TCGA-DQ-5625	-2.1101	lymph node metastasis: negative	Stage II		GSM1607804	lymph node metastasis: negative	7.4638
TCGA-DQ-5630	-2.71124	lymph node metastasis: positive	Stage III		GSM1607805	lymph node metastasis: negative	7.7486
TCGA-DQ-5631	-3.27342	lymph node metastasis: positive	Stage IVA		GSM1607806	lymph node metastasis: negative	6.5449
TCGA-H7-7774	-4.41689	lymph node metastasis: negative	Stage III		GSM1607807	lymph node metastasis: positive	7.7034
TCGA-HD-7753	-2.06171	lymph node metastasis: negative	Stage II		GSM1607808	lymph node metastasis: positive	7.7843
TCGA-IQ-7632	-2.40103	lymph node metastasis: negative	Stage IVA		GSM1607809	lymph node metastasis: negative	6.9209
					GSM1607810	lymph node metastasis: positive	7.6362
					GSM1607811	lymph node metastasis: negative	6.959
					GSM1607812	lymph node metastasis: negative	6.8443
					GSM1607813	lymph node metastasis: positive	7.5899
					GSM1607814	lymph node metastasis: negative	6.9499
					GSM1607815	lymph node metastasis: positive	7.5863
					GSM1607816	lymph node metastasis: negative	6.5767
					GSM1607817	lymph node metastasis: positive	6.8189
					GSM1607818	lymph node metastasis: positive	7.5331
					GSM1607819	lymph node metastasis: positive	7.2264
					GSM1607820	lymph node metastasis: negative	6.6704
					GSM1607821	lymph node metastasis: negative	7.511
					GSM1607822	lymph node metastasis: negative	6.9719
					GSM1607823	lymph node metastasis: negative	6.965
					GSM1607824	lymph node metastasis: positive	6.9147
					GSM1607825	lymph node metastasis: positive	7.2897
					GSM1607826	lymph node metastasis: positive	7.9357
					GSM1607827	lymph node metastasis: positive	6.7809
					GSM1607828	lymph node metastasis: negative	6.7564
					GSM1607829	lymph node metastasis: positive	7.1719
					GSM1607830	lymph node metastasis: negative	7.0685
					GSM1607831	lymph node metastasis: negative	7.4106
					GSM1607832	lymph node metastasis: positive	7.729
					GSM1607833	lymph node metastasis: negative	7.289
					GSM1607834	lymph node metastasis: positive	6.5381
					GSM1607835	lymph node metastasis: negative	6.9238
					GSM1607836	lymph node metastasis: negative	7.874
					GSM1607837	lymph node metastasis: positive	7.0716
					GSM1607838	lymph node metastasis: negative	7.355
					GSM1607839	lymph node metastasis: positive	6.8439
					GSM1607840	lymph node metastasis: negative	6.9934
					GSM1607841	lymph node metastasis: negative	7.0223
					GSM1607842	lymph node metastasis: positive	7.1793
					GSM1607843	lymph node metastasis: positive	6.701
					GSM1607844	lymph node metastasis: positive	7.0773
					GSM1607845	lymph node metastasis: positive	7.5287
					GSM1607846	lymph node metastasis: negative	7.1939
					GSM1607847	lymph node metastasis: positive	7.3475
					GSM1607848	lymph node metastasis: negative	7.8661
					GSM1607849	lymph node metastasis: positive	6.4486
					GSM1607850	lymph node metastasis: negative	6.5175
					GSM1607851	lymph node metastasis: positive	6.935
					GSM1607852	lymph node metastasis: negative	7.0906
					GSM1607853	lymph node metastasis: negative	7.14
					GSM1607854	lymph node metastasis: negative	6.5683
					GSM1607855	lymph node metastasis: positive	6.6986
					GSM1607856	lymph node metastasis: positive	6.6303
					GSM1607857	lymph node metastasis: positive	7.1383
					GSM1607858	lymph node metastasis: negative	7.3278
					GSM1607859	lymph node metastasis: positive	7.553
					GSM1607860	lymph node metastasis: negative	7.3312
					GSM1607861	lymph node metastasis: positive	7.6768
					GSM1607862	lymph node metastasis: negative	7.5906
					GSM1607863	lymph node metastasis: positive	7.1125
					GSM1607864	lymph node metastasis: positive	7.6191
					GSM1607865	lymph node metastasis: positive	7.0152
					GSM1607866	lymph node metastasis: positive	7.462
					GSM1607867	lymph node metastasis: positive	7.1213
					GSM1607868	lymph node metastasis: positive	6.8406
					GSM1607869	lymph node metastasis: positive	6.4806
					GSM1607870	lymph node metastasis: positive	7.2321
					GSM1607871	lymph node metastasis: positive	6.8143
					GSM1607872	lymph node metastasis: positive	7.1521
					GSM1607873	lymph node metastasis: positive	6.7957
					GSM1607874	lymph node metastasis: negative	7.4317
					GSM1607875	lymph node metastasis: negative	6.851
					GSM1607876	lymph node metastasis: positive	6.8459
					GSM1607877	lymph node metastasis: positive	7.4301
					GSM1607878	lymph node metastasis: positive	7.6159
					GSM1607879	lymph node metastasis: positive	7.045
					GSM1607880	lymph node metastasis: positive	6.6402
					GSM1607881	lymph node metastasis: negative	7.0864
					GSM1607882	lymph node metastasis: negative	7.2195
					GSM1607883	lymph node metastasis: positive	6.7787
					GSM1607884	lymph node metastasis: positive	7.4346
					GSM1607885	lymph node metastasis: positive	6.9595
					GSM1607886	lymph node metastasis: positive	7.0862
					GSM1607887	lymph node metastasis: positive	7.7196
					GSM1607888	lymph node metastasis: positive	7.7789
					GSM1607889	lymph node metastasis: negative	6.7525
					GSM1607890	lymph node metastasis: positive	7.4222
					GSM1607891	lymph node metastasis: positive	6.5971
					GSM1607892	lymph node metastasis: positive	7.3987
					GSM1607893	lymph node metastasis: positive	7.6844
					GSM1607894	lymph node metastasis: positive	7.2025
					GSM1607895	lymph node metastasis: positive	6.6189
					GSM1607896	lymph node metastasis: positive	6.6986
					GSM1607897	lymph node metastasis: positive	7.6078
					GSM1607898	lymph node metastasis: negative	7.4498
					GSM1607899	lymph node metastasis: positive	7.2709
					GSM1607900	lymph node metastasis: positive	7.2761
					GSM1607901	lymph node metastasis: positive	6.7438
					GSM1607902	lymph node metastasis: positive	7.412
					GSM1607903	lymph node metastasis: negative	7.3035
					GSM1607904	lymph node metastasis: positive	6.8428
					GSM1607905	lymph node metastasis: positive	7.1161
					GSM1607906	lymph node metastasis: negative	6.4984
					GSM1607907	lymph node metastasis: positive	6.5031
					GSM1607908	lymph node metastasis: positive	7.179
					GSM1607909	lymph node metastasis: positive	6.5051
					GSM1607910	lymph node metastasis: positive	7.2203
					GSM1607911	lymph node metastasis: positive	7.4294
					GSM1607912	lymph node metastasis: negative	7.0667
					GSM1607913	lymph node metastasis: positive	6.7077
					GSM1607914	lymph node metastasis: negative	6.8912
					GSM1607915	lymph node metastasis: negative	7.032
					GSM1607916	lymph node metastasis: negative	6.5798
					GSM1607917	lymph node metastasis: negative	7.1621
					GSM1607918	lymph node metastasis: negative	6.4079
					GSM1607919	lymph node metastasis: negative	7.1059
					GSM1607920	lymph node metastasis: negative	7.5509
					GSM1607921	lymph node metastasis: negative	7.383
					GSM1607922	lymph node metastasis: negative	7.3192
					GSM1607923	lymph node metastasis: negative	7.0096
					GSM1607924	lymph node metastasis: negative	7.4722
					GSM1607925	lymph node metastasis: negative	6.5033
					GSM1607926	lymph node metastasis: negative	6.8149
					GSM1607927	lymph node metastasis: positive	6.7396
					GSM1607928	lymph node metastasis: positive	7.1185
					GSM1607929	lymph node metastasis: positive	6.6764
					GSM1607930	lymph node metastasis: negative	7.3155
					GSM1607931	lymph node metastasis: positive	6.8887
					GSM1607932	lymph node metastasis: positive	6.937
					GSM1607933	lymph node metastasis: negative	6.9074
					GSM1607934	lymph node metastasis: negative	7.2236
					GSM1607935	lymph node metastasis: positive	6.5476
					GSM1607936	lymph node metastasis: positive	6.806
					GSM1607937	lymph node metastasis: positive	6.8679
					GSM1607938	lymph node metastasis: positive	7.0272
					GSM1607939	lymph node metastasis: negative	7.1228
					GSM1607940	lymph node metastasis: negative	7.7451
					GSM1607941	lymph node metastasis: positive	7.7825
					GSM1607942	lymph node metastasis: positive	6.7089
					GSM1607943	lymph node metastasis: positive	7.1232
					GSM1607944	lymph node metastasis: positive	6.9931
					GSM1607945	lymph node metastasis: positive	6.8241
					GSM1607946	lymph node metastasis: positive	7.6358
					GSM1607947	lymph node metastasis: positive	6.9434
					GSM1607948	lymph node metastasis: negative	6.9496
					GSM1607949	lymph node metastasis: negative	7.1345
					GSM1607950	lymph node metastasis: negative	6.9679
					GSM1607951	lymph node metastasis: positive	7.5998
					GSM1607952	lymph node metastasis: negative	6.626
					GSM1607953	lymph node metastasis: negative	7.2223
							ESPN
							6.9856
							7.9698
							6.8103
							7.5028
							6.9115
							7.468
							7.4903
							7.3983
							7.1064
							6.5717
							6.8308
							6.9693
							7.2118
							7.1783
							7.1071
							8.1187
							7.3815
							6.5057
							7.7442
							6.9699
							7.2257
							7.0576
							7.8442
							6.9778
							7.5186
							6.6918
							7.0364
							6.6485
							7.1235
							7.9883
							7.3259
							7.2991
							8.0753
							7.058
							7.0689
							7.6028
							6.7846
							7.1779
							7.5531
							7.7241
							7.2358
							7.2365
							6.6514
							7.004
							7.4006
							6.5724
							7.1046
							6.6636
							7.2386
							6.977
							8.1165
							7.5366
							7.2111
							6.7207
							6.8031
							7.0009
							7.0706
							7.8147
							7.2337
							7.0979
							7.0119
							7.4596
							7.8742
							6.612
							6.8769
							6.6744
							7.0469
							7.0795
							6.588
							6.9817
							6.9974
							7.8103
							6.7619
							7.1445
							6.7108
							6.652
							7.4186
							7.2655
							7.0045
							7.1331
							7.9099
							8.1402
							6.8029
							7.1106
							7.4005
							7.1294
							7.4595
							7.3753
							8.3354
							7.2646
							6.9566
							6.9627
							6.9776
							7.2543
							7.0982
							7.7258
							6.6946
							7.2262
							6.7364
							6.8404
							7.3157
							6.9208
							7.3579
							7.9063
							7.4406
							7.2199
							7.138
							7.3026
							6.5236
							7.2745
							7.1937
							7.8523
							7.0822
							7.2743
							7.2611
							7.3564
							7.0515
							6.9883
							6.5256
							6.7314
							7.4638
							7.7486
							6.5449
							7.7034
							7.7843
							6.9209
							7.6362
							6.959
							6.8443
							7.5899
							6.9499
							7.5863
							6.5767
							6.8189
							7.5331
							7.2264
							6.6704
							7.511
							6.9719
							6.965
							6.9147
							7.2897
							7.9357
							6.7809
							6.7564
							7.1719
							7.0685
							7.4106
							7.729
							7.289
							6.5381
							6.9238
							7.874
							7.0716
							7.355
							6.8439
							6.9934
							7.0223
							7.1793
							6.701
							7.0773
							7.5287
							7.1939
							7.3475
							7.8661
							6.4486
							6.5175
							6.935
							7.0906
							7.14
							6.5683
							6.6986
							6.6303
							7.1383
							7.3278
							7.553
							7.3312
							7.6768
							7.5906
							7.1125
							7.6191
							7.0152
							7.462
							7.1213
							6.8406
							6.4806
							7.2321
							6.8143
							7.1521
							6.7957
							7.4317
							6.851
							6.8459
							7.4301
							7.6159
							7.045
							6.6402
							7.0864
							7.2195
							6.7787
							7.4346
							6.9595
							7.0862
							7.7196
							7.7789
							6.7525
							7.4222
							6.5971
							7.3987
							7.6844
							7.2025
							6.6189
							6.6986
							7.6078
							7.4498
							7.2709
							7.2761
							6.7438
							7.412
							7.3035
							6.8428
							7.1161
							6.4984
							6.5031
							7.179
							6.5051
							7.2203
							7.4294
							7.0667
							6.7077
							6.8912
							7.032
							6.5798
							7.1621
							6.4079
							7.1059
							7.5509
							7.383
							7.3192
							7.0096
							7.4722
							6.5033
							6.8149
							6.7396
							7.1185
							6.6764
							7.3155
							6.8887
							6.937
							6.9074
							7.2236
							6.5476
							6.806
							6.8679
							7.0272
							7.1228
							7.7451
							7.7825
							6.7089
							7.1232
							6.9931
							6.8241
							7.6358
							6.9434
							6.9496
							7.1345
							6.9679
							7.5998
							6.626
							7.2223
							ESPN
							6.9856
							7.9698
							6.8103
							7.5028
							6.9115
							7.468
							7.4903
							7.3983
							7.1064
							6.5717
							6.8308
							6.9693
							7.2118
							7.1783
							7.1071
							8.1187
							7.3815
							6.5057
							7.7442
							6.9699
							7.2257
							7.0576
							7.8442
							6.9778
							7.5186
							6.6918
							7.0364
							6.6485
							7.1235
							7.9883
							7.3259
							7.2991
							8.0753
							7.058
							7.0689
							7.6028
							6.7846
							7.1779
							7.5531
							7.7241
							7.2358
							7.2365
							6.6514
							7.004
							7.4006
							6.5724
							7.1046
							6.6636
							7.2386
							6.977
							8.1165
							7.5366
							7.2111
							6.7207
							6.8031
							7.0009
							7.0706
							7.8147
							7.2337
							7.0979
							7.0119
							7.4596
							7.8742
							6.612
							6.8769
							6.6744
							7.0469
							7.0795
							6.588
							6.9817
							6.9974
							7.8103
							6.7619
							7.1445
							6.7108
							6.652
							7.4186
							7.2655
							7.0045
							7.1331
							7.9099
							8.1402
							6.8029
							7.1106
							7.4005
							7.1294
							7.4595
							7.3753
							8.3354
							7.2646
							6.9566
							6.9627
							6.9776
							7.2543
							7.0982
							7.7258
							6.6946
							7.2262
							6.7364
							6.8404
							7.3157
							6.9208
							7.3579
							7.9063
							7.4406
							7.2199
							7.138
							7.3026
							6.5236
							7.2745
							7.1937
							7.8523
							7.0822
							7.2743
							7.2611
							7.3564
							7.0515
							6.9883
							6.5256
							6.7314
							7.4638
							7.7486
							6.5449
							7.7034
							7.7843
							6.9209
							7.6362
							6.959
							6.8443
							7.5899
							6.9499
							7.5863
							6.5767
							6.8189
							7.5331
							7.2264
							6.6704
							7.511
							6.9719
							6.965
							6.9147
							7.2897
							7.9357
							6.7809
							6.7564
							7.1719
							7.0685
							7.4106
							7.729
							7.289
							6.5381
							6.9238
							7.874
							7.0716
							7.355
							6.8439
							6.9934
							7.0223
							7.1793
							6.701
							7.0773
							7.5287
							7.1939
							7.3475
							7.8661
							6.4486
							6.5175
							6.935
							7.0906
							7.14
							6.5683
							6.6986
							6.6303
							7.1383
							7.3278
							7.553
							7.3312
							7.6768
							7.5906
							7.1125
							7.6191
							7.0152
							7.462
							7.1213
							6.8406
							6.4806
							7.2321
							6.8143
							7.1521
							6.7957
							7.4317
							6.851
							6.8459
							7.4301
							7.6159
							7.045
							6.6402
							7.0864
							7.2195
							6.7787
							7.4346
							6.9595
							7.0862
							7.7196
							7.7789
							6.7525
							7.4222
							6.5971
							7.3987
							7.6844
							7.2025
							6.6189
							6.6986
							7.6078
							7.4498
							7.2709
							7.2761
							6.7438
							7.412
							7.3035
							6.8428
							7.1161
							6.4984
							6.5031
							7.179
							6.5051
							7.2203
							7.4294
							7.0667
							6.7077
							6.8912
							7.032
							6.5798
							7.1621
							6.4079
							7.1059
							7.5509
							7.383
							7.3192
							7.0096
							7.4722
							6.5033
							6.8149
							6.7396
							7.1185
							6.6764
							7.3155
							6.8887
							6.937
							6.9074
							7.2236
							6.5476
							6.806
							6.8679
							7.0272
							7.1228
							7.7451
							7.7825
							6.7089
							7.1232
							6.9931
							6.8241
							7.6358
							6.9434
							6.9496
							7.1345
							6.9679
							7.5998
							6.626
							7.2223
							ESPN
							6.9856
							7.9698
							6.8103
							7.5028
							6.9115
							7.468
							7.4903
							7.3983
							7.1064
							6.5717
							6.8308
							6.9693
							7.2118
							7.1783
							7.1071
							8.1187
							7.3815
							6.5057
							7.7442
							6.9699
							7.2257
							7.0576
							7.8442
							6.9778
							7.5186
							6.6918
							7.0364
							6.6485
							7.1235
							7.9883
							7.3259
							7.2991
							8.0753
							7.058
							7.0689
							7.6028
							6.7846
							7.1779
							7.5531
							7.7241
							7.2358
							7.2365
							6.6514
							7.004
							7.4006
							6.5724
							7.1046
							6.6636
							7.2386
							6.977
							8.1165
							7.5366
							7.2111
							6.7207
							6.8031
							7.0009
							7.0706
							7.8147
							7.2337
							7.0979
							7.0119
							7.4596
							7.8742
							6.612
							6.8769
							6.6744
							7.0469
							7.0795
							6.588
							6.9817
							6.9974
							7.8103
							6.7619
							7.1445
							6.7108
							6.652
							7.4186
							7.2655
							7.0045
							7.1331
							7.9099
							8.1402
							6.8029
							7.1106
							7.4005
							7.1294
							7.4595
							7.3753
							8.3354
							7.2646
							6.9566
							6.9627
							6.9776
							7.2543
							7.0982
							7.7258
							6.6946
							7.2262
							6.7364
							6.8404
							7.3157
							6.9208
							7.3579
							7.9063
							7.4406
							7.2199
							7.138
							7.3026
							6.5236
							7.2745
							7.1937
							7.8523
							7.0822
							7.2743
							7.2611
							7.3564
							7.0515
							6.9883
							6.5256
							6.7314
							7.4638
							7.7486
							6.5449
							7.7034
							7.7843
							6.9209
							7.6362
							6.959
							6.8443
							7.5899
							6.9499
							7.5863
							6.5767
							6.8189
							7.5331
							7.2264
							6.6704
							7.511
							6.9719
							6.965
							6.9147
							7.2897
							7.9357
							6.7809
							6.7564
							7.1719
							7.0685
							7.4106
							7.729
							7.289
							6.5381
							6.9238
							7.874
							7.0716
							7.355
							6.8439
							6.9934
							7.0223
							7.1793
							6.701
							7.0773
							7.5287
							7.1939
							7.3475
							7.8661
							6.4486
							6.5175
							6.935
							7.0906
							7.14
							6.5683
							6.6986
							6.6303
							7.1383
							7.3278
							7.553
							7.3312
							7.6768
							7.5906
							7.1125
							7.6191
							7.0152
							7.462
							7.1213
							6.8406
							6.4806
							7.2321
							6.8143
							7.1521
							6.7957
							7.4317
							6.851
							6.8459
							7.4301
							7.6159
							7.045
							6.6402
							7.0864
							7.2195
							6.7787
							7.4346
							6.9595
							7.0862
							7.7196
							7.7789
							6.7525
							7.4222
							6.5971
							7.3987
							7.6844
							7.2025
							6.6189
							6.6986
							7.6078
							7.4498
							7.2709
							7.2761
							6.7438
							7.412
							7.3035
							6.8428
							7.1161
							6.4984
							6.5031
							7.179
							6.5051
							7.2203
							7.4294
							7.0667
							6.7077
							6.8912
							7.032
							6.5798
							7.1621
							6.4079
							7.1059
							7.5509
							7.383
							7.3192
							7.0096
							7.4722
							6.5033
							6.8149
							6.7396
							7.1185
							6.6764
							7.3155
							6.8887
							6.937
							6.9074
							7.2236
							6.5476
							6.806
							6.8679
							7.0272
							7.1228
							7.7451
							7.7825
							6.7089
							7.1232
							6.9931
							6.8241
							7.6358
							6.9434
							6.9496
							7.1345
							6.9679
							7.5998
							6.626
							7.2223
							ESPN
							6.9856
							7.9698
							6.8103
							7.5028
							6.9115
							7.468
							7.4903
							7.3983
							7.1064
							6.5717
							6.8308
							6.9693
							7.2118
							7.1783
							7.1071
							8.1187
							7.3815
							6.5057
							7.7442
							6.9699
							7.2257
							7.0576
							7.8442
							6.9778
							7.5186
							6.6918
							7.0364
							6.6485
							7.1235
							7.9883
							7.3259
							7.2991
							8.0753
							7.058
							7.0689
							7.6028
							6.7846
							7.1779
							7.5531
							7.7241
							7.2358
							7.2365
							6.6514
							7.004
							7.4006
							6.5724
							7.1046
							6.6636
							7.2386
							6.977
							8.1165
							7.5366
							7.2111
							6.7207
							6.8031
							7.0009
							7.0706
							7.8147
							7.2337
							7.0979
							7.0119
							7.4596
							7.8742
							6.612
							6.8769
							6.6744
							7.0469
							7.0795
							6.588
							6.9817
							6.9974
							7.8103
							6.7619
							7.1445
							6.7108
							6.652
							7.4186
							7.2655
							7.0045
							7.1331
							7.9099
							8.1402
							6.8029
							7.1106
							7.4005
							7.1294
							7.4595
							7.3753
							8.3354
							7.2646
							6.9566
							6.9627
							6.9776
							7.2543
							7.0982
							7.7258
							6.6946
							7.2262
							6.7364
							6.8404
							7.3157
							6.9208
							7.3579
							7.9063
							7.4406
							7.2199
							7.138
							7.3026
							6.5236
							7.2745
							7.1937
							7.8523
							7.0822
							7.2743
							7.2611
							7.3564
							7.0515
							6.9883
							6.5256
							6.7314
							7.4638
							7.7486
							6.5449
							7.7034
							7.7843
							6.9209
							7.6362
							6.959
							6.8443
							7.5899
							6.9499
							7.5863
							6.5767
							6.8189
							7.5331
							7.2264
							6.6704
							7.511
							6.9719
							6.965
							6.9147
							7.2897
							7.9357
							6.7809
							6.7564
							7.1719
							7.0685
							7.4106
							7.729
							7.289
							6.5381
							6.9238
							7.874
							7.0716
							7.355
							6.8439
							6.9934
							7.0223
							7.1793
							6.701
							7.0773
							7.5287
							7.1939
							7.3475
							7.8661
							6.4486
							6.5175
							6.935
							7.0906
							7.14
							6.5683
							6.6986
							6.6303
							7.1383
							7.3278
							7.553
							7.3312
							7.6768
							7.5906
							7.1125
							7.6191
							7.0152
							7.462
							7.1213
							6.8406
							6.4806
							7.2321
							6.8143
							7.1521
							6.7957
							7.4317
							6.851
							6.8459
							7.4301
							7.6159
							7.045
							6.6402
							7.0864
							7.2195
							6.7787
							7.4346
							6.9595
							7.0862
							7.7196
							7.7789
							6.7525
							7.4222
							6.5971
							7.3987
							7.6844
							7.2025
							6.6189
							6.6986
							7.6078
							7.4498
							7.2709
							7.2761
							6.7438
							7.412
							7.3035
							6.8428
							7.1161
							6.4984
							6.5031
							7.179
							6.5051
							7.2203
							7.4294
							7.0667
							6.7077
							6.8912
							7.032
							6.5798
							7.1621
							6.4079
							7.1059
							7.5509
							7.383
							7.3192
							7.0096
							7.4722
							6.5033
							6.8149
							6.7396
							7.1185
							6.6764
							7.3155
							6.8887
							6.937
							6.9074
							7.2236
							6.5476
							6.806
							6.8679
							7.0272
							7.1228
							7.7451
							7.7825
							6.7089
							7.1232
							6.9931
							6.8241
							7.6358
							6.9434
							6.9496
							7.1345
							6.9679
							7.5998
							6.626
							7.2223
							ESPN
							6.9856
							7.9698
							6.8103
							7.5028
							6.9115
							7.468
							7.4903
							7.3983
							7.1064
							6.5717
							6.8308
							6.9693
							7.2118
							7.1783
							7.1071
							8.1187
							7.3815
							6.5057
							7.7442
							6.9699
							7.2257
							7.0576
							7.8442
							6.9778
							7.5186
							6.6918
							7.0364
							6.6485
							7.1235
							7.9883
							7.3259
							7.2991
							8.0753
							7.058
							7.0689
							7.6028
							6.7846
							7.1779
							7.5531
							7.7241
							7.2358
							7.2365
							6.6514
							7.004
							7.4006
							6.5724
							7.1046
							6.6636
							7.2386
							6.977
							8.1165
							7.5366
							7.2111
							6.7207
							6.8031
							7.0009
							7.0706
							7.8147
							7.2337
							7.0979
							7.0119
							7.4596
							7.8742
							6.612
							6.8769
							6.6744
							7.0469
							7.0795
							6.588
							6.9817
							6.9974
							7.8103
							6.7619
							7.1445
							6.7108
							6.652
							7.4186
							7.2655
							7.0045
							7.1331
							7.9099
							8.1402
							6.8029
							7.1106
							7.4005
							7.1294
							7.4595
							7.3753
							8.3354
							7.2646
							6.9566
							6.9627
							6.9776
							7.2543
							7.0982
							7.7258
							6.6946
							7.2262
							6.7364
							6.8404
							7.3157
							6.9208
							7.3579
							7.9063
							7.4406
							7.2199
							7.138
							7.3026
							6.5236
							7.2745
							7.1937
							7.8523
							7.0822
							7.2743
							7.2611
							7.3564
							7.0515
							6.9883
							6.5256
							6.7314
							7.4638
							7.7486
							6.5449
							7.7034
							7.7843
							6.9209
							7.6362
							6.959
							6.8443
							7.5899
							6.9499
							7.5863
							6.5767
							6.8189
							7.5331
							7.2264
							6.6704
							7.511
							6.9719
							6.965
							6.9147
							7.2897
							7.9357
							6.7809
							6.7564
							7.1719
							7.0685
							7.4106
							7.729
							7.289
							6.5381
							6.9238
							7.874
							7.0716
							7.355
							6.8439
							6.9934
							7.0223
							7.1793
							6.701
							7.0773
							7.5287
							7.1939
							7.3475
							7.8661
							6.4486
							6.5175
							6.935
							7.0906
							7.14
							6.5683
							6.6986
							6.6303
							7.1383
							7.3278
							7.553
							7.3312
							7.6768
							7.5906
							7.1125
							7.6191
							7.0152
							7.462
							7.1213
							6.8406
							6.4806
							7.2321
							6.8143
							7.1521
							6.7957
							7.4317
							6.851
							6.8459
							7.4301
							7.6159
							7.045
							6.6402
							7.0864
							7.2195
							6.7787
							7.4346
							6.9595
							7.0862
							7.7196
							7.7789
							6.7525
							7.4222
							6.5971
							7.3987
							7.6844
							7.2025
							6.6189
							6.6986
							7.6078
							7.4498
							7.2709
							7.2761
							6.7438
							7.412
							7.3035
							6.8428
							7.1161
							6.4984
							6.5031
							7.179
							6.5051
							7.2203
							7.4294
							7.0667
							6.7077
							6.8912
							7.032
							6.5798
							7.1621
							6.4079
							7.1059
							7.5509
							7.383
							7.3192
							7.0096
							7.4722
							6.5033
							6.8149
							6.7396
							7.1185
							6.6764
							7.3155
							6.8887
							6.937
							6.9074
							7.2236
							6.5476
							6.806
							6.8679
							7.0272
							7.1228
							7.7451
							7.7825
							6.7089
							7.1232
							6.9931
							6.8241
							7.6358
							6.9434
							6.9496
							7.1345
							6.9679
							7.5998
							6.626
							7.2223
							ESPN
							6.9856
							7.9698
							6.8103
							7.5028
							6.9115
							7.468
							7.4903
							7.3983
							7.1064
							6.5717
							6.8308
							6.9693
							7.2118
							7.1783
							7.1071
							8.1187
							7.3815
							6.5057
							7.7442
							6.9699
							7.2257
							7.0576
							7.8442
							6.9778
							7.5186
							6.6918
							7.0364
							6.6485
							7.1235
							7.9883
							7.3259
							7.2991
							8.0753
							7.058
							7.0689
							7.6028
							6.7846
							7.1779
							7.5531
							7.7241
							7.2358
							7.2365
							6.6514
							7.004
							7.4006
							6.5724
							7.1046
							6.6636
							7.2386
							6.977
							8.1165
							7.5366
							7.2111
							6.7207
							6.8031
							7.0009
							7.0706
							7.8147
							7.2337
							7.0979
							7.0119
							7.4596
							7.8742
							6.612
							6.8769
							6.6744
							7.0469
							7.0795
							6.588
							6.9817
							6.9974
							7.8103
							6.7619
							7.1445
							6.7108
							6.652
							7.4186
							7.2655
							7.0045
							7.1331
							7.9099
							8.1402
							6.8029
							7.1106
							7.4005
							7.1294
							7.4595
							7.3753
							8.3354
							7.2646
							6.9566
							6.9627
							6.9776
							7.2543
							7.0982
							7.7258
							6.6946
							7.2262
							6.7364
							6.8404
							7.3157
							6.9208
							7.3579
							7.9063
							7.4406
							7.2199
							7.138
							7.3026
							6.5236
							7.2745
							7.1937
							7.8523
							7.0822
							7.2743
							7.2611
							7.3564
							7.0515
							6.9883
							6.5256
							6.7314
							7.4638
							7.7486
							6.5449
							7.7034
							7.7843
							6.9209
							7.6362
							6.959
							6.8443
							7.5899
							6.9499
							7.5863
							6.5767
							6.8189
							7.5331
							7.2264
							6.6704
							7.511
							6.9719
							6.965
							6.9147
							7.2897
							7.9357
							6.7809
							6.7564
							7.1719
							7.0685
							7.4106
							7.729
							7.289
							6.5381
							6.9238
							7.874
							7.0716
							7.355
							6.8439
							6.9934
							7.0223
							7.1793
							6.701
							7.0773
							7.5287
							7.1939
							7.3475
							7.8661
							6.4486
							6.5175
							6.935
							7.0906
							7.14
							6.5683
							6.6986
							6.6303
							7.1383
							7.3278
							7.553
							7.3312
							7.6768
							7.5906
							7.1125
							7.6191
							7.0152
							7.462
							7.1213
							6.8406
							6.4806
							7.2321
							6.8143
							7.1521
							6.7957
							7.4317
							6.851
							6.8459
							7.4301
							7.6159
							7.045
							6.6402
							7.0864
							7.2195
							6.7787
							7.4346
							6.9595
							7.0862
							7.7196
							7.7789
							6.7525
							7.4222
							6.5971
							7.3987
							7.6844
							7.2025
							6.6189
							6.6986
							7.6078
							7.4498
							7.2709
							7.2761
							6.7438
							7.412
							7.3035
							6.8428
							7.1161
							6.4984
							6.5031
							7.179
							6.5051
							7.2203
							7.4294
							7.0667
							6.7077
							6.8912
							7.032
							6.5798
							7.1621
							6.4079
							7.1059
							7.5509
							7.383
							7.3192
							7.0096
							7.4722
							6.5033
							6.8149
							6.7396
							7.1185
							6.6764
							7.3155
							6.8887
							6.937
							6.9074
							7.2236
							6.5476
							6.806
							6.8679
							7.0272
							7.1228
							7.7451
							7.7825
							6.7089
							7.1232
							6.9931
							6.8241
							7.6358
							6.9434
							6.9496
							7.1345
							6.9679
							7.5998
							6.626
							7.2223
							ESPN
							6.9856
							7.9698
							6.8103
							7.5028
							6.9115
							7.468
							7.4903
							7.3983
							7.1064
							6.5717
							6.8308
							6.9693
							7.2118
							7.1783
							7.1071
							8.1187
							7.3815
							6.5057
							7.7442
							6.9699
							7.2257
							7.0576
							7.8442
							6.9778
							7.5186
							6.6918
							7.0364
							6.6485
							7.1235
							7.9883
							7.3259
							7.2991
							8.0753
							7.058
							7.0689
							7.6028
							6.7846
							7.1779
							7.5531
							7.7241
							7.2358
							7.2365
							6.6514
							7.004
							7.4006
							6.5724
							7.1046
							6.6636
							7.2386
							6.977
							8.1165
							7.5366
							7.2111
							6.7207
							6.8031
							7.0009
							7.0706
							7.8147
							7.2337
							7.0979
							7.0119
							7.4596
							7.8742
							6.612
							6.8769
							6.6744
							7.0469
							7.0795
							6.588
							6.9817
							6.9974
							7.8103
							6.7619
							7.1445
							6.7108
							6.652
							7.4186
							7.2655
							7.0045
							7.1331
							7.9099
							8.1402
							6.8029
							7.1106
							7.4005
							7.1294
							7.4595
							7.3753
							8.3354
							7.2646
							6.9566
							6.9627
							6.9776
							7.2543
							7.0982
							7.7258
							6.6946
							7.2262
							6.7364
							6.8404
							7.3157
[truncated: 15,345 more rows]

## Sheet: Figure S2
Figure S2B
Number of migrated cells
AMC-HN-8	Ctrl	138	162	170	218	240	307
	F. nucleatum	382	376	366	369	401	398
	si-ESPN	20	41	39	31	49	176
	si-ESPN+F. nucleatum	165	201	226	252	263	291
Fadu	Ctrl	56	107	150	197	203	357
	F. nucleatum	323	451	496	501	503	527
	si-ESPN	32	34	45	50	86	99
	si-ESPN+F. nucleatum	181	191	208	254	305	327
Figure S2C
Number of invaded cells
AMC-HN-8	Ctrl	128	142	157	224	240	268
	F. nucleatum	293	222	309	249	254	229
	si-ESPN	82	147	96	153	99	103
	si-ESPN+F. nucleatum	167	166	139	164	110	68
Fadu	Ctrl	311	352	366	377	389	404
	F. nucleatum	544	547	553	586	589	609
	si-ESPN	300	398	222	167	289	136
	si-ESPN+F. nucleatum	300	423	466	471	498	512
