# Supplementary material for: Fusobacterium nucleatum promotes tumor extravasation and metastasis in head and neck cancer via TLR4/MYB/ESPN axis
Source: Commun Biol. 2026 Mar 25;9:664. doi: 10.1038/s42003-026-09913-3 (PMC13181126; doi:10.1038/s42003-026-09913-3)
Supplement: Supplementary file 5 — Supplementary Data 2 [file 42003_2026_9913_MOESM5_ESM.xlsx]

## Sheet: JASPAR
TF	Query	Start	Stop	Strand	Score	Pvalue	Qvalue	Mached Sequence
ZNF682	ESPN-2000~+99bp	1020	1035	+	20.1138	7.76e-08	0.000218	ggggccaagcccccac
ZNF460	ESPN-2000~+99bp	2056	2071	+	18.4382	2.7e-07	0.000604	cgctccgcctcccggc
Egr1	ESPN-2000~+99bp	1668	1678	-	18.4286	3.45e-07	0.00118	CGCGTGGGCGG
ZNF610	ESPN-2000~+99bp	2051	2064	+	18.0918	4.64e-07	0.000801	acagccgctccgcc
Olig2	ESPN-2000~+99bp	879	888	+	13.8222	5.03e-07	0.000697	ggcagctgcc
Olig2	ESPN-2000~+99bp	879	888	-	13.8222	5.03e-07	0.000697	GGCAGCTGCC
PRDM9	ESPN-2000~+99bp	1427	1450	-	16.5872	1.24e-06	0.00432	GGAGGGCAGGAAGGCAGGACGGGA
Wt1	ESPN-2000~+99bp	1951	1964	-	16.6016	1.26e-06	0.00335	GCCCGCCCCCACCC
Egr2	ESPN-2000~+99bp	1899	1913	-	16.5574	1.4e-06	0.00329	CGCCCGCCCCCGCCG
KLF17	ESPN-2000~+99bp	1325	1339	+	16.6327	1.44e-06	0.0048	aacctcccacccatc
KLF7	ESPN-2000~+99bp	1935	1943	+	16.5618	1.5e-06	0.00146	ggggcgggg
KLF7	ESPN-2000~+99bp	1940	1948	+	16.5618	1.5e-06	0.00146	ggggcgggg
KLF7	ESPN-2000~+99bp	1945	1953	+	16.5618	1.5e-06	0.00146	ggggcgggg
KLF10	ESPN-2000~+99bp	1935	1943	+	17.8764	1.5e-06	0.00166	ggggcgggg
KLF10	ESPN-2000~+99bp	1940	1948	+	17.8764	1.5e-06	0.00166	ggggcgggg
KLF10	ESPN-2000~+99bp	1945	1953	+	17.8764	1.5e-06	0.00166	ggggcgggg
KLF12	ESPN-2000~+99bp	1935	1943	+	18.0112	1.5e-06	0.00156	ggggcgggg
KLF12	ESPN-2000~+99bp	1940	1948	+	18.0112	1.5e-06	0.00156	ggggcgggg
KLF12	ESPN-2000~+99bp	1945	1953	+	18.0112	1.5e-06	0.00156	ggggcgggg
KLF14	ESPN-2000~+99bp	1935	1943	+	17.2584	1.5e-06	0.00156	ggggcgggg
KLF14	ESPN-2000~+99bp	1940	1948	+	17.2584	1.5e-06	0.00156	ggggcgggg
KLF14	ESPN-2000~+99bp	1945	1953	+	17.2584	1.5e-06	0.00156	ggggcgggg
Pax5	ESPN-2000~+99bp	1927	1946	+	15.7339	1.64e-06	0.00387	gaggctgcggggcggggcgg
ZNF610	ESPN-2000~+99bp	1294	1307	+	16.4184	1.67e-06	0.000832	gccggcgctcccgc
Myod1	ESPN-2000~+99bp	876	888	-	15.5918	1.69e-06	0.00586	GGCAGCTGCCTCC
ZNF610	ESPN-2000~+99bp	2008	2021	-	16.2755	1.83e-06	0.000832	CGCTCCGCTCCGCC
Egr2	ESPN-2000~+99bp	1951	1965	-	16.2459	1.85e-06	0.00329	GGCCCGCCCCCACCC
Tfcp2l1	ESPN-2000~+99bp	979	992	-	15.6465	1.88e-06	0.00632	CCAGCCCCAGCCTG
Tfcp2l1	ESPN-2000~+99bp	979	992	-	15.6263	1.91e-06	0.00637	CCAGCCCCAGCCTG
ZNF610	ESPN-2000~+99bp	2030	2043	-	16.1939	1.93e-06	0.000832	GCCTCCGCTCCGCG
ZNF708	ESPN-2000~+99bp	778	792	-	16.3394	1.94e-06	0.00592	TGGGCTGTGCCTAGC
Neurod2	ESPN-2000~+99bp	879	888	+	14.1333	2.01e-06	0.00275	ggcagctgcc
Neurod2	ESPN-2000~+99bp	879	888	-	14.1333	2.01e-06	0.00275	GGCAGCTGCC
Pax5	ESPN-2000~+99bp	2055	2074	-	15.4495	2.16e-06	0.00387	CGGGCCGGGAGGCGGAGCGG
ZNF320	ESPN-2000~+99bp	317	343	+	15.0562	2.22e-06	0.00329	gcaggggctcaggggcatctgctcagc
ZNF320	ESPN-2000~+99bp	1624	1650	-	15.0337	2.25e-06	0.00329	AGGAGGTGCCGTGGGGCTGGGTTTGAG
Myog	ESPN-2000~+99bp	879	889	+	15.3265	2.28e-06	0.00754	ggcagctgccg
ZBTB12	ESPN-2000~+99bp	1724	1734	+	14.1135	2.32e-06	0.00841	gcctggaaccg
Bcl6	ESPN-2000~+99bp	927	940	+	15.6129	2.4e-06	0.01	gttcctggaagggg
Plagl1	ESPN-2000~+99bp	1016	1028	+	15.4472	2.58e-06	0.0067	gggtggggccaag
ZNF454	ESPN-2000~+99bp	1717	1734	-	15.3252	2.9e-06	0.00695	CGGTTCCAGGCGCCGGCG
Klf4	ESPN-2000~+99bp	1935	1944	+	16.1837	3.29e-06	0.00437	ggggcggggc
Klf4	ESPN-2000~+99bp	1940	1949	+	16.1837	3.29e-06	0.00437	ggggcggggc
KLF2	ESPN-2000~+99bp	1935	1945	-	14.6727	3.44e-06	0.00366	CGCCCCGCCCC
KLF2	ESPN-2000~+99bp	1940	1950	-	14.6727	3.44e-06	0.00366	CGCCCCGCCCC
Erg	ESPN-2000~+99bp	1061	1074	+	15.065	3.46e-06	0.0128	ggacaggaagggca
Rbpjl	ESPN-2000~+99bp	561	574	+	14.5854	3.54e-06	0.0113	ggcacacctgcctc
Stat3	ESPN-2000~+99bp	928	937	+	16.0909	3.67e-06	0.0148	ttcctggaag
KLF2	ESPN-2000~+99bp	1945	1955	-	14.6364	3.71e-06	0.00366	CACCCCGCCCC
SP9	ESPN-2000~+99bp	1933	1944	-	14.9483	3.9e-06	0.00688	GCCCCGCCCCGC
SP9	ESPN-2000~+99bp	1938	1949	-	14.9483	3.9e-06	0.00688	GCCCCGCCCCGC
ZNF610	ESPN-2000~+99bp	1167	1180	+	15.0918	3.91e-06	0.00135	ctagccgctcccac
ZFP14	ESPN-2000~+99bp	1299	1313	-	15.1685	4e-06	0.00757	GGAGACGCGGGAGCG
Klf4	ESPN-2000~+99bp	665	674	-	12.3889	4.03e-06	0.016	AAAAGGAAGG
ZNF416	ESPN-2000~+99bp	804	814	+	15.1857	4.19e-06	0.0135	tacctgggcac
Klf4	ESPN-2000~+99bp	1015	1024	+	16.051	4.2e-06	0.00437	ggggtggggc
BHLHE22	ESPN-2000~+99bp	879	888	+	14.1224	4.24e-06	0.0055	ggcagctgcc
BHLHE22	ESPN-2000~+99bp	879	888	-	14.1224	4.24e-06	0.0055	GGCAGCTGCC
ZFP14	ESPN-2000~+99bp	170	184	+	15.0449	4.35e-06	0.00757	ggagagcccggagag
Egr2	ESPN-2000~+99bp	1665	1679	+	15.1967	4.39e-06	0.00519	tgtccgcccacgcgg
Ikzf3	ESPN-2000~+99bp	1061	1075	+	14.6606	4.74e-06	0.0158	ggacaggaagggcac
ZNF93	ESPN-2000~+99bp	591	606	+	14.211	5.06e-06	0.00919	ggcagcgccagccgca
KLF10	ESPN-2000~+99bp	1015	1023	+	15.2022	5.17e-06	0.00342	ggggtgggg
KLF10	ESPN-2000~+99bp	1950	1958	+	15.2022	5.17e-06	0.00342	ggggtgggg
SP5	ESPN-2000~+99bp	488	497	-	14.551	5.17e-06	0.0131	CCCCTCCCCT
Twist2	ESPN-2000~+99bp	879	888	+	13.7021	5.53e-06	0.00768	ggcagctgcc
Twist2	ESPN-2000~+99bp	879	888	-	13.7021	5.53e-06	0.00768	GGCAGCTGCC
ZNF768	ESPN-2000~+99bp	1275	1292	+	14.602	5.69e-06	0.0163	cagccccctctctctgga
ZNF320	ESPN-2000~+99bp	1309	1335	-	13.2584	5.77e-06	0.00563	GGTGGGAGGTTAGGGCTTGTGGGGAGA
SP9	ESPN-2000~+99bp	1943	1954	-	14.4828	5.8e-06	0.00688	ACCCCGCCCCGC
ZNF682	ESPN-2000~+99bp	982	997	-	14.2276	6.07e-06	0.00854	CCGCCCCAGCCCCAGC
ZFP14	ESPN-2000~+99bp	480	494	+	14.4607	6.32e-06	0.00757	ggaggcccaggggag
CREB3L4	ESPN-2000~+99bp	1545	1556	-	14.0909	6.34e-06	0.0193	TGCCACGTCCCT
Egr1	ESPN-2000~+99bp	1900	1910	+	14.7347	6.66e-06	0.0114	ggcgggggcgg
Tcf12	ESPN-2000~+99bp	879	889	+	14.6939	6.71e-06	0.0234	ggcagctgccg
Rfx1	ESPN-2000~+99bp	615	628	-	14.2069	7.1e-06	0.0285	GTGGCCAAAGCAAC
ZNF257	ESPN-2000~+99bp	1563	1574	-	14.764	7.18e-06	0.0246	CTGAGGCAGGAG
Wt1	ESPN-2000~+99bp	1899	1912	-	14.187	7.38e-06	0.00979	GCCCGCCCCCGCCG
ZNF24	ESPN-2000~+99bp	1754	1766	-	13.6273	7.4e-06	0.0309	AATTCATTCATCT
EBF3	ESPN-2000~+99bp	483	495	+	14.3171	7.62e-06	0.0166	ggcccaggggagg
Ascl2	ESPN-2000~+99bp	879	888	+	14.6	7.64e-06	0.0155	ggcagctgcc
Ascl2	ESPN-2000~+99bp	879	888	-	14.6	7.64e-06	0.0155	GGCAGCTGCC
KLF16	ESPN-2000~+99bp	1023	1033	+	14.3793	7.64e-06	0.013	gccaagccccc
ZNF740	ESPN-2000~+99bp	1950	1962	-	13.8202	7.71e-06	0.0234	CCGCCCCCACCCC
Ebf2	ESPN-2000~+99bp	483	495	+	14.0976	8.03e-06	0.014	ggcccaggggagg
PRDM9	ESPN-2000~+99bp	1943	1966	+	13.4312	8.06e-06	0.0135	gcggggcggggtgggggcgggccc
ZNF135	ESPN-2000~+99bp	2057	2070	+	12.9694	8.1e-06	0.0262	gctccgcctcccgg
PAX1	ESPN-2000~+99bp	409	425	-	11.9273	8.35e-06	0.0288	GGTCATGGACGAGCTCA
SP8	ESPN-2000~+99bp	1933	1944	-	13.9474	8.7e-06	0.0158	GCCCCGCCCCGC
SP8	ESPN-2000~+99bp	1938	1949	-	13.9474	8.7e-06	0.0158	GCCCCGCCCCGC
Stat5a	ESPN-2000~+99bp	926	937	-	14.0917	8.72e-06	0.0364	CTTCCAGGAACA
Ebf2	ESPN-2000~+99bp	1029	1041	+	13.9593	9e-06	0.014	cccccacgggact
ZNF93	ESPN-2000~+99bp	1894	1909	+	13.0826	9.48e-06	0.00919	cgtcgcggcgggggcg
NFIB	ESPN-2000~+99bp	205	225	-	12.2959	9.51e-06	0.0298	ACTCAGGCTGTGAGCCAGGCC
CREB3L1	ESPN-2000~+99bp	1544	1557	-	13.0758	9.57e-06	0.037	CTGCCACGTCCCTG
SOX8	ESPN-2000~+99bp	12	21	+	13.1091	9.61e-06	0.0402	ggaacaatag
Klf4	ESPN-2000~+99bp	1945	1954	+	14.2857	9.74e-06	0.00759	ggggcggggt
Myb	ESPN-2000~+99bp	1575	1582	+	13.0122	9.9e-06	0.0414	ggccgttg
ZNF549	ESPN-2000~+99bp	1804	1815	+	13.7805	9.98e-06	0.028	tttgctgccctc
Zic3	ESPN-2000~+99bp	260	272	+	13.922	1.02e-05	0.0283	gtcagcaggggtg
KLF17	ESPN-2000~+99bp	1046	1060	-	12.9286	1.03e-05	0.0171	CAACACCCACCCCCT
Klf1	ESPN-2000~+99bp	1015	1025	-	14.1061	1.03e-05	0.04	GGCCCCACCCC
OSR2	ESPN-2000~+99bp	184	195	+	13.7589	1.06e-05	0.0393	ggacagaagcct
KLF16	ESPN-2000~+99bp	1955	1965	-	13.8621	1.06e-05	0.013	GGCCCGCCCCC
KLF7	ESPN-2000~+99bp	991	999	+	14.191	1.07e-05	0.00583	ggggcggag
ZNF675	ESPN-2000~+99bp	511	531	-	12.9111	1.07e-05	0.0439	TGGGAGGAGGTGCTAAAATGG
Ets1	ESPN-2000~+99bp	1060	1074	-	13.9655	1.08e-05	0.0419	TGCCCTTCCTGTCCC
EBF3	ESPN-2000~+99bp	1029	1041	+	13.7642	1.13e-05	0.0166	cccccacgggact
PRDM9	ESPN-2000~+99bp	1938	1961	+	12.7431	1.16e-05	0.0135	gcggggcggggcggggtgggggcg
ZNF816	ESPN-2000~+99bp	1055	1072	+	12.7798	1.18e-05	0.036	gtgttgggacaggaaggg
Egr2	ESPN-2000~+99bp	1043	1057	-	13.7377	1.2e-05	0.0107	CACCCACCCCCTCTG
KLF12	ESPN-2000~+99bp	991	999	+	13.9551	1.22e-05	0.00944	ggggcggag
Ikzf3	ESPN-2000~+99bp	195	209	+	13.4679	1.23e-05	0.0205	tggcaggaagggcct
KLF2	ESPN-2000~+99bp	1015	1025	-	13.5455	1.24e-05	0.00919	GGCCCCACCCC
KLF7	ESPN-2000~+99bp	1015	1023	+	14.0337	1.25e-05	0.00583	ggggtgggg
KLF7	ESPN-2000~+99bp	1950	1958	+	14.0337	1.25e-05	0.00583	ggggtgggg
Plagl1	ESPN-2000~+99bp	1992	2004	-	13.5447	1.25e-05	0.0101	CTCTGGGGCCGGA
ZNF530	ESPN-2000~+99bp	1947	1964	+	12.0918	1.25e-05	0.0285	ggcggggtgggggcgggc
SP9	ESPN-2000~+99bp	1954	1965	-	13.5	1.26e-05	0.0112	GGCCCGCCCCCA
KLF16	ESPN-2000~+99bp	1047	1057	-	13.5517	1.27e-05	0.013	CACCCACCCCC
Plagl1	ESPN-2000~+99bp	1392	1404	+	13.5285	1.27e-05	0.0101	gcctgaggccatg
ZNF93	ESPN-2000~+99bp	1375	1390	+	12.5321	1.27e-05	0.00919	gacagcggctgcgggc
PAX9	ESPN-2000~+99bp	409	425	-	7.23636	1.3e-05	0.0438	GGTCATGGACGAGCTCA
KLF14	ESPN-2000~+99bp	1953	1966	-	12.7069	1.32e-05	0.0388	GGGCCCGCCCCCAC
KLF14	ESPN-2000~+99bp	991	999	+	13.9326	1.33e-05	0.00638	ggggcggag
NFIX	ESPN-2000~+99bp	1859	1875	-	13.0204	1.34e-05	0.0308	TGGGGCAAGGTGCCCAG
SP5	ESPN-2000~+99bp	1444	1453	+	13.8163	1.34e-05	0.017	gccctccccg
Erg	ESPN-2000~+99bp	1063	1073	+	13.8367	1.36e-05	0.038	acaggaagggc
KLF7	ESPN-2000~+99bp	1908	1916	+	13.9775	1.4e-05	0.00583	cgggcgggg
KLF10	ESPN-2000~+99bp	991	999	+	13.7978	1.4e-05	0.00771	ggggcggag
Pax5	ESPN-2000~+99bp	1429	1448	-	13.2752	1.4e-05	0.0168	AGGGCAGGAAGGCAGGACGG
ZNF701	ESPN-2000~+99bp	576	596	+	12.3486	1.42e-05	0.0471	gggcacccagaggagggcagc
ZNF610	ESPN-2000~+99bp	2013	2026	-	12.898	1.42e-05	0.0041	CCTGGCGCTCCGCT
KLF14	ESPN-2000~+99bp	489	497	+	13.8764	1.51e-05	0.00638	ggggagggg
Plagl1	ESPN-2000~+99bp	550	562	-	13.1951	1.56e-05	0.0101	CCGTGAGGCCAGC
En1	ESPN-2000~+99bp	1420	1430	+	10.2783	1.56e-05	0.0653	tagtggttccc
SP8	ESPN-2000~+99bp	1943	1954	-	13.0789	1.61e-05	0.0181	ACCCCGCCCCGC
ZNF768	ESPN-2000~+99bp	581	598	-	12.9286	1.61e-05	0.0232	GCGCTGCCCTCCTCTGGG
KLF12	ESPN-2000~+99bp	489	497	+	13.4045	1.62e-05	0.0101	ggggagggg
ZNF454	ESPN-2000~+99bp	1990	2007	-	12.4065	1.66e-05	0.0167	GCGCTCTGGGGCCGGAGC
ZNF85	ESPN-2000~+99bp	698	713	+	12.7245	1.69e-05	0.0704	tcccagattccagcgg
KLF14	ESPN-2000~+99bp	1015	1023	+	13.7978	1.7e-05	0.00638	ggggtgggg
KLF14	ESPN-2000~+99bp	1950	1958	+	13.7978	1.7e-05	0.00638	ggggtgggg
Tcf3	ESPN-2000~+99bp	563	573	+	13.7143	1.71e-05	0.0338	cacacctgcct
Gli1	ESPN-2000~+99bp	81	94	-	12.8582	1.73e-05	0.0501	CTGTACCACCCACC
Rxra	ESPN-2000~+99bp	1807	1817	-	13.3636	1.75e-05	0.0611	CAGAGGGCAGC
Gli2	ESPN-2000~+99bp	81	93	-	12.8073	1.75e-05	0.0494	TGTACCACCCACC
PRDM9	ESPN-2000~+99bp	1058	1081	+	11.8991	1.79e-05	0.0157	ttgggacaggaagggcacagggtg
Zfx	ESPN-2000~+99bp	481	494	-	13.3485	1.8e-05	0.0467	CTCCCCTGGGCCTC
ZNF93	ESPN-2000~+99bp	1923	1938	+	11.8624	1.8e-05	0.00919	ggcggaggctgcgggg
Zfx	ESPN-2000~+99bp	481	494	-	13.3182	1.82e-05	0.0429	CTCCCCTGGGCCTC
KLF14	ESPN-2000~+99bp	1904	1912	+	13.6854	1.85e-05	0.00638	ggggcgggc
KLF14	ESPN-2000~+99bp	1956	1964	+	13.6854	1.85e-05	0.00638	ggggcgggc
ZNF549	ESPN-2000~+99bp	588	599	-	12.7073	1.86e-05	0.028	GGCGCTGCCCTC
Ikzf3	ESPN-2000~+99bp	1433	1447	-	12.8991	1.86e-05	0.0207	GGGCAGGAAGGCAGG
Erg	ESPN-2000~+99bp	197	207	+	13.4286	1.87e-05	0.038	gcaggaagggc
Stat3	ESPN-2000~+99bp	927	936	-	12.7576	1.87e-05	0.0376	TTCCAGGAAC
ZNF324	ESPN-2000~+99bp	1333	1353	-	12.0306	1.89e-05	0.0766	ACACAGAAGGCAGGGATGGGT
NFIX	ESPN-2000~+99bp	1859	1875	+	12.2245	1.91e-05	0.0308	ctgggcaccttgcccca
Erg	ESPN-2000~+99bp	195	208	+	12.8455	1.94e-05	0.0358	tggcaggaagggcc
Stat4	ESPN-2000~+99bp	924	937	-	13.3621	1.94e-05	0.0431	CTTCCAGGAACAGT
Pax5	ESPN-2000~+99bp	1932	1951	+	12.844	1.95e-05	0.0175	tgcggggcggggcggggcgg
Myog	ESPN-2000~+99bp	878	888	-	13.7347	1.99e-05	0.0329	GGCAGCTGCCT
KLF10	ESPN-2000~+99bp	489	497	+	13.3708	1.99e-05	0.00939	ggggagggg
ZNF707	ESPN-2000~+99bp	483	497	-	9.9899	1.99e-05	0.0761	CCCCTCCCCTGGGCC
SP8	ESPN-2000~+99bp	1023	1034	+	12.7895	2e-05	0.0181	gccaagccccca
Sox5	ESPN-2000~+99bp	11	23	+	12.8684	2e-05	0.0835	gggaacaatagtt
ZNF449	ESPN-2000~+99bp	784	797	+	12.6789	2e-05	0.0599	cacagcccagcagc
ZBTB12	ESPN-2000~+99bp	1452	1462	+	13.0213	2.01e-05	0.0364	cgctggaacct
Tcf3	ESPN-2000~+99bp	879	889	+	13.4898	2.03e-05	0.0338	ggcagctgccg
Zic2	ESPN-2000~+99bp	258	271	+	12.4797	2.05e-05	0.0609	tggtcagcaggggt
Stat4	ESPN-2000~+99bp	927	940	+	13.2759	2.07e-05	0.0431	gttcctggaagggg
ZNF93	ESPN-2000~+99bp	594	609	+	11.578	2.09e-05	0.00919	agcgccagccgcagtg
ZNF454	ESPN-2000~+99bp	2061	2078	+	11.9837	2.09e-05	0.0167	cgcctcccggcccgcaga
Elf5	ESPN-2000~+99bp	663	674	-	13.0163	2.1e-05	0.0849	AAAAGGAAGGAG
Klf4	ESPN-2000~+99bp	1950	1959	+	12.7041	2.12e-05	0.0132	ggggtggggg
Klf12	ESPN-2000~+99bp	1022	1036	+	11.2131	2.16e-05	0.0786	ggccaagcccccacg
Wt1	ESPN-2000~+99bp	1107	1120	+	12.4472	2.17e-05	0.0191	gcactcccacagcc
NFIB	ESPN-2000~+99bp	1857	1877	-	10.3878	2.22e-05	0.0298	ACTGGGGCAAGGTGCCCAGGG
SP5	ESPN-2000~+99bp	2061	2070	+	13.449	2.22e-05	0.0188	cgcctcccgg
ZNF740	ESPN-2000~+99bp	1898	1910	-	11.7753	2.27e-05	0.027	CCGCCCCCGCCGC
EBF3	ESPN-2000~+99bp	124	136	-	12.5935	2.29e-05	0.0224	AGCCCTAGGGAGC
ZNF189	ESPN-2000~+99bp	921	933	+	12.5929	2.29e-05	0.0849	cccactgttcctg
ZNF460	ESPN-2000~+99bp	1320	1335	+	9.10112	2.3e-05	0.0169	gccctaacctcccacc
KLF2	ESPN-2000~+99bp	1950	1960	-	12.6182	2.3e-05	0.0128	GCCCCCACCCC
Twist2	ESPN-2000~+99bp	279	288	-	13	2.32e-05	0.0969	GCCACATGTG
ZNF416	ESPN-2000~+99bp	571	581	+	12.7571	2.44e-05	0.0394	cctctgggcac
Ebf2	ESPN-2000~+99bp	124	136	-	12.4065	2.44e-05	0.0254	AGCCCTAGGGAGC
ZNF768	ESPN-2000~+99bp	1041	1058	-	12.1939	2.45e-05	0.0235	ACACCCACCCCCTCTGGA
BATF3	ESPN-2000~+99bp	225	235	-	12.8919	2.46e-05	0.103	CATGACTCAAA
ZNF528	ESPN-2000~+99bp	501	517	+	8.57143	2.47e-05	0.0517	ccaagacaagccatttt
ZNF692	ESPN-2000~+99bp	481	490	+	13.0769	2.51e-05	0.0413	gaggcccagg
ZFP14	ESPN-2000~+99bp	1926	1940	+	12	2.51e-05	0.0225	ggaggctgcggggcg
ZNF460	ESPN-2000~+99bp	1492	1507	-	8.8427	2.55e-05	0.0169	AGCCCTGCCTTCCAGG
SCRT2	ESPN-2000~+99bp	607	622	-	12.3211	2.58e-05	0.094	AAAGCAACAGGCTCAC
KLF2	ESPN-2000~+99bp	1233	1243	+	12.4545	2.6e-05	0.0128	gcccgcgccct
ZNF682	ESPN-2000~+99bp	1847	1862	+	11.7317	2.62e-05	0.0201	ggagagaagcccctgg
KLF16	ESPN-2000~+99bp	1903	1913	-	12.2759	2.64e-05	0.0136	CGCCCGCCCCC
ZNF320	ESPN-2000~+99bp	2036	2062	-	10.0787	2.66e-05	0.0194	CGGAGCGGCTGTGGGCCTGGCCTCCGC
ZNF740	ESPN-2000~+99bp	1442	1454	+	11.4494	2.67e-05	0.027	ctgccctccccgc
CREB3	ESPN-2000~+99bp	1544	1557	-	11.7429	2.68e-05	0.112	CTGCCACGTCCCTG
Mycn	ESPN-2000~+99bp	1671	1680	+	12.5	2.68e-05	0.0967	cccacgcggt
HIC2	ESPN-2000~+99bp	1740	1748	-	11.6182	2.72e-05	0.0796	GTGCCCGCT
NFIX	ESPN-2000~+99bp	1211	1219	-	10.7872	2.74e-05	0.0852	TGTGCCAAG
Isl1	ESPN-2000~+99bp	288	298	-	12.672	2.81e-05	0.117	CTCCATTAGTG
ATOH1	ESPN-2000~+99bp	879	888	-	12.7241	2.82e-05	0.0564	GGCAGCTGCC
ATOH1	ESPN-2000~+99bp	879	888	+	12.7241	2.82e-05	0.0564	ggcagctgcc
TBX18	ESPN-2000~+99bp	1126	1137	-	12.303	2.84e-05	0.118	GAAGGTGGGAGC
OSR1	ESPN-2000~+99bp	107	116	+	12.5636	2.84e-05	0.113	tgctactgct
NFIB	ESPN-2000~+99bp	205	225	+	9.79592	2.85e-05	0.0298	ggcctggctcacagcctgagt
ZNF528	ESPN-2000~+99bp	821	837	+	8.21429	2.85e-05	0.0517	gcgcgggaggccatcac
Tcf12	ESPN-2000~+99bp	878	888	-	13.2653	2.85e-05	0.0497	GGCAGCTGCCT
ZNF682	ESPN-2000~+99bp	1626	1641	+	11.561	2.86e-05	0.0201	caaacccagccccacg
KLF16	ESPN-2000~+99bp	1934	1944	-	12.1207	2.92e-05	0.0136	GCCCCGCCCCG
KLF16	ESPN-2000~+99bp	1939	1949	-	12.1207	2.92e-05	0.0136	GCCCCGCCCCG
ZNF530	ESPN-2000~+99bp	977	994	+	10.0918	3e-05	0.0285	gccaggctggggctgggg
ZNF93	ESPN-2000~+99bp	1897	1912	+	10.8257	3.04e-05	0.00986	cgcggcgggggcgggc
SNAI3	ESPN-2000~+99bp	563	572	-	12.9091	3.07e-05	0.127	GGCAGGTGTG
KLF16	ESPN-2000~+99bp	488	498	-	11.9828	3.09e-05	0.0136	ACCCCTCCCCT
ZBTB26	ESPN-2000~+99bp	1038	1052	+	12.6531	3.09e-05	0.128	gactccagagggggt
ZNF460	ESPN-2000~+99bp	518	533	+	8.34831	3.11e-05	0.0169	agcacctcctcccaac
ZIC5	ESPN-2000~+99bp	1380	1395	-	7.97959	3.13e-05	0.0532	AGGCCGCCCGCAGCCG
ZNF93	ESPN-2000~+99bp	876	891	+	10.7615	3.13e-05	0.00986	ggaggcagctgccgag
ZNF610	ESPN-2000~+99bp	1937	1950	-	11.3878	3.19e-05	0.00787	CGCCCCGCCCCGCC
Ar	ESPN-2000~+99bp	1396	1412	+	8.84483	3.19e-05	0.132	gaggccatggcgttccc
Wt1	ESPN-2000~+99bp	819	832	-	11.7642	3.22e-05	0.0213	GGCCTCCCGCGCTC
ZNF530	ESPN-2000~+99bp	480	497	+	9.89796	3.25e-05	0.0285	ggaggcccaggggagggg
Myc	ESPN-2000~+99bp	1671	1680	+	12.3429	3.26e-05	0.108	cccacgcggt
Yy1	ESPN-2000~+99bp	509	520	-	12.187	3.28e-05	0.137	GCTAAAATGGCT
KLF12	ESPN-2000~+99bp	1235	1243	-	11.7303	3.29e-05	0.017	AGGGCGCGG
FERD3L	ESPN-2000~+99bp	1237	1250	+	9.2766	3.29e-05	0.0968	gcgccctctggcac
Ets1	ESPN-2000~+99bp	194	208	-	12.2931	3.32e-05	0.0646	GGCCCTTCCTGCCAG
Hoxd13	ESPN-2000~+99bp	354	363	+	12.8727	3.37e-05	0.141	agcaataaag
ZNF816	ESPN-2000~+99bp	1302	1319	-	10.6606	3.39e-05	0.0485	TTGTGGGGAGACGCGGGA
SCRT2	ESPN-2000~+99bp	609	621	-	8.96721	3.39e-05	0.135	AAGCAACAGGCTC
Rfx1	ESPN-2000~+99bp	802	815	-	11.4655	3.44e-05	0.069	GGTGCCCAGGTAAC
Thap11	ESPN-2000~+99bp	912	925	+	10.3394	3.44e-05	0.076	actatgactcccac
RFX4	ESPN-2000~+99bp	614	629	+	11.2576	3.5e-05	0.145	tgttgctttggccacc
Nrf1	ESPN-2000~+99bp	1375	1389	+	11.0894	3.5e-05	0.067	gacagcggctgcggg
ZNF768	ESPN-2000~+99bp	636	653	-	11.5408	3.5e-05	0.0251	CCTCGCAGCCTCGCTGCT
Egr1	ESPN-2000~+99bp	1952	1962	+	11.7653	3.55e-05	0.0405	ggtgggggcgg
ZNF454	ESPN-2000~+99bp	569	586	+	10.9593	3.59e-05	0.019	tgcctctgggcacccaga
PRDM9	ESPN-2000~+99bp	984	1007	+	10.4587	3.62e-05	0.0252	tggggctggggcggagtgaaacct
Zfx	ESPN-2000~+99bp	2039	2052	-	12.0909	3.64e-05	0.0429	GTGGGCCTGGCCTC
ZIC5	ESPN-2000~+99bp	259	274	-	7.5102	3.64e-05	0.0532	CCCACCCCTGCTGACC
SP9	ESPN-2000~+99bp	2057	2068	+	11.9828	3.69e-05	0.0263	gctccgcctccc
NR1D2	ESPN-2000~+99bp	1528	1542	-	11.6207	3.69e-05	0.153	AGGGCTCTGGGTCGA
Zfx	ESPN-2000~+99bp	2039	2052	-	12.0758	3.7e-05	0.0467	GTGGGCCTGGCCTC
KLF10	ESPN-2000~+99bp	1047	1057	-	11.898	3.71e-05	0.0335	CACCCACCCCC
Tcf3	ESPN-2000~+99bp	878	888	-	12.5306	3.75e-05	0.0417	GGCAGCTGCCT
ZNF460	ESPN-2000~+99bp	1922	1937	-	7.85393	3.77e-05	0.0169	CCCGCAGCCTCCGCCC
ZSCAN31	ESPN-2000~+99bp	1567	1585	-	2.5	3.81e-05	0.158	GGACAACGGCCCTGAGGCA
ZNF610	ESPN-2000~+99bp	2085	2098	+	11.0204	3.84e-05	0.00799	acggccgcaccgcg
Lhx3	ESPN-2000~+99bp	46	58	+	11.6238	3.85e-05	0.161	ggattaaatatcc
BHLHA15	ESPN-2000~+99bp	879	888	+	12.0656	3.87e-05	0.0769	ggcagctgcc
BHLHA15	ESPN-2000~+99bp	879	888	-	12.0656	3.87e-05	0.0769	GGCAGCTGCC
NFIA	ESPN-2000~+99bp	1210	1219	-	12.6	3.89e-05	0.155	TGTGCCAAGC
Thap11	ESPN-2000~+99bp	713	726	+	10.0642	3.91e-05	0.076	gccacaggtcccat
ZNF454	ESPN-2000~+99bp	316	333	-	10.7724	3.96e-05	0.019	TGCCCCTGAGCCCCTGCC
ZNF320	ESPN-2000~+99bp	479	505	+	9.11236	4.07e-05	0.0214	aggaggcccaggggaggggtgcccaag
Atf3	ESPN-2000~+99bp	225	235	-	12.368	4.13e-05	0.173	CATGACTCAAA
ZNF93	ESPN-2000~+99bp	1555	1570	-	10.1927	4.13e-05	0.0114	GGCAGGAGCAGCCCTG
ZIC4	ESPN-2000~+99bp	1380	1394	-	11.2885	4.13e-05	0.0678	GGCCGCCCGCAGCCG
ZNF530	ESPN-2000~+99bp	982	999	+	9.29592	4.15e-05	0.0285	gctggggctggggcggag
KLF17	ESPN-2000~+99bp	265	279	-	9.85714	4.18e-05	0.0289	GAGCACCCACCCCTG
Erg	ESPN-2000~+99bp	1434	1447	-	11.7724	4.19e-05	0.0516	GGGCAGGAAGGCAG
KLF14	ESPN-2000~+99bp	1022	1035	+	10	4.23e-05	0.0523	ggccaagcccccac
ZNF701	ESPN-2000~+99bp	478	498	+	10.1376	4.23e-05	0.0702	gaggaggcccaggggaggggt
Tcf12	ESPN-2000~+99bp	878	889	+	12.5447	4.24e-05	0.0713	aggcagctgccg
Tcf12	ESPN-2000~+99bp	878	889	-	12.5447	4.24e-05	0.0713	CGGCAGCTGCCT
Wt1	ESPN-2000~+99bp	2004	2017	-	11.2683	4.25e-05	0.0225	CCGCTCCGCCGCGC
Egr2	ESPN-2000~+99bp	1106	1120	+	11.4754	4.3e-05	0.0305	tgcactcccacagcc
ZKSCAN5	ESPN-2000~+99bp	516	529	-	11.156	4.3e-05	0.157	GGAGGAGGTGCTAA
JDP2	ESPN-2000~+99bp	226	234	-	10.3793	4.31e-05	0.18	ATGACTCAA
ZFP14	ESPN-2000~+99bp	1980	1994	-	10.8876	4.32e-05	0.031	GGAGCCCGCGGACGC
TFAP2E	ESPN-2000~+99bp	1567	1577	+	12.6327	4.33e-05	0.0309	tgcctcagggc
KLF17	ESPN-2000~+99bp	1312	1326	+	9.76531	4.35e-05	0.0289	ccccacaagccctaa
NKX6-3	ESPN-2000~+99bp	301	309	+	11.9615	4.35e-05	0.182	gtcattaac
Atoh1	ESPN-2000~+99bp	329	339	-	12.0275	4.36e-05	0.17	AGCAGATGCCC
KLF7	ESPN-2000~+99bp	489	497	+	12.1461	4.37e-05	0.0159	ggggagggg
ZNF257	ESPN-2000~+99bp	312	323	+	11.9663	4.39e-05	0.0565	cagtggcagggg
ZNF528	ESPN-2000~+99bp	934	950	-	7.06122	4.44e-05	0.0539	ATGAAGGAAGCCCCTTC
KLF10	ESPN-2000~+99bp	1014	1024	-	11.5306	4.45e-05	0.0335	GCCCCACCCCG
Zfx	ESPN-2000~+99bp	979	992	-	11.697	4.45e-05	0.0429	CCAGCCCCAGCCTG
ZNF320	ESPN-2000~+99bp	1945	1971	+	8.88764	4.49e-05	0.0214	ggggcggggtgggggcgggcccgagtc
KLF10	ESPN-2000~+99bp	1955	1965	-	11.5102	4.49e-05	0.0335	GGCCCGCCCCC
SP9	ESPN-2000~+99bp	1902	1913	-	11.6379	4.57e-05	0.0271	CGCCCGCCCCCG
SCRT2	ESPN-2000~+99bp	710	725	+	11.3945	4.58e-05	0.094	gcggccacaggtccca
ZNF610	ESPN-2000~+99bp	1934	1947	-	10.6429	4.63e-05	0.00799	CCCGCCCCGCCCCG
ZNF610	ESPN-2000~+99bp	1939	1952	-	10.6429	4.63e-05	0.00799	CCCGCCCCGCCCCG
KLF17	ESPN-2000~+99bp	1329	1343	+	9.60204	4.67e-05	0.0289	tcccacccatccctg
TFAP2E	ESPN-2000~+99bp	1567	1577	-	12.5306	4.73e-05	0.0309	GCCCTGAGGCA
SP8	ESPN-2000~+99bp	1046	1057	-	11.4211	4.75e-05	0.0344	CACCCACCCCCT
ZNF816	ESPN-2000~+99bp	834	851	-	9.93578	4.77e-05	0.0485	TAGTGGCGACCTGCGTGA
SP5	ESPN-2000~+99bp	523	532	+	12.5918	4.81e-05	0.0266	ctcctcccaa
ZNF214	ESPN-2000~+99bp	96	110	+	11.2857	4.83e-05	0.201	tttcataaaagtgct
ZIC4	ESPN-2000~+99bp	1257	1271	+	11	4.83e-05	0.0678	gagcccctgcagggg
CDX4	ESPN-2000~+99bp	354	364	+	12.06	4.86e-05	0.203	agcaataaagc
TBR1	ESPN-2000~+99bp	515	524	-	11.766	4.88e-05	0.183	AGGTGCTAAA
KLF16	ESPN-2000~+99bp	266	276	-	11.1379	4.89e-05	0.0183	CACCCACCCCT
Neurod2	ESPN-2000~+99bp	328	342	-	11.4862	4.9e-05	0.162	CTGAGCAGATGCCCC
Myod1	ESPN-2000~+99bp	563	575	+	12.4082	4.93e-05	0.0578	cacacctgcctct
ZNF257	ESPN-2000~+99bp	2037	2048	+	11.7416	4.94e-05	0.0565	cggaggccaggc
Zfx	ESPN-2000~+99bp	979	992	-	11.4848	4.95e-05	0.0467	CCAGCCCCAGCCTG
KLF10	ESPN-2000~+99bp	1023	1033	+	11.3469	4.97e-05	0.0335	gccaagccccc
NHLH2	ESPN-2000~+99bp	875	892	-	8.26531	4.97e-05	0.0571	ACTCGGCAGCTGCCTCCG
Myod1	ESPN-2000~+99bp	879	891	+	12.3878	4.98e-05	0.0578	ggcagctgccgag
ZNF740	ESPN-2000~+99bp	1045	1054	-	11.1835	5.02e-05	0.135	CCACCCCCTC
BNC2	ESPN-2000~+99bp	224	235	+	11.7465	5.04e-05	0.211	gtttgagtcatg
TBX6	ESPN-2000~+99bp	516	525	-	11.2115	5.07e-05	0.201	GAGGTGCTAA
Ets1	ESPN-2000~+99bp	1434	1448	+	11.5517	5.1e-05	0.066	ctgccttcctgccct
ZNF692	ESPN-2000~+99bp	857	866	+	12.1923	5.1e-05	0.0413	caggcccagg
ZNF320	ESPN-2000~+99bp	1985	2011	-	8.57303	5.13e-05	0.0214	CGCCGCGCTCTGGGGCCGGAGCCCGCG
ZNF740	ESPN-2000~+99bp	1948	1960	-	10.0562	5.17e-05	0.0278	GCCCCCACCCCGC
KLF10	ESPN-2000~+99bp	267	275	+	10.764	5.22e-05	0.0192	ggggtgggt
KLF10	ESPN-2000~+99bp	1048	1056	+	10.764	5.22e-05	0.0192	ggggtgggt
Stat5a	ESPN-2000~+99bp	927	938	+	11.367	5.22e-05	0.109	gttcctggaagg
ZNF740	ESPN-2000~+99bp	1046	1058	-	10.0337	5.23e-05	0.0278	ACACCCACCCCCT
ZNF667	ESPN-2000~+99bp	1066	1077	+	11.2979	5.24e-05	0.106	ggaagggcacag
SP5	ESPN-2000~+99bp	823	832	-	12.4694	5.25e-05	0.0266	GGCCTCCCGC
KLF2	ESPN-2000~+99bp	1956	1966	-	11.4	5.3e-05	0.0224	GGGCCCGCCCC
Sox3	ESPN-2000~+99bp	670	679	+	12.1897	5.31e-05	0.222	cttttgtctg
ZNF667	ESPN-2000~+99bp	408	419	-	11.2766	5.32e-05	0.106	GGACGAGCTCAT
KLF16	ESPN-2000~+99bp	2042	2052	+	11	5.32e-05	0.0183	gccaggcccac
Klf4	ESPN-2000~+99bp	1956	1965	+	11.3163	5.33e-05	0.0244	ggggcgggcc
ZNF135	ESPN-2000~+99bp	1584	1597	+	8.76531	5.33e-05	0.0643	cctcgtgctcctca
ZNF331	ESPN-2000~+99bp	456	469	+	10.8807	5.39e-05	0.104	aattgcagggcctt
ZNF692	ESPN-2000~+99bp	2044	2053	+	12.0577	5.41e-05	0.0413	caggcccaca
ZNF189	ESPN-2000~+99bp	1726	1738	-	11.0929	5.42e-05	0.1	ACTGCGGTTCCAG
Pitx1	ESPN-2000~+99bp	45	52	-	11.0169	5.43e-05	0.227	TTAATCCA
ZNF460	ESPN-2000~+99bp	974	989	-	6.88764	5.47e-05	0.0204	GCCCCAGCCTGGCACA
Klf4	ESPN-2000~+99bp	489	498	+	11.2041	5.48e-05	0.0244	ggggaggggt
ZNF93	ESPN-2000~+99bp	110	125	-	9.59633	5.48e-05	0.0126	GCTCACGGCAGCAGTA
GLIS2	ESPN-2000~+99bp	78	91	-	8.74138	5.53e-05	0.133	TACCACCCACCAAG
NFIX	ESPN-2000~+99bp	687	703	-	9.38776	5.55e-05	0.0586	CTGGGACGCTTGCCCAG
Plagl1	ESPN-2000~+99bp	2035	2047	+	11.1626	5.56e-05	0.0231	agcggaggccagg
KLF12	ESPN-2000~+99bp	2058	2066	-	10.2809	5.62e-05	0.0249	GAGGCGGAG
Sox5	ESPN-2000~+99bp	920	932	-	11.3947	5.66e-05	0.0996	AGGAACAGTGGGA
ZNF24	ESPN-2000~+99bp	940	952	+	9.77273	5.72e-05	0.119	gcttccttcattc
ZNF93	ESPN-2000~+99bp	1372	1387	+	9.50459	5.72e-05	0.0126	accgacagcggctgcg
Tcf3	ESPN-2000~+99bp	770	780	+	11.7755	5.73e-05	0.0478	cccacctggct
ZIC4	ESPN-2000~+99bp	1896	1910	-	10.6731	5.74e-05	0.0678	CCGCCCCCGCCGCGA
TFAP2E	ESPN-2000~+99bp	1391	1401	-	12.2041	5.81e-05	0.0309	GGCCTCAGGCC
Klf1	ESPN-2000~+99bp	1950	1960	-	11.1818	5.84e-05	0.0623	GCCCCCACCCC
KLF10	ESPN-2000~+99bp	1235	1243	-	10.427	5.85e-05	0.0193	AGGGCGCGG
HSF4	ESPN-2000~+99bp	1242	1254	+	11	5.86e-05	0.232	ctctggcactttc
KLF17	ESPN-2000~+99bp	77	91	-	9.05102	5.89e-05	0.0289	TACCACCCACCAAGT
Prdm5	ESPN-2000~+99bp	440	454	-	10.9758	5.92e-05	0.207	GTGTTCTCCACTCCT
KLF14	ESPN-2000~+99bp	1937	1950	-	9.13793	5.93e-05	0.0523	CGCCCCGCCCCGCC
Gli1	ESPN-2000~+99bp	269	282	-	10.8511	5.94e-05	0.0859	TGTGAGCACCCACC
ZNF320	ESPN-2000~+99bp	2059	2085	-	8.22472	5.95e-05	0.0217	TCGGGGATCTGCGGGCCGGGAGGCGGA
NHLH2	ESPN-2000~+99bp	273	290	-	7.7551	5.95e-05	0.0571	GTGCCACATGTGAGCACC
ZNF135	ESPN-2000~+99bp	1321	1334	+	8.4898	5.97e-05	0.0643	ccctaacctcccac
Plagl1	ESPN-2000~+99bp	1461	1473	+	11.0407	5.98e-05	0.0231	ctctgggggcagt
SP8	ESPN-2000~+99bp	1050	1061	-	11.0395	5.98e-05	0.0361	CCAACACCCACC
ZNF530	ESPN-2000~+99bp	1948	1965	+	8.36735	6e-05	0.0329	gcggggtgggggcgggcc
TFAP2E	ESPN-2000~+99bp	1391	1401	+	12.1633	6.01e-05	0.0309	ggcctgaggcc
ZNF768	ESPN-2000~+99bp	1273	1290	+	10.4796	6.04e-05	0.0347	ctcagccccctctctctg
ZNF610	ESPN-2000~+99bp	1932	1945	-	10.0816	6.06e-05	0.00938	CGCCCCGCCCCGCA
KLF17	ESPN-2000~+99bp	1944	1958	-	8.97959	6.07e-05	0.0289	CCCCACCCCGCCCCG
ZNF75D	ESPN-2000~+99bp	1327	1336	-	11.5577	6.07e-05	0.125	GGGTGGGAGG
Erg	ESPN-2000~+99bp	1435	1445	-	11.5714	6.11e-05	0.0675	GCAGGAAGGCA
Bcl6	ESPN-2000~+99bp	1772	1785	+	10.9839	6.11e-05	0.0873	gtgcctggacggct
Wt1	ESPN-2000~+99bp	1666	1679	+	10.5772	6.17e-05	0.0232	gtccgcccacgcgg
NEUROG2	ESPN-2000~+99bp	329	341	-	11.3252	6.17e-05	0.235	TGAGCAGATGCCC
Zic3	ESPN-2000~+99bp	1261	1273	+	10.922	6.18e-05	0.0655	ccctgcaggggtc
ZNF692	ESPN-2000~+99bp	376	385	+	11.8269	6.19e-05	0.0413	ctggcccaca
Ikzf3	ESPN-2000~+99bp	542	556	-	11.0367	6.19e-05	0.0515	GGCCAGCAAGTGGCA
Plagl1	ESPN-2000~+99bp	1866	1878	-	10.9837	6.21e-05	0.0231	GACTGGGGCAAGG
HIC2	ESPN-2000~+99bp	806	814	-	11.2545	6.24e-05	0.0796	GTGCCCAGG
HIC2	ESPN-2000~+99bp	1858	1866	-	11.2545	6.24e-05	0.0796	GTGCCCAGG
KLF7	ESPN-2000~+99bp	1921	1929	+	11.6067	6.24e-05	0.0202	cgggcggag
ZNF582	ESPN-2000~+99bp	639	659	-	6.25688	6.25e-05	0.179	TCATTTCCTCGCAGCCTCGCT
FIGLA	ESPN-2000~+99bp	770	779	+	11.7069	6.28e-05	0.235	cccacctggc
ATOH1	ESPN-2000~+99bp	330	339	-	10.9483	6.33e-05	0.0844	AGCAGATGCC
MYF5	ESPN-2000~+99bp	878	889	+	11.5321	6.35e-05	0.113	aggcagctgccg
MYF5	ESPN-2000~+99bp	878	889	-	11.5321	6.35e-05	0.113	CGGCAGCTGCCT
Klf4	ESPN-2000~+99bp	863	872	+	10.4667	6.4e-05	0.0849	cagggaaagg
Klf4	ESPN-2000~+99bp	1657	1666	-	10.4667	6.4e-05	0.0849	CAGGGAAAGG
SP9	ESPN-2000~+99bp	1044	1055	-	11.1034	6.42e-05	0.0327	CCCACCCCCTCT
Klf1	ESPN-2000~+99bp	1935	1945	-	10.9394	6.43e-05	0.0623	CGCCCCGCCCC
Klf1	ESPN-2000~+99bp	1940	1950	-	10.9394	6.43e-05	0.0623	CGCCCCGCCCC
SCRT1	ESPN-2000~+99bp	607	621	-	7.44262	6.44e-05	0.206	AAGCAACAGGCTCAC
ZNF740	ESPN-2000~+99bp	1045	1057	-	9.57303	6.45e-05	0.0278	CACCCACCCCCTC
Prdm14	ESPN-2000~+99bp	1649	1660	-	10.9789	6.46e-05	0.247	AAGGTCTCTGAG
Ebf2	ESPN-2000~+99bp	1154	1166	-	10.7724	6.48e-05	0.0505	TGCCCAAAGGACG
ZNF682	ESPN-2000~+99bp	2039	2054	+	9.93496	6.49e-05	0.0308	gaggccaggcccacag
KLF16	ESPN-2000~+99bp	1944	1954	-	10.569	6.53e-05	0.0201	ACCCCGCCCCG
ZNF682	ESPN-2000~+99bp	1269	1284	+	9.91057	6.57e-05	0.0308	gggtctcagccccctc
OSR2	ESPN-2000~+99bp	1342	1353	-	11.1348	6.58e-05	0.122	ACACAGAAGGCA
Mafb	ESPN-2000~+99bp	1138	1149	-	11.3034	6.59e-05	0.275	GAAAAGCTGACA
Wt1	ESPN-2000~+99bp	473	486	-	10.4472	6.6e-05	0.0232	GGCCTCCTCCATTC
ZNF610	ESPN-2000~+99bp	1617	1630	+	9.89796	6.6e-05	0.00938	ctcgccgctcaaac
Stat4	ESPN-2000~+99bp	646	659	+	11.3448	6.62e-05	0.0921	ctgcgaggaaatga
ZNF75D	ESPN-2000~+99bp	1109	1118	-	11.4615	6.63e-05	0.125	CTGTGGGAGT
Erg	ESPN-2000~+99bp	663	673	-	11.4286	6.63e-05	0.0675	AAAGGAAGGAG
ZNF574	ESPN-2000~+99bp	1236	1250	-	9.62921	6.64e-05	0.186	GTGCCAGAGGGCGCG
ZNF257	ESPN-2000~+99bp	538	549	-	11.1124	6.65e-05	0.057	AAGTGGCAGGGG
ZNF449	ESPN-2000~+99bp	1630	1643	+	10.5872	6.67e-05	0.0733	cccagccccacggc
Bcl6	ESPN-2000~+99bp	1489	1502	+	10.8065	6.7e-05	0.0873	gaccctggaaggca
Zic2	ESPN-2000~+99bp	1259	1272	-	10.5447	6.72e-05	0.0759	ACCCCTGCAGGGGC
Ascl2	ESPN-2000~+99bp	330	339	+	10.9571	6.74e-05	0.0915	ggcatctgct
Gli2	ESPN-2000~+99bp	269	281	-	10.3578	6.76e-05	0.0953	GTGAGCACCCACC
KLF10	ESPN-2000~+99bp	1934	1944	-	10.6939	6.87e-05	0.0335	GCCCCGCCCCG
KLF10	ESPN-2000~+99bp	1939	1949	-	10.6939	6.87e-05	0.0335	GCCCCGCCCCG
ZNF341	ESPN-2000~+99bp	781	792	+	11.0851	6.95e-05	0.222	aggcacagccca
ZNF16	ESPN-2000~+99bp	67	89	+	3.12903	6.97e-05	0.266	catggtgagcacttggtgggtgg
FERD3L	ESPN-2000~+99bp	1237	1250	-	7	7e-05	0.0968	GTGCCAGAGGGCGC
ZIC5	ESPN-2000~+99bp	77	92	-	5.38776	7.02e-05	0.0532	GTACCACCCACCAAGT
ZNF610	ESPN-2000~+99bp	1901	1914	-	9.7551	7.06e-05	0.00938	CCGCCCGCCCCCGC
ZNF816	ESPN-2000~+99bp	1899	1916	+	9.07339	7.06e-05	0.0518	cggcgggggcgggcgggg
Atoh1	ESPN-2000~+99bp	1343	1350	-	12.5	7.06e-05	0.179	CAGAAGGC
Wt1	ESPN-2000~+99bp	1171	1184	+	10.3171	7.07e-05	0.0232	ccgctcccacggct
Zic3	ESPN-2000~+99bp	1258	1270	-	10.6879	7.08e-05	0.0655	CCCTGCAGGGGCT
KLF14	ESPN-2000~+99bp	1932	1945	-	8.65517	7.13e-05	0.0523	CGCCCCGCCCCGCA
ZNF320	ESPN-2000~+99bp	1301	1327	-	7.78652	7.14e-05	0.0225	GTTAGGGCTTGTGGGGAGACGCGGGAG
KLF16	ESPN-2000~+99bp	1170	1180	+	10.3966	7.15e-05	0.0201	gccgctcccac
Sox5	ESPN-2000~+99bp	307	319	+	11.0395	7.16e-05	0.0996	aacaacagtggca
Elf5	ESPN-2000~+99bp	196	207	+	11.2195	7.17e-05	0.0919	ggcaggaagggc
KLF14	ESPN-2000~+99bp	1329	1337	-	10.5056	7.2e-05	0.0222	TGGGTGGGA
Hic1	ESPN-2000~+99bp	1210	1218	-	11.1731	7.23e-05	0.25	GTGCCAAGC
MSGN1	ESPN-2000~+99bp	147	158	-	11.2545	7.26e-05	0.223	GGCCAATTGGGT
NFIX	ESPN-2000~+99bp	488	504	+	8.55102	7.27e-05	0.0586	aggggaggggtgcccaa
Elf5	ESPN-2000~+99bp	938	949	-	11.1951	7.28e-05	0.0919	TGAAGGAAGCCC
KLF10	ESPN-2000~+99bp	266	276	-	10.551	7.31e-05	0.0335	CACCCACCCCT
ZNF740	ESPN-2000~+99bp	488	500	-	9.29213	7.32e-05	0.0278	GCACCCCTCCCCT
ZNF740	ESPN-2000~+99bp	1902	1914	-	9.29213	7.32e-05	0.0278	CCGCCCGCCCCCG
ZNF85	ESPN-2000~+99bp	1451	1466	-	9.82653	7.33e-05	0.152	CCAGAGGTTCCAGCGG
Rfx6	ESPN-2000~+99bp	132	144	-	10.8049	7.33e-05	0.282	TCCCCAGCAGCCC
EBF3	ESPN-2000~+99bp	125	137	+	10.6504	7.35e-05	0.0387	ctccctagggctg
ZNF449	ESPN-2000~+99bp	1551	1564	-	10.4128	7.35e-05	0.0733	AGCAGCCCTGCCAC
GLIS2	ESPN-2000~+99bp	1257	1270	+	7.94828	7.45e-05	0.133	gagcccctgcaggg
EBF3	ESPN-2000~+99bp	1154	1166	-	10.626	7.45e-05	0.0387	TGCCCAAAGGACG
ZIC5	ESPN-2000~+99bp	1928	1943	-	5.18367	7.47e-05	0.0532	CCCCGCCCCGCAGCCT
Egr2	ESPN-2000~+99bp	1170	1184	+	10.2951	7.5e-05	0.0444	gccgctcccacggct
SP9	ESPN-2000~+99bp	1906	1917	-	10.8448	7.53e-05	0.0335	TCCCCGCCCGCC
Nrf1	ESPN-2000~+99bp	1558	1572	+	9.56911	7.56e-05	0.0724	ggctgctcctgcctc
NOTO	ESPN-2000~+99bp	1839	1848	+	10.88	7.57e-05	0.316	gcaaattagg
ZNF93	ESPN-2000~+99bp	104	119	-	8.89908	7.57e-05	0.0152	GGCAGCAGTAGCACTT
Stat5b	ESPN-2000~+99bp	925	939	-	10.6055	7.61e-05	0.184	CCCTTCCAGGAACAG
Zic2	ESPN-2000~+99bp	1259	1272	+	10.3171	7.66e-05	0.0759	gcccctgcaggggt
Bhlhe40	ESPN-2000~+99bp	563	573	+	11.2449	7.68e-05	0.294	cacacctgcct
ZNF320	ESPN-2000~+99bp	1903	1929	+	7.60674	7.69e-05	0.0225	gggggcgggcggggaactcgggcggag
ZNF418	ESPN-2000~+99bp	1350	1364	+	8.63636	7.71e-05	0.32	gtgtggctggaagcc
Msgn1	ESPN-2000~+99bp	1129	1144	-	9.98485	7.71e-05	0.176	GCTGACAGAAGGTGGG
GLIS1	ESPN-2000~+99bp	1884	1899	+	-10.1455	7.75e-05	0.246	agtgtccccgcgtcgc
Mycn	ESPN-2000~+99bp	281	288	-	11.6557	7.79e-05	0.267	GCCACATG
Jun	ESPN-2000~+99bp	224	235	-	10.695	7.79e-05	0.171	CATGACTCAAAC
Pax4	ESPN-2000~+99bp	980	1009	-	10.5686	7.86e-05	0.325	GAAGGTTTCACTCCGCCCCAGCCCCAGCCT
EBF3	ESPN-2000~+99bp	1853	1865	-	10.5122	7.88e-05	0.0387	TGCCCAGGGGCTT
ZNF675	ESPN-2000~+99bp	135	155	+	8.93333	7.91e-05	0.162	ctgctggggaggacccaattg
Egr1	ESPN-2000~+99bp	1171	1181	-	9.69388	7.94e-05	0.0679	CGTGGGAGCGG
NHLH2	ESPN-2000~+99bp	559	576	+	6.89796	7.97e-05	0.0571	acggcacacctgcctctg
NHLH2	ESPN-2000~+99bp	559	576	-	6.89796	7.97e-05	0.0571	CAGAGGCAGGTGTGCCGT
ZIC5	ESPN-2000~+99bp	1039	1054	-	4.95918	7.98e-05	0.0532	CCACCCCCTCTGGAGT
KLF14	ESPN-2000~+99bp	1444	1452	-	10.3034	8.01e-05	0.0222	GGGGAGGGC
SP5	ESPN-2000~+99bp	139	148	-	11.7959	8.01e-05	0.0338	GTCCTCCCCA
Sox6	ESPN-2000~+99bp	12	21	-	11.3714	8.09e-05	0.338	CTATTGTTCC
SPIC	ESPN-2000~+99bp	664	677	-	10.5775	8.1e-05	0.338	GACAAAAGGAAGGA
Bhlha15	ESPN-2000~+99bp	878	889	+	10.6748	8.11e-05	0.143	aggcagctgccg
Bhlha15	ESPN-2000~+99bp	878	889	-	10.6748	8.11e-05	0.143	CGGCAGCTGCCT
HES7	ESPN-2000~+99bp	1545	1556	-	2.65517	8.14e-05	0.236	TGCCACGTCCCT
ZKSCAN3	ESPN-2000~+99bp	165	184	-	8.13158	8.15e-05	0.127	CTCTCCGGGCTCTCCCATGT
ZNF460	ESPN-2000~+99bp	1919	1934	-	5.82022	8.15e-05	0.022	GCAGCCTCCGCCCGAG
Wt1	ESPN-2000~+99bp	2055	2068	+	10.0407	8.16e-05	0.0232	ccgctccgcctccc
ZNF740	ESPN-2000~+99bp	1362	1371	+	10.3119	8.18e-05	0.135	gcccctccac
KLF16	ESPN-2000~+99bp	1014	1024	-	10.1379	8.19e-05	0.0211	GCCCCACCCCG
ZNF454	ESPN-2000~+99bp	1854	1871	+	9.29268	8.2e-05	0.022	agcccctgggcaccttgc
Jun	ESPN-2000~+99bp	225	236	+	10.6241	8.21e-05	0.171	tttgagtcatgt
Sox17	ESPN-2000~+99bp	10	23	+	10.7465	8.27e-05	0.345	tgggaacaatagtt
ZSCAN31	ESPN-2000~+99bp	456	474	-	-0.326923	8.28e-05	0.172	TCCAAAAGGCCCTGCAATT
ZNF684	ESPN-2000~+99bp	485	502	-	6.16393	8.31e-05	0.31	GGGCACCCCTCCCCTGGG
TBX15	ESPN-2000~+99bp	1128	1135	-	10.7115	8.34e-05	0.262	AGGTGGGA
Bcl6	ESPN-2000~+99bp	1537	1550	-	10.371	8.37e-05	0.0873	GTCCCTGAAGGGCT
Zfx	ESPN-2000~+99bp	857	870	-	10.2424	8.48e-05	0.0599	TTTCCCTGGGCCTG
ZNF816	ESPN-2000~+99bp	1879	1896	-	8.66055	8.48e-05	0.0518	ACGCGGGGACACTCGTGC
ZNF701	ESPN-2000~+99bp	1941	1961	+	8.6055	8.5e-05	0.078	gggcggggcggggtgggggcg
Msgn1	ESPN-2000~+99bp	665	680	-	9.77273	8.52e-05	0.176	GCAGACAAAAGGAAGG
Zfx	ESPN-2000~+99bp	857	870	-	10.2273	8.53e-05	0.0617	TTTCCCTGGGCCTG
Spi1	ESPN-2000~+99bp	1059	1073	+	10.3333	8.55e-05	0.325	tgggacaggaagggc
KLF10	ESPN-2000~+99bp	1051	1061	-	10.2041	8.55e-05	0.0335	CCAACACCCAC
ZBTB26	ESPN-2000~+99bp	1475	1489	-	11.2245	8.59e-05	0.178	CCCTCCAGATCCGAG
ZNF582	ESPN-2000~+99bp	670	690	-	5.41284	8.64e-05	0.179	CCAGTGGTTTGCAGACAAAAG
ZNF331	ESPN-2000~+99bp	333	346	+	9.9633	8.66e-05	0.104	atctgctcagccca
ZNF454	ESPN-2000~+99bp	1390	1407	+	9.1626	8.72e-05	0.022	cggcctgaggccatggcg
KLF14	ESPN-2000~+99bp	1689	1697	-	10.0562	8.74e-05	0.0222	GGGGAGTGA
Wt1	ESPN-2000~+99bp	1169	1182	+	9.90244	8.76e-05	0.0232	agccgctcccacgg
ZKSCAN3	ESPN-2000~+99bp	2034	2053	+	7.96053	8.77e-05	0.127	gagcggaggccaggcccaca
Prdm15	ESPN-2000~+99bp	169	183	+	10.211	8.77e-05	0.336	gggagagcccggaga
ZNF460	ESPN-2000~+99bp	852	867	-	5.61798	8.78e-05	0.022	CCCTGGGCCTGCCACC
KLF10	ESPN-2000~+99bp	1170	1180	+	10.1633	8.8e-05	0.0335	gccgctcccac
SP8	ESPN-2000~+99bp	1044	1055	-	10.3816	8.81e-05	0.0431	CCCACCCCCTCT
ZNF460	ESPN-2000~+99bp	193	208	-	5.60674	8.81e-05	0.022	GGCCCTTCCTGCCAGG
NFIB	ESPN-2000~+99bp	1010	1030	+	6.94898	8.84e-05	0.0694	agcccggggtggggccaagcc
Stat5b	ESPN-2000~+99bp	925	939	+	10.3119	8.86e-05	0.184	ctgttcctggaaggg
Myc	ESPN-2000~+99bp	396	405	-	10.8	8.86e-05	0.147	AGCACATGGT
KLF7	ESPN-2000~+99bp	1235	1243	-	10.809	8.87e-05	0.0259	AGGGCGCGG
ZNF549	ESPN-2000~+99bp	111	122	+	10.5285	8.87e-05	0.0892	actgctgccgtg
SP9	ESPN-2000~+99bp	1050	1061	-	10.5517	8.9e-05	0.0352	CCAACACCCACC
Nfatc2	ESPN-2000~+99bp	956	971	-	10.6829	8.96e-05	0.373	CAGCACTGGAAATGCT
ZNF331	ESPN-2000~+99bp	1250	1263	+	9.88991	8.99e-05	0.104	ctttcctgagcccc
ZNF454	ESPN-2000~+99bp	1720	1737	+	9.09756	8.99e-05	0.022	cggcgcctggaaccgcag
ZNF454	ESPN-2000~+99bp	1988	2005	+	9.08943	9.03e-05	0.022	gggctccggccccagagc
ZNF682	ESPN-2000~+99bp	1204	1219	-	9.26829	9.03e-05	0.0344	TGTGCCAAGCCACCCT
Neurod2	ESPN-2000~+99bp	1130	1144	-	10.3394	9.05e-05	0.162	GCTGACAGAAGGTGG
Elf5	ESPN-2000~+99bp	1435	1446	-	10.8049	9.07e-05	0.0919	GGCAGGAAGGCA
Rbpjl	ESPN-2000~+99bp	768	781	+	10.8862	9.11e-05	0.106	aacccacctggcta
FERD3L	ESPN-2000~+99bp	877	890	-	6.14894	9.13e-05	0.0968	TCGGCAGCTGCCTC
ZNF530	ESPN-2000~+99bp	657	674	-	7.26531	9.14e-05	0.0383	AAAAGGAAGGAGGAGTCA
ZNF454	ESPN-2000~+99bp	321	338	+	9.05691	9.17e-05	0.022	gggctcaggggcatctgc
ZNF189	ESPN-2000~+99bp	347	359	-	10.2286	9.25e-05	0.114	ATTGCTATTCCAG
Klf4	ESPN-2000~+99bp	991	1000	+	10.1122	9.26e-05	0.0361	ggggcggagt
KLF14	ESPN-2000~+99bp	523	531	-	9.4382	9.28e-05	0.0222	TGGGAGGAG
KLF14	ESPN-2000~+99bp	1942	1955	-	7.93103	9.3e-05	0.0546	CACCCCGCCCCGCC
Thap11	ESPN-2000~+99bp	9	22	-	8.16514	9.3e-05	0.121	ACTATTGTTCCCAG
ZNF135	ESPN-2000~+99bp	477	490	-	7.37755	9.32e-05	0.0753	CCTGGGCCTCCTCC
PRDM9	ESPN-2000~+99bp	170	193	+	8.34862	9.33e-05	0.0543	ggagagcccggagaggacagaagc
ZNF701	ESPN-2000~+99bp	1436	1456	-	8.37615	9.4e-05	0.078	CAGCGGGGAGGGCAGGAAGGC
ZNF257	ESPN-2000~+99bp	180	191	+	10.1461	9.41e-05	0.0646	gagaggacagaa
Klf12	ESPN-2000~+99bp	1936	1950	-	7.32787	9.49e-05	0.0899	CGCCCCGCCCCGCCC
SP8	ESPN-2000~+99bp	2042	2053	+	10.2368	9.53e-05	0.0431	gccaggcccaca
NFIX	ESPN-2000~+99bp	1351	1367	+	7.61224	9.63e-05	0.0621	tgtggctggaagcccct
Hoxa13	ESPN-2000~+99bp	353	364	+	10.6772	9.64e-05	0.403	tagcaataaagc
KLF10	ESPN-2000~+99bp	1234	1244	+	9.95918	9.71e-05	0.0335	cccgcgccctc
ZNF93	ESPN-2000~+99bp	630	645	+	8.34862	9.71e-05	0.0178	agctccagcagcgagg
SCRT1	ESPN-2000~+99bp	710	725	+	9.91743	9.71e-05	0.403	gcggccacaggtccca
Atoh1	ESPN-2000~+99bp	1132	1139	-	11.5	9.74e-05	0.179	CAGAAGGT
Pax5	ESPN-2000~+99bp	522	541	-	10.4312	9.75e-05	0.07	GGGGTACTGTTGGGAGGAGG
ZIC4	ESPN-2000~+99bp	259	273	-	9.63462	9.76e-05	0.0863	CCACCCCTGCTGACC
Klf12	ESPN-2000~+99bp	1011	1025	-	7.2459	9.76e-05	0.0899	GGCCCCACCCCGGGC
ZNF682	ESPN-2000~+99bp	1937	1952	-	9.10569	9.77e-05	0.0344	CCCGCCCCGCCCCGCC
ZNF530	ESPN-2000~+99bp	1937	1954	+	7.08163	9.78e-05	0.0383	ggcggggcggggcggggt
ZNF610	ESPN-2000~+99bp	1942	1955	-	9.03061	9.84e-05	0.0121	CACCCCGCCCCGCC
Spi1	ESPN-2000~+99bp	661	677	-	9.54472	9.86e-05	0.401	GACAAAAGGAAGGAGGA
SCRT1	ESPN-2000~+99bp	711	725	+	5.96721	9.87e-05	0.206	cggccacaggtccca
Klf12	ESPN-2000~+99bp	1952	1966	-	7.21311	9.87e-05	0.0899	GGGCCCGCCCCCACC
Rbpjl	ESPN-2000~+99bp	808	821	+	10.7236	9.88e-05	0.106	tgggcacctgggag
ZNF320	ESPN-2000~+99bp	151	177	+	6.96629	9.97e-05	0.0265	aattggcccggtggacatgggagagcc

## Sheet: CISBP
TF	Query	Start	Stop	Strand	Score	Pvalue	Qvalue	Mached Sequence
KLF12	ESPN-2000~+99bp	1934	1948	-	22.6939	1.43e-09	1.92e-06	CCCCGCCCCGCCCCG
KLF12	ESPN-2000~+99bp	1939	1953	-	22.6939	1.43e-09	1.92e-06	CCCCGCCCCGCCCCG
ZNF304	ESPN-2000~+99bp	1936	1959	-	23.9174	2.72e-09	5.62e-06	CCCCCACCCCGCCCCGCCCCGCCC
ZNF304	ESPN-2000~+99bp	1931	1954	-	22.8165	8.12e-09	8.41e-06	ACCCCGCCCCGCCCCGCCCCGCAG
ZNF180	ESPN-2000~+99bp	1940	1960	-	22.945	8.77e-09	1.52e-05	GCCCCCACCCCGCCCCGCCCC
ZNF619	ESPN-2000~+99bp	1441	1463	+	23.398	1.13e-08	2.95e-05	cctgccctccccgctggaacctc
ZNF529	ESPN-2000~+99bp	1943	1969	-	21.5051	3.65e-08	8.33e-05	CTCGGGCCCGCCCCCACCCCGCCCCGC
ZNF223	ESPN-2000~+99bp	845	858	-	20.6327	4.32e-08	0.00016	TGCCACCTAGTGGC
ZNF891	ESPN-2000~+99bp	1354	1374	-	19.7431	6.56e-08	0.000168	GGTGTGGAGGGGCTTCCAGCC
ZNF141	ESPN-2000~+99bp	1944	1967	+	20.7347	6.65e-08	0.000164	cggggcggggtgggggcgggcccg
ZNF180	ESPN-2000~+99bp	1945	1965	-	20.4312	7.27e-08	4.22e-05	GGCCCGCCCCCACCCCGCCCC
ZNF467	ESPN-2000~+99bp	1940	1960	-	20.2323	7.32e-08	0.000238	GCCCCCACCCCGCCCCGCCCC
ZNF180	ESPN-2000~+99bp	1935	1955	-	20.422	7.32e-08	4.22e-05	CACCCCGCCCCGCCCCGCCCC
KLF12	ESPN-2000~+99bp	1944	1958	-	19.7551	7.64e-08	6.84e-05	CCCCACCCCGCCCCG
KLF2	ESPN-2000~+99bp	1935	1945	-	16.2551	7.65e-08	8.23e-05	CGCCCCGCCCC
KLF2	ESPN-2000~+99bp	1940	1950	-	16.2551	7.65e-08	8.23e-05	CGCCCCGCCCC
KLF10	ESPN-2000~+99bp	1944	1965	-	18.6531	8.44e-08	0.000267	GGCCCGCCCCCACCCCGCCCCG
ZNF320	ESPN-2000~+99bp	320	340	-	19.8878	1.1e-07	0.000321	GAGCAGATGCCCCTGAGCCCC
KLF10	ESPN-2000~+99bp	1935	1949	-	19.0816	1.11e-07	0.000273	GCCCCGCCCCGCCCC
ZNF682	ESPN-2000~+99bp	1022	1032	+	15.5571	1.13e-07	0.000351	ggccaagcccc
ZNF880	ESPN-2000~+99bp	1936	1962	-	19.6909	1.16e-07	0.000422	CCGCCCCCACCCCGCCCCGCCCCGCCC
ZNF566	ESPN-2000~+99bp	2058	2078	+	19.7706	1.16e-07	0.000255	ctccgcctcccggcccgcaga
OSR2	ESPN-2000~+99bp	1559	1569	+	14.4082	1.38e-07	0.00045	gctgctcctgc
ZNF213	ESPN-2000~+99bp	1915	1929	-	19.4862	1.47e-07	0.000392	CTCCGCCCGAGTTCC
KLF10	ESPN-2000~+99bp	1951	1965	-	18.5408	1.99e-07	0.000273	GGCCCGCCCCCACCC
ZNF519	ESPN-2000~+99bp	1922	1936	-	19.211	2.1e-07	0.000451	CCGCAGCCTCCGCCC
ZNF780A	ESPN-2000~+99bp	1433	1456	+	18.4592	2.22e-07	0.000663	cctgccttcctgccctccccgctg
ZNF304	ESPN-2000~+99bp	1942	1965	-	18.8532	2.31e-07	0.000159	GGCCCGCCCCCACCCCGCCCCGCC
Egr2	ESPN-2000~+99bp	1667	1678	+	17.5046	2.32e-07	0.000754	tccgcccacgcg
ZNF467	ESPN-2000~+99bp	1935	1955	-	18.697	2.33e-07	0.000379	CACCCCGCCCCGCCCCGCCCC
ZNF33A	ESPN-2000~+99bp	805	826	+	11.8265	2.62e-07	0.000793	acctgggcacctgggagcgcgg
Egr1	ESPN-2000~+99bp	1666	1678	+	17.8532	2.79e-07	0.000486	gtccgcccacgcg
ZNF341	ESPN-2000~+99bp	2054	2074	+	17.6531	2.83e-07	0.000671	gccgctccgcctcccggcccg
ZNF180	ESPN-2000~+99bp	1938	1958	-	18.5688	2.87e-07	0.000124	CCCCACCCCGCCCCGCCCCGC
ZNF331	ESPN-2000~+99bp	766	792	+	18.2959	3.15e-07	0.00109	gaaacccacctggctaggcacagccca
Egr1	ESPN-2000~+99bp	1900	1912	-	17.7339	3.2e-07	0.000486	GCCCGCCCCCGCC
ZNF132	ESPN-2000~+99bp	1436	1450	+	18.5528	3.2e-07	0.00112	gccttcctgccctcc
ZNF322	ESPN-2000~+99bp	204	224	+	18.0813	3.27e-07	0.000791	gggcctggctcacagcctgag
ZNF432	ESPN-2000~+99bp	1932	1961	-	18.1584	3.32e-07	0.00112	CGCCCCCACCCCGCCCCGCCCCGCCCCGCA
KLF7	ESPN-2000~+99bp	1935	1945	-	17.2959	3.39e-07	0.000539	CGCCCCGCCCC
KLF7	ESPN-2000~+99bp	1940	1950	-	17.2959	3.39e-07	0.000539	CGCCCCGCCCC
KLF2	ESPN-2000~+99bp	1945	1955	-	15.9898	3.56e-07	0.000255	CACCCCGCCCC
ZNF267	ESPN-2000~+99bp	126	146	-	18.0917	4.04e-07	0.000751	CCTCCCCAGCAGCCCTAGGGA
Egr3	ESPN-2000~+99bp	1668	1677	+	14.596	4.13e-07	0.00139	ccgcccacgc
ZNF283	ESPN-2000~+99bp	1932	1955	-	17.8716	4.27e-07	0.000336	CACCCCGCCCCGCCCCGCCCCGCA
KLF12	ESPN-2000~+99bp	1014	1028	-	17.9082	4.56e-07	0.000306	CTTGGCCCCACCCCG
ZNF880	ESPN-2000~+99bp	1051	1077	-	17.6545	5.02e-07	0.000915	CTGTGCCCTTCCTGTCCCAACACCCAC
Ascl2	ESPN-2000~+99bp	879	888	+	12.2222	5.03e-07	0.000947	ggcagctgcc
Ascl2	ESPN-2000~+99bp	879	888	-	12.2222	5.03e-07	0.000947	GGCAGCTGCC
ZNF467	ESPN-2000~+99bp	1432	1452	+	17.6061	5.05e-07	0.000548	tcctgccttcctgccctcccc
ZNF223	ESPN-2000~+99bp	542	555	+	18.2449	5.11e-07	0.000948	tgccacttgctggc
ZNF283	ESPN-2000~+99bp	1927	1950	-	17.5596	5.36e-07	0.000336	CGCCCCGCCCCGCCCCGCAGCCTC
ZNF180	ESPN-2000~+99bp	1933	1953	-	17.6514	5.38e-07	0.000186	CCCCGCCCCGCCCCGCCCCGC
ZNF304	ESPN-2000~+99bp	971	994	-	17.6789	5.4e-07	0.000272	CCCCAGCCCCAGCCTGGCACAGTC
ZNF283	ESPN-2000~+99bp	1937	1960	-	17.5138	5.55e-07	0.000336	GCCCCCACCCCGCCCCGCCCCGCC
ZNF441	ESPN-2000~+99bp	2056	2067	+	17.4495	5.85e-07	0.000901	cgctccgcctcc
ZNF506	ESPN-2000~+99bp	1021	1038	-	17.7449	5.93e-07	0.00198	CCCGTGGGGGCTTGGCCC
ZFP69B	ESPN-2000~+99bp	1352	1363	-	18.3878	6.3e-07	0.00244	GCTTCCAGCCAC
Ctcf	ESPN-2000~+99bp	846	860	-	17.7551	6.32e-07	0.00222	CCTGCCACCTAGTGG
KLF12	ESPN-2000~+99bp	1955	1969	-	17.4592	6.59e-07	0.000354	CTCGGGCCCGCCCCC
ZNF180	ESPN-2000~+99bp	1928	1948	-	17.3303	6.66e-07	0.000192	CCCCGCCCCGCCCCGCAGCCT
ZNF304	ESPN-2000~+99bp	1941	1964	-	17.3303	6.88e-07	0.000272	GCCCGCCCCCACCCCGCCCCGCCC
Sp4	ESPN-2000~+99bp	1954	1966	-	16.2294	6.94e-07	0.00241	GGGCCCGCCCCCA
ZNF682	ESPN-2000~+99bp	1012	1032	+	17.3061	7.03e-07	0.0016	cccggggtggggccaagcccc
KLF17	ESPN-2000~+99bp	1325	1339	+	16.6687	7.04e-07	0.00221	aacctcccacccatc
KLF14	ESPN-2000~+99bp	1953	1966	-	17.2245	7.28e-07	0.0022	GGGCCCGCCCCCAC
ZNF267	ESPN-2000~+99bp	2055	2075	+	17.3303	7.47e-07	0.000751	ccgctccgcctcccggcccgc
ZNF441	ESPN-2000~+99bp	1989	2000	+	17.156	7.48e-07	0.000901	ggctccggcccc
Egr1	ESPN-2000~+99bp	1900	1909	-	12.8586	7.52e-07	0.00219	CGCCCCCGCC
ZNF547	ESPN-2000~+99bp	611	625	+	17.2245	7.78e-07	0.00289	gcctgttgctttggc
ZNF304	ESPN-2000~+99bp	1890	1913	-	17.1284	7.89e-07	0.000272	CGCCCGCCCCCGCCGCGACGCGGG
Egr3	ESPN-2000~+99bp	1667	1681	+	16.7857	8.12e-07	0.0025	tccgcccacgcggtc
ZNF30	ESPN-2000~+99bp	1899	1913	-	15.3853	8.34e-07	0.00156	CGCCCGCCCCCGCCG
ZNF708	ESPN-2000~+99bp	780	791	-	17.5102	8.44e-07	0.0028	GGGCTGTGCCTA
ZNF468	ESPN-2000~+99bp	520	531	+	17.5	8.44e-07	0.00189	cacctcctccca
ZNF770	ESPN-2000~+99bp	1926	1936	-	16.7857	8.46e-07	0.00269	CCGCAGCCTCC
ZNF311	ESPN-2000~+99bp	1290	1310	-	16.6939	8.53e-07	0.00147	GACGCGGGAGCGCCGGCATCC
KLF12	ESPN-2000~+99bp	1949	1963	-	17.102	8.92e-07	0.0004	CCCGCCCCCACCCCG
Egr2	ESPN-2000~+99bp	1669	1678	+	15.949	9.16e-07	0.00302	cgcccacgcg
ZNF765	ESPN-2000~+99bp	773	790	+	16.8349	9.55e-07	0.00252	acctggctaggcacagcc
Klf4	ESPN-2000~+99bp	1015	1025	-	16.4184	1.01e-06	0.00346	GGCCCCACCCC
ZNF582	ESPN-2000~+99bp	1702	1729	-	-0.377551	1.08e-06	0.00325	CCAGGCGCCGGCGACGCAATTCCAGAGG
ZNF267	ESPN-2000~+99bp	1929	1949	-	16.844	1.08e-06	0.000751	GCCCCGCCCCGCCCCGCAGCC
ZNF571	ESPN-2000~+99bp	1925	1939	-	16.7982	1.17e-06	0.000943	GCCCCGCAGCCTCCG
ZNF273	ESPN-2000~+99bp	875	891	-	15.748	1.18e-06	0.00368	CTCGGCAGCTGCCTCCG
ZNF468	ESPN-2000~+99bp	1950	1961	-	16.7041	1.2e-06	0.00189	CGCCCCCACCCC
ZNF571	ESPN-2000~+99bp	983	997	-	16.7339	1.21e-06	0.000943	CCGCCCCAGCCCCAG
ZNF467	ESPN-2000~+99bp	1945	1965	-	16.303	1.22e-06	0.000988	GGCCCGCCCCCACCCCGCCCC
Egr3	ESPN-2000~+99bp	1901	1910	-	13.7071	1.26e-06	0.00212	CCGCCCCCGC
ZNF543	ESPN-2000~+99bp	1898	1909	-	16.7798	1.29e-06	0.00304	CGCCCCCGCCGC
ZNF662	ESPN-2000~+99bp	368	385	+	16.4587	1.3e-06	0.00461	acctagccctggcccaca
FOXO6	ESPN-2000~+99bp	1309	1322	+	15.8163	1.31e-06	0.00459	tctccccacaagcc
ZNF304	ESPN-2000~+99bp	1926	1949	-	16.3394	1.33e-06	0.000394	GCCCCGCCCCGCCCCGCAGCCTCC
Ascl1	ESPN-2000~+99bp	879	890	+	11.9091	1.42e-06	0.00506	ggcagctgccga
KLF17	ESPN-2000~+99bp	1325	1339	+	16.6055	1.45e-06	0.00484	aacctcccacccatc
Zfp281	ESPN-2000~+99bp	1950	1964	-	16.3163	1.45e-06	0.00486	GCCCGCCCCCACCCC
Sp4	ESPN-2000~+99bp	1903	1911	-	15.0306	1.5e-06	0.00222	CCCGCCCCC
Sp4	ESPN-2000~+99bp	1955	1963	-	15.0306	1.5e-06	0.00222	CCCGCCCCC
Sp1	ESPN-2000~+99bp	1903	1911	-	15.949	1.5e-06	0.00199	CCCGCCCCC
Sp1	ESPN-2000~+99bp	1955	1963	-	15.949	1.5e-06	0.00199	CCCGCCCCC
ZNF467	ESPN-2000~+99bp	478	498	-	15.9192	1.56e-06	0.00101	ACCCCTCCCCTGGGCCTCCTC
KLF14	ESPN-2000~+99bp	1937	1950	-	16.3163	1.58e-06	0.00238	CGCCCCGCCCCGCC
KLF10	ESPN-2000~+99bp	1899	1913	-	16.2653	1.6e-06	0.00146	CGCCCGCCCCCGCCG
ZNF383	ESPN-2000~+99bp	173	199	-	14.3945	1.65e-06	0.0039	TGCCAGGCTTCTGTCCTCTCCGGGCTC
ZNF519	ESPN-2000~+99bp	875	889	-	16.156	1.65e-06	0.00118	CGGCAGCTGCCTCCG
KLF16	ESPN-2000~+99bp	1935	1944	-	14.5408	1.67e-06	0.00215	GCCCCGCCCC
KLF16	ESPN-2000~+99bp	1940	1949	-	14.5408	1.67e-06	0.00215	GCCCCGCCCC
Klf8	ESPN-2000~+99bp	1935	1944	-	12.2121	1.67e-06	0.00333	GCCCCGCCCC
Klf8	ESPN-2000~+99bp	1940	1949	-	12.2121	1.67e-06	0.00333	GCCCCGCCCC
ZNF415	ESPN-2000~+99bp	628	642	+	15.7551	1.69e-06	0.00575	ccagctccagcagcg
KLF10	ESPN-2000~+99bp	1944	1965	-	7.10204	1.69e-06	0.00483	GGCCCGCCCCCACCCCGCCCCG
Tcf3	ESPN-2000~+99bp	562	571	+	12.1818	1.73e-06	0.00596	gcacacctgc
ZNF415	ESPN-2000~+99bp	628	642	+	15.8571	1.73e-06	0.00566	ccagctccagcagcg
ZNF674	ESPN-2000~+99bp	2016	2027	-	15.9083	1.83e-06	0.00608	GCCTGGCGCTCC
Tfap2b	ESPN-2000~+99bp	1393	1402	+	13.9694	1.84e-06	0.00516	cctgaggcca
ZNF682	ESPN-2000~+99bp	1935	1955	-	16.0816	1.84e-06	0.00205	CACCCCGCCCCGCCCCGCCCC
ZNF792	ESPN-2000~+99bp	2058	2087	-	-3.20408	1.88e-06	0.000871	CGTCGGGGATCTGCGGGCCGGGAGGCGGAG
KLF7	ESPN-2000~+99bp	1015	1025	-	16.1531	1.88e-06	0.00199	GGCCCCACCCC
Egr2	ESPN-2000~+99bp	1900	1911	-	15.9541	1.91e-06	0.0031	CCCGCCCCCGCC
ZNF432	ESPN-2000~+99bp	1927	1956	-	14.9505	1.95e-06	0.0033	CCACCCCGCCCCGCCCCGCCCCGCAGCCTC
ZNF519	ESPN-2000~+99bp	1899	1913	-	15.8807	1.96e-06	0.00118	CGCCCGCCCCCGCCG
ZNF267	ESPN-2000~+99bp	1893	1913	-	16.0183	1.97e-06	0.00103	CGCCCGCCCCCGCCGCGACGC
ZNF483	ESPN-2000~+99bp	1122	1136	+	15.6837	2.03e-06	0.00727	tgtagctcccacctt
ZNF45	ESPN-2000~+99bp	629	639	+	16.7959	2.05e-06	0.00758	cagctccagca
ZNF692	ESPN-2000~+99bp	1017	1029	-	16.3469	2.07e-06	0.00518	GCTTGGCCCCACC
KLF16	ESPN-2000~+99bp	1945	1954	-	14.102	2.08e-06	0.00215	ACCCCGCCCC
Sp4	ESPN-2000~+99bp	1954	1963	-	14.0714	2.08e-06	0.00426	CCCGCCCCCA
ZNF792	ESPN-2000~+99bp	1983	2012	-	-3.63265	2.09e-06	0.000871	CCGCCGCGCTCTGGGGCCGGAGCCCGCGGA
ZNF304	ESPN-2000~+99bp	977	1000	-	15.6239	2.1e-06	0.000544	ACTCCGCCCCAGCCCCAGCCTGGC
ZNF180	ESPN-2000~+99bp	1930	1950	-	15.4862	2.12e-06	0.000426	CGCCCCGCCCCGCCCCGCAGC
ZNF180	ESPN-2000~+99bp	2049	2069	+	15.4587	2.16e-06	0.000426	ccacagccgctccgcctcccg
Stat3	ESPN-2000~+99bp	927	937	+	15.8586	2.17e-06	0.00905	gttcctggaag
Klf12	ESPN-2000~+99bp	1935	1944	-	13.4184	2.17e-06	0.00368	GCCCCGCCCC
Klf12	ESPN-2000~+99bp	1940	1949	-	13.4184	2.17e-06	0.00368	GCCCCGCCCC
ZNF460	ESPN-2000~+99bp	2058	2069	+	16.1927	2.18e-06	0.00254	ctccgcctcccg
ZNF454	ESPN-2000~+99bp	1714	1727	-	12.7857	2.18e-06	0.00362	AGGCGCCGGCGACG
ZNF519	ESPN-2000~+99bp	1925	1939	-	15.6789	2.19e-06	0.00118	GCCCCGCAGCCTCCG
ZNF571	ESPN-2000~+99bp	1896	1910	-	15.7248	2.21e-06	0.00115	CCGCCCCCGCCGCGA
ZNF792	ESPN-2000~+99bp	1988	2017	+	-3.85714	2.22e-06	0.000871	gggctccggccccagagcgcggcggagcgg
ZNF23	ESPN-2000~+99bp	1225	1243	+	14.3061	2.23e-06	0.0063	gctctcctgcccgcgccct
KLF17	ESPN-2000~+99bp	1046	1060	-	15.3795	2.24e-06	0.00353	CAACACCCACCCCCT
ZNF692	ESPN-2000~+99bp	1017	1029	-	16.2041	2.28e-06	0.00569	GCTTGGCCCCACC
Bcl6	ESPN-2000~+99bp	927	941	-	14.8951	2.29e-06	0.00946	GCCCCTTCCAGGAAC
ZNF441	ESPN-2000~+99bp	990	1001	-	16.1009	2.29e-06	0.00163	CACTCCGCCCCA
ZNF30	ESPN-2000~+99bp	1043	1057	-	13.1193	2.29e-06	0.00214	CACCCACCCCCTCTG
HKR1	ESPN-2000~+99bp	133	153	-	15.789	2.32e-06	0.00342	ATTGGGTCCTCCCCAGCAGCC
ZNF180	ESPN-2000~+99bp	1949	1969	-	15.3211	2.34e-06	0.000426	CTCGGGCCCGCCCCCACCCCG
ZNF460	ESPN-2000~+99bp	1950	1961	-	16.0826	2.36e-06	0.00254	CGCCCCCACCCC
Sp4	ESPN-2000~+99bp	1902	1911	-	13.8776	2.42e-06	0.00426	CCCGCCCCCG
ZNF573	ESPN-2000~+99bp	371	391	-	15.578	2.44e-06	0.00809	TGATTTTGTGGGCCAGGGCTA
ZNF454	ESPN-2000~+99bp	1714	1727	-	14.1429	2.47e-06	0.00396	AGGCGCCGGCGACG
ZNF548	ESPN-2000~+99bp	1943	1963	-	15.5413	2.48e-06	0.00315	CCCGCCCCCACCCCGCCCCGC
GLIS1	ESPN-2000~+99bp	77	91	+	14.8673	2.5e-06	0.0075	acttggtgggtggta
ZNF223	ESPN-2000~+99bp	844	857	+	16.0918	2.5e-06	0.00309	cgccactaggtggc
ZNF23	ESPN-2000~+99bp	2079	2097	+	14.051	2.53e-06	0.0051	tccccgacggccgcaccgc
KLF10	ESPN-2000~+99bp	1945	1959	-	15.6837	2.53e-06	0.00158	CCCCCACCCCGCCCC
ZNF180	ESPN-2000~+99bp	1927	1947	-	15.1743	2.55e-06	0.000426	CCCGCCCCGCCCCGCAGCCTC
Ascl1	ESPN-2000~+99bp	877	888	-	11.7818	2.58e-06	0.00506	GGCAGCTGCCTC
ZNF300	ESPN-2000~+99bp	2063	2091	+	14.03	2.58e-06	0.00634	cctcccggcccgcagatccccgacggccg
Klf7	ESPN-2000~+99bp	1935	1944	-	13.9082	2.58e-06	0.00439	GCCCCGCCCC
Klf7	ESPN-2000~+99bp	1940	1949	-	13.9082	2.58e-06	0.00439	GCCCCGCCCC
ZNF682	ESPN-2000~+99bp	1940	1960	-	15.5612	2.7e-06	0.00205	GCCCCCACCCCGCCCCGCCCC
ZNF180	ESPN-2000~+99bp	1923	1943	-	15.0734	2.71e-06	0.000426	CCCCGCCCCGCAGCCTCCGCC
ZNF580	ESPN-2000~+99bp	1330	1347	+	15.202	2.72e-06	0.00483	cccacccatccctgcctt
Tcf3	ESPN-2000~+99bp	878	887	-	13.8991	2.72e-06	0.00815	GCAGCTGCCT
ZNF580	ESPN-2000~+99bp	1940	1957	-	15.1919	2.73e-06	0.00483	CCCACCCCGCCCCGCCCC
ZNF780A	ESPN-2000~+99bp	1429	1452	+	15.5918	2.78e-06	0.00415	ccgtcctgccttcctgccctcccc
ZNF454	ESPN-2000~+99bp	1714	1727	+	13.8367	2.81e-06	0.00396	cgtcgccggcgcct
Egr1	ESPN-2000~+99bp	1669	1678	+	12.3333	2.83e-06	0.00412	cgcccacgcg
ZNF582	ESPN-2000~+99bp	1389	1416	+	-4.12245	2.86e-06	0.0043	gcggcctgaggccatggcgttcccagcg
ZNF85	ESPN-2000~+99bp	699	713	-	15.6327	2.87e-06	0.0118	CCGCTGGAATCTGGG
KLF10	ESPN-2000~+99bp	1930	1944	-	15.5	2.92e-06	0.00158	GCCCCGCCCCGCAGC
ZNF454	ESPN-2000~+99bp	1714	1727	+	12.0714	2.96e-06	0.00362	cgtcgccggcgcct
ZNF324	ESPN-2000~+99bp	1330	1344	+	15.2844	2.98e-06	0.0111	cccacccatccctgc
ZNF621	ESPN-2000~+99bp	480	494	-	14.7658	3.03e-06	0.00796	CTCCCCTGGGCCTCC
ZNF792	ESPN-2000~+99bp	1875	1904	-	-5.12245	3.05e-06	0.000871	CCGCCGCGACGCGGGGACACTCGTGCGACT
ZNF267	ESPN-2000~+99bp	1899	1919	-	15.367	3.08e-06	0.00128	GTTCCCCGCCCGCCCCCGCCG
HKR1	ESPN-2000~+99bp	817	837	-	15.422	3.12e-06	0.00342	GTGATGGCCTCCCGCGCTCCC
ZNF180	ESPN-2000~+99bp	1916	1936	-	14.8349	3.12e-06	0.000449	CCGCAGCCTCCGCCCGAGTTC
ZNF616	ESPN-2000~+99bp	729	743	-	15.2727	3.18e-06	0.0125	TCGCCCTCACTCTCT
ZNF792	ESPN-2000~+99bp	1891	1920	+	-5.32653	3.21e-06	0.000871	ccgcgtcgcggcgggggcgggcggggaact
GLIS1	ESPN-2000~+99bp	77	91	-	15.4694	3.28e-06	0.0098	TACCACCCACCAAGT
KLF10	ESPN-2000~+99bp	1935	1944	-	16.1468	3.29e-06	0.00383	GCCCCGCCCC
KLF10	ESPN-2000~+99bp	1940	1949	-	16.1468	3.29e-06	0.00383	GCCCCGCCCC
ZNF322	ESPN-2000~+99bp	204	220	+	15.0081	3.33e-06	0.0116	gggcctggctcacagcc
ZNF619	ESPN-2000~+99bp	1692	1714	+	11.7755	3.37e-06	0.0044	ctccccatcacctctggaattgc
ZNF441	ESPN-2000~+99bp	1934	1945	-	15.6514	3.38e-06	0.00163	CGCCCCGCCCCG
ZNF441	ESPN-2000~+99bp	1939	1950	-	15.6514	3.38e-06	0.00163	CGCCCCGCCCCG
ZNF792	ESPN-2000~+99bp	1889	1918	+	-5.56122	3.4e-06	0.000871	ccccgcgtcgcggcgggggcgggcggggaa
KLF10	ESPN-2000~+99bp	1940	1954	-	15.2857	3.44e-06	0.00158	ACCCCGCCCCGCCCC
HKR1	ESPN-2000~+99bp	1058	1078	-	15.2936	3.45e-06	0.00342	CCTGTGCCCTTCCTGTCCCAA
ZNF180	ESPN-2000~+99bp	1903	1923	-	14.6239	3.52e-06	0.000469	CCGAGTTCCCCGCCCGCCCCC
Stat3	ESPN-2000~+99bp	926	939	-	14.7679	3.56e-06	0.00858	CCCTTCCAGGAACA
ZNF675	ESPN-2000~+99bp	1581	1600	+	9.19388	3.56e-06	0.0148	tgtcctcgtgctcctcaccc
ZNF283	ESPN-2000~+99bp	1895	1918	-	14.7798	3.58e-06	0.00126	TTCCCCGCCCGCCCCCGCCGCGAC
ZNF740	ESPN-2000~+99bp	1950	1962	-	14.7064	3.59e-06	0.0107	CCGCCCCCACCCC
KLF2	ESPN-2000~+99bp	1935	1945	-	14.6327	3.61e-06	0.00324	CGCCCCGCCCC
KLF2	ESPN-2000~+99bp	1940	1950	-	14.6327	3.61e-06	0.00324	CGCCCCGCCCC
ZNF571	ESPN-2000~+99bp	977	991	-	14.8532	3.61e-06	0.00123	CAGCCCCAGCCTGGC
KLF10	ESPN-2000~+99bp	1015	1024	-	16.0183	3.7e-06	0.00383	GCCCCACCCC
KLF2	ESPN-2000~+99bp	1945	1955	-	14.602	3.71e-06	0.00324	CACCCCGCCCC
ZNF682	ESPN-2000~+99bp	772	792	+	15.102	3.74e-06	0.00213	cacctggctaggcacagccca
ZNF765	ESPN-2000~+99bp	777	794	-	14.9266	3.76e-06	0.00496	GCTGGGCTGTGCCTAGCC
PRDM9	ESPN-2000~+99bp	1943	1966	-	14.8349	3.79e-06	0.00485	GGGCCCGCCCCCACCCCGCCCCGC
ZNF121	ESPN-2000~+99bp	686	709	+	14.6514	3.81e-06	0.00871	actgggcaagcgtcccagattcca
ZNF283	ESPN-2000~+99bp	1943	1966	-	14.6606	3.87e-06	0.00126	GGGCCCGCCCCCACCCCGCCCCGC
TFAP2E	ESPN-2000~+99bp	1391	1402	+	14.6633	3.89e-06	0.00952	ggcctgaggcca
ZNF214	ESPN-2000~+99bp	404	423	+	12.8878	3.92e-06	0.0144	ctagatgagctcgtccatga
SP9	ESPN-2000~+99bp	1933	1944	-	14.8878	3.93e-06	0.00636	GCCCCGCCCCGC
SP9	ESPN-2000~+99bp	1938	1949	-	14.8878	3.93e-06	0.00636	GCCCCGCCCCGC
ZNF571	ESPN-2000~+99bp	1919	1933	-	14.6881	3.94e-06	0.00123	CAGCCTCCGCCCGAG
ZNF311	ESPN-2000~+99bp	2047	2067	-	13.5408	3.97e-06	0.00341	GGAGGCGGAGCGGCTGTGGGC
ZNF300	ESPN-2000~+99bp	1934	1962	-	13.03	3.98e-06	0.00634	CCGCCCCCACCCCGCCCCGCCCCGCCCCG
ZNF23	ESPN-2000~+99bp	1893	1911	-	13.0714	3.99e-06	0.0051	CCCGCCCCCGCCGCGACGC
ZNF341	ESPN-2000~+99bp	1929	1949	-	14.6939	4.03e-06	0.00259	GCCCCGCCCCGCCCCGCAGCC
Sox21	ESPN-2000~+99bp	11	19	-	7.54545	4.03e-06	0.0169	ATTGTTCCC
Sox15	ESPN-2000~+99bp	11	19	-	7.20588	4.03e-06	0.0169	ATTGTTCCC
ZNF101	ESPN-2000~+99bp	321	335	+	14.8776	4.05e-06	0.00845	gggctcaggggcatc
ZNF563	ESPN-2000~+99bp	131	148	-	14.9083	4.07e-06	0.013	GTCCTCCCCAGCAGCCCT
KLF14	ESPN-2000~+99bp	1933	1945	-	14.6429	4.08e-06	0.00712	CGCCCCGCCCCGC
KLF14	ESPN-2000~+99bp	1938	1950	-	14.6429	4.08e-06	0.00712	CGCCCCGCCCCGC
Stat3	ESPN-2000~+99bp	925	938	+	14.6339	4.13e-06	0.00858	ctgttcctggaagg
ZNF180	ESPN-2000~+99bp	1939	1959	-	14.3303	4.17e-06	0.000515	CCCCCACCCCGCCCCGCCCCG
Zscan10	ESPN-2000~+99bp	1105	1115	+	14.4184	4.25e-06	0.0167	ctgcactccca
ZNF543	ESPN-2000~+99bp	1856	1867	+	14.9266	4.31e-06	0.0101	cccctgggcacc
ZNF621	ESPN-2000~+99bp	856	870	-	14.3243	4.39e-06	0.00796	TTTCCCTGGGCCTGC
CREB3L1	ESPN-2000~+99bp	1545	1556	+	15.3061	4.44e-06	0.015	agggacgtggca
ZBTB43	ESPN-2000~+99bp	547	566	-	13.898	4.5e-06	0.0163	TGTGCCGTGAGGCCAGCAAG
ZNF467	ESPN-2000~+99bp	1898	1918	-	14.2121	4.5e-06	0.00244	TTCCCCGCCCGCCCCCGCCGC
ZFP14	ESPN-2000~+99bp	1299	1313	+	14.9388	4.53e-06	0.00717	cgctcccgcgtctcc
Klf4	ESPN-2000~+99bp	1935	1945	-	15.3061	4.54e-06	0.00518	CGCCCCGCCCC
Klf4	ESPN-2000~+99bp	1940	1950	-	15.3061	4.54e-06	0.00518	CGCCCCGCCCC
ZNF529	ESPN-2000~+99bp	1051	1077	-	11.6566	4.54e-06	0.00298	CTGTGCCCTTCCTGTCCCAACACCCAC
ZNF283	ESPN-2000~+99bp	733	756	-	14.4037	4.55e-06	0.00126	CCACCAGGCCAGATCGCCCTCACT
ZNF529	ESPN-2000~+99bp	1577	1603	+	11.6465	4.56e-06	0.00298	ccgttgtcctcgtgctcctcaccccgc
ZNF441	ESPN-2000~+99bp	1944	1955	-	15.2661	4.57e-06	0.00183	CACCCCGCCCCG
Tfap2a	ESPN-2000~+99bp	1567	1576	+	12.2347	4.62e-06	0.0145	tgcctcaggg
KLF7	ESPN-2000~+99bp	1945	1955	-	15.1327	4.66e-06	0.00371	CACCCCGCCCC
KLF16	ESPN-2000~+99bp	1935	1944	-	14.6122	4.69e-06	0.00764	GCCCCGCCCC
KLF16	ESPN-2000~+99bp	1940	1949	-	14.6122	4.69e-06	0.00764	GCCCCGCCCC
Egr2	ESPN-2000~+99bp	1900	1909	-	14.2551	4.76e-06	0.00784	CGCCCCCGCC
ZNF519	ESPN-2000~+99bp	875	889	+	14.3028	4.77e-06	0.00205	cggaggcagctgccg
ZNF484	ESPN-2000~+99bp	584	604	-	14.6697	4.77e-06	0.00941	CGGCTGGCGCTGCCCTCCTCT
GLIS1	ESPN-2000~+99bp	819	832	+	14.6429	4.78e-06	0.0147	gagcgcgggaggcc
ZNF740	ESPN-2000~+99bp	1950	1962	-	14.398	4.78e-06	0.0143	CCGCCCCCACCCC
ZNF430	ESPN-2000~+99bp	421	438	+	14.6341	4.8e-06	0.0091	tgaccaaggtggccacct
Egr1	ESPN-2000~+99bp	1952	1964	-	14.9908	4.82e-06	0.00488	GCCCGCCCCCACC
ZNF283	ESPN-2000~+99bp	191	214	-	14.3028	4.85e-06	0.00126	GAGCCAGGCCCTTCCTGCCAGGCT
CREB3L1	ESPN-2000~+99bp	1545	1556	+	14.9082	4.85e-06	0.016	agggacgtggca
ZNF444	ESPN-2000~+99bp	1046	1061	-	9.85714	4.85e-06	0.0148	CCAACACCCACCCCCT
ZNF329	ESPN-2000~+99bp	485	505	-	13.8716	4.88e-06	0.0104	CTTGGGCACCCCTCCCCTGGG
KLF2	ESPN-2000~+99bp	1015	1025	-	14.9388	4.91e-06	0.00264	GGCCCCACCCC
ZFP14	ESPN-2000~+99bp	170	184	-	14.8061	4.93e-06	0.00717	CTCTCCGGGCTCTCC
ZNF320	ESPN-2000~+99bp	318	341	-	13.5918	4.93e-06	0.00808	TGAGCAGATGCCCCTGAGCCCCTG
ZNF101	ESPN-2000~+99bp	1559	1573	-	14.5612	4.94e-06	0.00845	TGAGGCAGGAGCAGC
ZNF682	ESPN-2000~+99bp	1618	1638	+	14.6939	4.94e-06	0.00225	tcgccgctcaaacccagcccc
Sp110	ESPN-2000~+99bp	861	869	+	9.03061	4.95e-06	0.0144	cccagggaa
ZNF267	ESPN-2000~+99bp	1309	1329	+	14.6055	5.06e-06	0.00176	tctccccacaagccctaacct
ZIM2	ESPN-2000~+99bp	1922	1951	-	4.04082	5.07e-06	0.0143	CCGCCCCGCCCCGCCCCGCAGCCTCCGCCC
ZNF285	ESPN-2000~+99bp	304	324	-	3.33673	5.09e-06	0.0212	GCCCCTGCCACTGTTGTTAAT
KLF10	ESPN-2000~+99bp	1010	1024	-	14.7347	5.12e-06	0.00201	GCCCCACCCCGGGCT
ZNF548	ESPN-2000~+99bp	1891	1911	-	14.3578	5.16e-06	0.00315	CCCGCCCCCGCCGCGACGCGG
Zic2	ESPN-2000~+99bp	1897	1906	-	10.1701	5.19e-06	0.0169	CCCCGCCGCG
Stat4	ESPN-2000~+99bp	927	938	-	15.0091	5.21e-06	0.0193	CCTTCCAGGAAC
ZNF30	ESPN-2000~+99bp	1945	1959	-	11.1376	5.28e-06	0.00247	CCCCCACCCCGCCCC
ZNF341	ESPN-2000~+99bp	1559	1579	+	14.3469	5.31e-06	0.00259	gctgctcctgcctcagggccg
ZNF394	ESPN-2000~+99bp	477	496	-	14.4796	5.33e-06	0.0164	CCCTCCCCTGGGCCTCCTCC
ZNF341	ESPN-2000~+99bp	1940	1960	-	14.3367	5.36e-06	0.00259	GCCCCCACCCCGCCCCGCCCC
KLF14	ESPN-2000~+99bp	1932	1945	-	14.7041	5.41e-06	0.00544	CGCCCCGCCCCGCA
ZIK1	ESPN-2000~+99bp	1566	1586	+	14.4862	5.41e-06	0.0223	ctgcctcagggccgttgtcct
ZNF548	ESPN-2000~+99bp	1369	1389	-	14.2569	5.48e-06	0.00315	CCCGCAGCCGCTGTCGGTGTG
PRDM9	ESPN-2000~+99bp	1897	1920	-	14.1835	5.53e-06	0.00485	AGTTCCCCGCCCGCCCCCGCCGCG
ZNF430	ESPN-2000~+99bp	1199	1216	+	14.4228	5.6e-06	0.0091	cctgcagggtggcttggc
ZNF528	ESPN-2000~+99bp	934	948	+	14.0367	5.66e-06	0.0207	gaaggggcttccttc
ZNF180	ESPN-2000~+99bp	1942	1962	-	13.7798	5.68e-06	0.000655	CCGCCCCCACCCCGCCCCGCC
ZNF580	ESPN-2000~+99bp	1330	1347	+	11.1531	5.68e-06	0.0217	cccacccatccctgcctt
ZNF708	ESPN-2000~+99bp	771	791	-	14.4694	5.7e-06	0.02	GGGCTGTGCCTAGCCAGGTGG
SP9	ESPN-2000~+99bp	1943	1954	-	14.4082	5.82e-06	0.00636	ACCCCGCCCCGC
ZNF610	ESPN-2000~+99bp	1169	1177	+	16.0102	5.9e-06	0.00794	agccgctcc
ZNF610	ESPN-2000~+99bp	2053	2061	+	16.0102	5.9e-06	0.00794	agccgctcc
Egr1	ESPN-2000~+99bp	1045	1060	-	13.1327	5.91e-06	0.0123	CAACACCCACCCCCTC
Foxn4	ESPN-2000~+99bp	1151	1160	-	9.20408	5.93e-06	0.0217	AAGGACGCGA
ZNF93	ESPN-2000~+99bp	1355	1393	+	13.7817	5.94e-06	0.012	gctggaagcccctccacaccgacagcggctgcgggcggc
Ctcf	ESPN-2000~+99bp	582	596	-	14.1837	5.96e-06	0.0104	GCTGCCCTCCTCTGG
KLF10	ESPN-2000~+99bp	2042	2056	+	14.5102	5.98e-06	0.00206	gccaggcccacagcc
ZNF484	ESPN-2000~+99bp	2008	2028	-	14.3578	6e-06	0.00941	TGCCTGGCGCTCCGCTCCGCC
ATF6B	ESPN-2000~+99bp	1545	1556	+	13.8571	6.1e-06	0.0197	agggacgtggca
ZNF180	ESPN-2000~+99bp	2001	2021	-	13.6514	6.1e-06	0.000659	CGCTCCGCTCCGCCGCGCTCT
ZNF776	ESPN-2000~+99bp	587	607	-	13.055	6.14e-06	0.0112	CTGCGGCTGGCGCTGCCCTCC
ZFP14	ESPN-2000~+99bp	480	494	-	14.4694	6.14e-06	0.00717	CTCCCCTGGGCCTCC
ZNF682	ESPN-2000~+99bp	1945	1965	-	14.3469	6.22e-06	0.00234	GGCCCGCCCCCACCCCGCCCC
ZNF304	ESPN-2000~+99bp	1443	1466	+	13.8073	6.22e-06	0.00143	tgccctccccgctggaacctctgg
ZNF529	ESPN-2000~+99bp	1921	1947	-	10.8384	6.25e-06	0.00298	CCCGCCCCGCCCCGCAGCCTCCGCCCG
ZNF28	ESPN-2000~+99bp	485	502	-	13.5963	6.28e-06	0.0163	GGGCACCCCTCCCCTGGG
KLF14	ESPN-2000~+99bp	1933	1945	-	14.3367	6.29e-06	0.00738	CGCCCCGCCCCGC
KLF14	ESPN-2000~+99bp	1938	1950	-	14.3367	6.29e-06	0.00738	CGCCCCGCCCCGC
CREB3L4	ESPN-2000~+99bp	1545	1556	-	14.0808	6.33e-06	0.0195	TGCCACGTCCCT
ZNF341	ESPN-2000~+99bp	1897	1917	-	14.1224	6.34e-06	0.00259	TCCCCGCCCGCCCCCGCCGCG
ZBTB43	ESPN-2000~+99bp	547	566	-	12.6735	6.37e-06	0.0238	TGTGCCGTGAGGCCAGCAAG
ZNF770	ESPN-2000~+99bp	2038	2048	-	14.8469	6.43e-06	0.00913	GCCTGGCCTCC
ZNF30	ESPN-2000~+99bp	2052	2066	+	10.6055	6.53e-06	0.00247	cagccgctccgcctc
ZNF529	ESPN-2000~+99bp	1937	1963	-	10.7071	6.58e-06	0.00298	CCCGCCCCCACCCCGCCCCGCCCCGCC
ZNF383	ESPN-2000~+99bp	2047	2073	+	11.5046	6.58e-06	0.00455	gcccacagccgctccgcctcccggccc
PRDM9	ESPN-2000~+99bp	1933	1956	-	13.8716	6.59e-06	0.00485	CCACCCCGCCCCGCCCCGCCCCGC
ZBTB49	ESPN-2000~+99bp	854	870	-	10.7755	6.6e-06	0.0217	TTTCCCTGGGCCTGCCA
ZNF30	ESPN-2000~+99bp	2060	2074	+	10.578	6.61e-06	0.00247	ccgcctcccggcccg
ZNF467	ESPN-2000~+99bp	1952	1963	-	14.1122	6.66e-06	0.0138	CCCGCCCCCACC
Tcf4	ESPN-2000~+99bp	810	818	-	11.493	6.69e-06	0.0191	CCAGGTGCC
TFAP2E	ESPN-2000~+99bp	1391	1402	+	14.3878	6.76e-06	0.0148	ggcctgaggcca
ZNF460	ESPN-2000~+99bp	1640	1651	+	14.5229	6.77e-06	0.00344	cggcacctcctc
Zic3	ESPN-2000~+99bp	1897	1906	-	10.0059	6.82e-06	0.0219	CCCCGCCGCG
KLF10	ESPN-2000~+99bp	1112	1133	+	7.57143	6.87e-06	0.00774	cccacagccatgtagctcccac
ZNF180	ESPN-2000~+99bp	1896	1916	-	13.4312	6.88e-06	0.000701	CCCCGCCCGCCCCCGCCGCGA
ZSCAN30	ESPN-2000~+99bp	1924	1938	-	14.3578	6.89e-06	0.0103	CCCCGCAGCCTCCGC
ZNF548	ESPN-2000~+99bp	585	605	-	13.8624	6.91e-06	0.00315	GCGGCTGGCGCTGCCCTCCTC
ZNF341	ESPN-2000~+99bp	1934	1954	-	14.0102	6.92e-06	0.00259	ACCCCGCCCCGCCCCGCCCCG
Zfp281	ESPN-2000~+99bp	1902	1916	-	13.3878	6.93e-06	0.0085	CCCCGCCCGCCCCCG
PRDM9	ESPN-2000~+99bp	1938	1961	-	13.7798	6.94e-06	0.00485	CGCCCCCACCCCGCCCCGCCCCGC
ZNF502	ESPN-2000~+99bp	1249	1275	+	13.3394	6.99e-06	0.0269	actttcctgagcccctgcaggggtctc
Klf8	ESPN-2000~+99bp	1945	1954	-	11.5051	6.99e-06	0.00739	ACCCCGCCCC
ZNF860	ESPN-2000~+99bp	813	827	-	14.4404	7.02e-06	0.0213	CCCGCGCTCCCAGGT
KLF14	ESPN-2000~+99bp	1943	1955	-	14.1939	7.02e-06	0.00738	CACCCCGCCCCGC
CREB3L1	ESPN-2000~+99bp	1544	1557	+	11.3163	7.13e-06	0.0238	cagggacgtggcag
Cic	ESPN-2000~+99bp	965	974	+	14.1327	7.15e-06	0.0289	agtgctgact
ZNF740	ESPN-2000~+99bp	1950	1962	-	13.9358	7.16e-06	0.0218	CCGCCCCCACCCC
IKZF3	ESPN-2000~+99bp	1910	1918	-	12.8716	7.18e-06	0.0241	TTCCCCGCC
ZNF682	ESPN-2000~+99bp	1556	1576	-	14.1224	7.2e-06	0.00234	CCCTGAGGCAGGAGCAGCCCT
ZNF444	ESPN-2000~+99bp	1046	1061	-	8.26531	7.27e-06	0.0166	CCAACACCCACCCCCT
ZNF283	ESPN-2000~+99bp	190	213	+	13.6422	7.3e-06	0.00166	aagcctggcaggaagggcctggct
Tbx2	ESPN-2000~+99bp	2069	2089	-	10.9388	7.3e-06	0.0303	GCCGTCGGGGATCTGCGGGCC
ZNF611	ESPN-2000~+99bp	1287	1304	-	13.7615	7.32e-06	0.00625	GGAGCGCCGGCATCCAGA
ZNF596	ESPN-2000~+99bp	2057	2071	+	14.3119	7.33e-06	0.0124	gctccgcctcccggc
ZNF554	ESPN-2000~+99bp	763	783	-	13.9541	7.36e-06	0.0152	CCTAGCCAGGTGGGTTTCCAA
ZNF548	ESPN-2000~+99bp	1227	1247	+	13.7523	7.36e-06	0.00315	tctcctgcccgcgccctctgg
Egr2	ESPN-2000~+99bp	1952	1963	-	14.5596	7.39e-06	0.008	CCCGCCCCCACC
ZNF383	ESPN-2000~+99bp	1913	1939	-	11.2477	7.4e-06	0.00455	GCCCCGCAGCCTCCGCCCGAGTTCCCC
Klf8	ESPN-2000~+99bp	1015	1024	-	11.4949	7.4e-06	0.00739	GCCCCACCCC
Egr1	ESPN-2000~+99bp	1670	1678	+	11.121	7.4e-06	0.015	gcccacgcg
CREB3L1	ESPN-2000~+99bp	277	290	-	14.1327	7.43e-06	0.0239	GTGCCACATGTGAG
ZNF320	ESPN-2000~+99bp	1626	1649	+	12.7857	7.46e-06	0.00808	caaacccagccccacggcacctcc
KLF16	ESPN-2000~+99bp	1023	1033	+	14.3776	7.53e-06	0.0136	gccaagccccc
SP8	ESPN-2000~+99bp	1933	1944	-	14.3061	7.54e-06	0.00837	GCCCCGCCCCGC
SP8	ESPN-2000~+99bp	1938	1949	-	14.3061	7.54e-06	0.00837	GCCCCGCCCCGC
ZNF454	ESPN-2000~+99bp	1290	1303	+	11.4796	7.55e-06	0.0071	ggatgccggcgctc
CREB3	ESPN-2000~+99bp	1545	1556	+	14.102	7.57e-06	0.0233	agggacgtggca
ZNF415	ESPN-2000~+99bp	1987	2001	+	14.1224	7.58e-06	0.0124	cgggctccggcccca
ZNF132	ESPN-2000~+99bp	1432	1446	+	13.7805	7.6e-06	0.0108	tcctgccttcctgcc
ZNF180	ESPN-2000~+99bp	1944	1964	-	13.2477	7.61e-06	0.000717	GCCCGCCCCCACCCCGCCCCG
Zfp281	ESPN-2000~+99bp	1048	1062	-	13.1939	7.61e-06	0.0085	CCCAACACCCACCCC
KLF14	ESPN-2000~+99bp	1943	1955	-	14.0102	7.62e-06	0.00887	CACCCCGCCCCGC
Ascl2	ESPN-2000~+99bp	879	888	+	14.551	7.64e-06	0.0152	ggcagctgcc
Ascl2	ESPN-2000~+99bp	879	888	-	14.551	7.64e-06	0.0152	GGCAGCTGCC
ZNF611	ESPN-2000~+99bp	170	187	+	13.6789	7.69e-06	0.00625	ggagagcccggagaggac
ZNF778	ESPN-2000~+99bp	1975	1986	+	14.1651	7.76e-06	0.0291	agccggcgtccg
PAX1	ESPN-2000~+99bp	410	426	+	13.3163	7.77e-06	0.0255	gagctcgtccatgacca
ZSCAN22	ESPN-2000~+99bp	1231	1248	+	13.2755	7.78e-06	0.0161	ctgcccgcgccctctggc
ZNF341	ESPN-2000~+99bp	1924	1944	-	13.8571	7.78e-06	0.00259	GCCCCGCCCCGCAGCCTCCGC
GLIS2	ESPN-2000~+99bp	1893	1906	-	13.9592	7.84e-06	0.0257	CCCCGCCGCGACGC
ZNF273	ESPN-2000~+99bp	1123	1134	+	12.3163	7.88e-06	0.0307	gtagctcccacc
ZNF180	ESPN-2000~+99bp	1894	1914	-	13.1835	7.88e-06	0.000717	CCGCCCGCCCCCGCCGCGACG
ZNF662	ESPN-2000~+99bp	977	994	-	13.9358	7.93e-06	0.0141	CCCCAGCCCCAGCCTGGC
ZNF383	ESPN-2000~+99bp	2017	2043	-	11.0917	7.94e-06	0.00455	GCCTCCGCTCCGCGCTGCCTGGCGCTC
ZNF16	ESPN-2000~+99bp	1257	1274	-	12.9725	7.99e-06	0.0297	AGACCCCTGCAGGGGCTC
ZNF880	ESPN-2000~+99bp	154	180	-	13.2	8.01e-06	0.00973	CCGGGCTCTCCCATGTCCACCGGGCCA
ZNF571	ESPN-2000~+99bp	1937	1951	-	13.3394	8.08e-06	0.0021	CCGCCCCGCCCCGCC
SP8	ESPN-2000~+99bp	1954	1965	-	14.1837	8.12e-06	0.00837	GGCCCGCCCCCA
ZNF610	ESPN-2000~+99bp	1169	1177	+	15.6939	8.13e-06	0.0122	agccgctcc
ZNF610	ESPN-2000~+99bp	2053	2061	+	15.6939	8.13e-06	0.0122	agccgctcc
ZNF529	ESPN-2000~+99bp	1901	1927	-	10.1414	8.15e-06	0.00298	CCGCCCGAGTTCCCCGCCCGCCCCCGC
Klf7	ESPN-2000~+99bp	1945	1954	-	12.8061	8.18e-06	0.00926	ACCCCGCCCC
Egr1	ESPN-2000~+99bp	1666	1681	+	12.3265	8.19e-06	0.0123	gtccgcccacgcggtc
PAX9	ESPN-2000~+99bp	410	426	+	14.0505	8.23e-06	0.0259	gagctcgtccatgacca
KLF10	ESPN-2000~+99bp	1939	1960	-	6.9898	8.37e-06	0.00774	GCCCCCACCCCGCCCCGCCCCG
KLF7	ESPN-2000~+99bp	1950	1960	-	14.4592	8.38e-06	0.00533	GCCCCCACCCC
ZNF267	ESPN-2000~+99bp	1228	1248	+	13.789	8.39e-06	0.00249	ctcctgcccgcgccctctggc
Klf1	ESPN-2000~+99bp	1014	1025	-	14.3303	8.41e-06	0.0287	GGCCCCACCCCG
ZNF283	ESPN-2000~+99bp	1936	1959	-	13.4037	8.43e-06	0.0017	CCCCCACCCCGCCCCGCCCCGCCC
ZNF329	ESPN-2000~+99bp	1288	1308	+	12.844	8.45e-06	0.0104	ctggatgccggcgctcccgcg
ZNF320	ESPN-2000~+99bp	1311	1334	+	12.5204	8.52e-06	0.00808	tccccacaagccctaacctcccac
ZNF792	ESPN-2000~+99bp	1278	1307	+	-9.69388	8.56e-06	0.00186	ccccctctctctggatgccggcgctcccgc
ZNF770	ESPN-2000~+99bp	480	490	-	14.4184	8.61e-06	0.00913	CCTGGGCCTCC
ZNF675	ESPN-2000~+99bp	1429	1455	+	13.3838	8.61e-06	0.0158	ccgtcctgccttcctgccctccccgct
Bcl6	ESPN-2000~+99bp	1132	1161	+	13.7745	8.61e-06	0.0219	accttctgtcagcttttcctcgcgtccttt
VSX1	ESPN-2000~+99bp	148	158	+	11.3581	8.63e-06	0.0361	cccaattggcc
Zfp281	ESPN-2000~+99bp	1045	1054	-	13.3028	8.65e-06	0.017	CCACCCCCTC
SP8	ESPN-2000~+99bp	1933	1944	-	13.9184	8.68e-06	0.0152	GCCCCGCCCCGC
SP8	ESPN-2000~+99bp	1938	1949	-	13.9184	8.68e-06	0.0152	GCCCCGCCCCGC
SOX8	ESPN-2000~+99bp	12	21	+	13.0808	8.7e-06	0.0364	ggaacaatag
Gli3	ESPN-2000~+99bp	81	92	-	13.4312	8.7e-06	0.0287	GTACCACCCACC
NFIX	ESPN-2000~+99bp	1859	1875	-	13.8265	8.75e-06	0.0245	TGGGGCAAGGTGCCCAG
ZNF341	ESPN-2000~+99bp	1225	1245	+	13.7041	8.75e-06	0.00259	gctctcctgcccgcgccctct
Egr1	ESPN-2000~+99bp	1900	1908	-	10.9516	8.91e-06	0.015	GCCCCCGCC
Sox11	ESPN-2000~+99bp	11	19	-	9.39604	8.94e-06	0.0374	ATTGTTCCC
ZNF467	ESPN-2000~+99bp	1900	1911	-	13.5408	8.98e-06	0.0138	CCCGCCCCCGCC
ZNF454	ESPN-2000~+99bp	1290	1303	-	8.81633	9.02e-06	0.00653	GAGCGCCGGCATCC
KLF16	ESPN-2000~+99bp	1015	1024	-	13	9.02e-06	0.00698	GCCCCACCCC
ZNF304	ESPN-2000~+99bp	1899	1922	-	13.1376	9.06e-06	0.00188	CGAGTTCCCCGCCCGCCCCCGCCG
ZNF449	ESPN-2000~+99bp	1544	1564	-	13.949	9.12e-06	0.0278	AGCAGCCCTGCCACGTCCCTG
ZNF554	ESPN-2000~+99bp	1902	1922	+	13.6422	9.14e-06	0.0152	cgggggcgggcggggaactcg
ZNF101	ESPN-2000~+99bp	1867	1881	-	13.4592	9.22e-06	0.0105	TGCGACTGGGGCAAG
Stat4	ESPN-2000~+99bp	926	937	+	14.1727	9.25e-06	0.0193	tgttcctggaag
PAX9	ESPN-2000~+99bp	410	426	+	13.8673	9.27e-06	0.0301	gagctcgtccatgacca
ZNF132	ESPN-2000~+99bp	727	741	-	13.4228	9.27e-06	0.0108	GCCCTCACTCTCTCC
PRDM9	ESPN-2000~+99bp	1427	1450	+	13.2477	9.29e-06	0.00519	tcccgtcctgccttcctgccctcc
NFIX	ESPN-2000~+99bp	1211	1219	+	10.8265	9.34e-06	0.033	cttggcaca
ZNF596	ESPN-2000~+99bp	727	741	-	13.844	9.38e-06	0.0124	GCCCTCACTCTCTCC
ATF6B	ESPN-2000~+99bp	1545	1556	+	12.602	9.4e-06	0.0322	agggacgtggca
HES2	ESPN-2000~+99bp	1546	1555	-	8.17476	9.45e-06	0.0306	GCCACGTCCC
ZNF282	ESPN-2000~+99bp	1327	1337	+	14.102	9.52e-06	0.0271	cctcccaccca
ZNF543	ESPN-2000~+99bp	1441	1452	-	14.1835	9.56e-06	0.0105	GGGGAGGGCAGG
KLF12	ESPN-2000~+99bp	1935	1945	-	13.7653	9.6e-06	0.0136	CGCCCCGCCCC
KLF12	ESPN-2000~+99bp	1940	1950	-	13.7653	9.6e-06	0.0136	CGCCCCGCCCC
PAX1	ESPN-2000~+99bp	409	425	+	11.9082	9.64e-06	0.0329	tgagctcgtccatgacc
KLF17	ESPN-2000~+99bp	1046	1060	-	13.1376	9.67e-06	0.0161	CAACACCCACCCCCT
ZNF792	ESPN-2000~+99bp	1460	1489	-	-10.2755	9.69e-06	0.00186	CCCTCCAGATCCGAGAACTGCCCCCAGAGG
KLF10	ESPN-2000~+99bp	1945	1954	-	14.2477	9.74e-06	0.00755	ACCCCGCCCC
Jund	ESPN-2000~+99bp	226	234	-	13.2551	9.82e-06	0.041	ATGACTCAA
ZNF816	ESPN-2000~+99bp	1053	1073	-	12.8165	9.92e-06	0.0306	GCCCTTCCTGTCCCAACACCC
CREB3L1	ESPN-2000~+99bp	1544	1557	+	13.051	9.93e-06	0.0368	cagggacgtggcag
ZNF484	ESPN-2000~+99bp	488	508	-	13.6422	9.94e-06	0.00941	TGTCTTGGGCACCCCTCCCCT
CREB3L1	ESPN-2000~+99bp	1544	1557	+	12.3265	9.96e-06	0.0347	cagggacgtggcag
ZNF610	ESPN-2000~+99bp	1296	1304	+	14.7245	9.96e-06	0.00794	cggcgctcc
ZNF44	ESPN-2000~+99bp	1912	1941	-	13.5229	1e-05	0.0073	CCGCCCCGCAGCCTCCGCCCGAGTTCCCCG
ZNF180	ESPN-2000~+99bp	1904	1924	-	12.7339	1e-05	0.000839	CCCGAGTTCCCCGCCCGCCCC
CREB3L1	ESPN-2000~+99bp	1544	1556	+	11.3878	1e-05	0.0339	cagggacgtggca
ZNF383	ESPN-2000~+99bp	1934	1960	-	10.5596	1.01e-05	0.00455	GCCCCCACCCCGCCCCGCCCCGCCCCG
Tcf3	ESPN-2000~+99bp	809	818	+	11.8586	1.02e-05	0.0175	gggcacctgg
ZNF311	ESPN-2000~+99bp	1163	1183	-	11.3265	1.03e-05	0.00527	GCCGTGGGAGCGGCTAGTGCC
Zfp281	ESPN-2000~+99bp	1953	1962	-	13.0734	1.03e-05	0.017	CCGCCCCCAC
ZNF548	ESPN-2000~+99bp	1562	1582	+	13.1651	1.03e-05	0.00338	gctcctgcctcagggccgttg
ZNF441	ESPN-2000~+99bp	2010	2021	-	14.1468	1.03e-05	0.00315	CGCTCCGCTCCG
SP8	ESPN-2000~+99bp	1943	1954	-	13.898	1.03e-05	0.00837	ACCCCGCCCCGC
ZNF675	ESPN-2000~+99bp	813	839	-	13.0808	1.03e-05	0.0158	GCGTGATGGCCTCCCGCGCTCCCAGGT
ZNF180	ESPN-2000~+99bp	2028	2048	-	12.6789	1.03e-05	0.000839	GCCTGGCCTCCGCTCCGCGCT
CREB3L1	ESPN-2000~+99bp	1545	1556	+	13.7172	1.04e-05	0.0373	agggacgtggca
ZNF189	ESPN-2000~+99bp	1726	1737	-	14.0714	1.04e-05	0.033	CTGCGGTTCCAG
GLIS1	ESPN-2000~+99bp	2061	2074	-	13.7653	1.04e-05	0.016	CGGGCCGGGAGGCG
ZNF611	ESPN-2000~+99bp	1484	1501	+	13.1651	1.04e-05	0.00625	ggagggaccctggaaggc
Mafb	ESPN-2000~+99bp	963	975	-	14.0306	1.04e-05	0.0408	CAGTCAGCACTGG
ZNF441	ESPN-2000~+99bp	2005	2016	-	14.1284	1.04e-05	0.00315	CGCTCCGCCGCG
ZNF740	ESPN-2000~+99bp	1950	1962	-	12.7653	1.05e-05	0.0281	CCGCCCCCACCCC
SOX8	ESPN-2000~+99bp	956	970	+	2.83673	1.05e-05	0.0439	agcatttccagtgct
KLF10	ESPN-2000~+99bp	2057	2071	+	13.6735	1.05e-05	0.00322	gctccgcctcccggc
ZNF707	ESPN-2000~+99bp	484	498	-	12.8624	1.05e-05	0.0372	ACCCCTCCCCTGGGC
Atoh1	ESPN-2000~+99bp	877	888	+	13.9358	1.06e-05	0.0393	gaggcagctgcc
ZNF543	ESPN-2000~+99bp	475	486	-	13.8991	1.06e-05	0.0108	GGCCTCCTCCAT
KLF16	ESPN-2000~+99bp	1955	1965	-	13.8469	1.06e-05	0.0136	GGCCCGCCCCC
ZNF30	ESPN-2000~+99bp	1922	1936	-	9.36697	1.06e-05	0.00331	CCGCAGCCTCCGCCC
ZNF180	ESPN-2000~+99bp	1932	1952	-	12.6147	1.07e-05	0.000839	CCCGCCCCGCCCCGCCCCGCA
ZNF44	ESPN-2000~+99bp	2008	2037	-	13.4128	1.07e-05	0.0073	GCTCCGCGCTGCCTGGCGCTCCGCTCCGCC
ZNF454	ESPN-2000~+99bp	1290	1303	+	8.2449	1.07e-05	0.00653	ggatgccggcgctc
ZNF460	ESPN-2000~+99bp	1921	1932	-	13.7982	1.08e-05	0.00344	AGCCTCCGCCCG
ZNF341	ESPN-2000~+99bp	2057	2077	+	13.4286	1.08e-05	0.00271	gctccgcctcccggcccgcag
ZIC4	ESPN-2000~+99bp	1896	1910	-	12.9725	1.09e-05	0.0159	CCGCCCCCGCCGCGA
ZNF776	ESPN-2000~+99bp	1708	1728	-	11.9174	1.09e-05	0.0112	CAGGCGCCGGCGACGCAATTC
Klf12	ESPN-2000~+99bp	1945	1954	-	12.4694	1.1e-05	0.0124	ACCCCGCCCC
FIGLA	ESPN-2000~+99bp	770	778	+	14.3469	1.1e-05	0.0378	cccacctgg
Egr3	ESPN-2000~+99bp	1897	1911	-	11.4388	1.1e-05	0.0169	CCCGCCCCCGCCGCG
ZNF454	ESPN-2000~+99bp	1290	1303	-	10.4592	1.1e-05	0.00774	GAGCGCCGGCATCC
ZNF484	ESPN-2000~+99bp	1584	1604	+	13.4954	1.1e-05	0.00941	cctcgtgctcctcaccccgcc
ZNF212	ESPN-2000~+99bp	1223	1252	+	-5.75758	1.1e-05	0.0416	tcgctctcctgcccgcgccctctggcactt
ZNF460	ESPN-2000~+99bp	1935	1946	-	13.7431	1.11e-05	0.00344	CCGCCCCGCCCC
ZNF460	ESPN-2000~+99bp	1940	1951	-	13.7431	1.11e-05	0.00344	CCGCCCCGCCCC
ZNF524	ESPN-2000~+99bp	1791	1802	+	13.7857	1.11e-05	0.0367	attcgaacccag
ZNF675	ESPN-2000~+99bp	511	531	+	12.8182	1.12e-05	0.0461	ccattttagcacctcctccca
ZNF460	ESPN-2000~+99bp	1898	1909	-	13.7339	1.12e-05	0.00344	CGCCCCCGCCGC
KLF10	ESPN-2000~+99bp	477	498	-	6.10204	1.13e-05	0.00774	ACCCCTCCCCTGGGCCTCCTCC
ZNF548	ESPN-2000~+99bp	1894	1914	-	13	1.13e-05	0.00338	CCGCCCGCCCCCGCCGCGACG
ZNF792	ESPN-2000~+99bp	1363	1392	-	-10.9898	1.13e-05	0.00186	CCGCCCGCAGCCGCTGTCGGTGTGGAGGGG
ZNF180	ESPN-2000~+99bp	974	994	-	12.5046	1.13e-05	0.000851	CCCCAGCCCCAGCCTGGCACA
ZNF283	ESPN-2000~+99bp	2041	2064	+	12.9083	1.13e-05	0.00206	ggccaggcccacagccgctccgcc
ZNF793	ESPN-2000~+99bp	2017	2028	+	13.4694	1.14e-05	0.041	gagcgccaggca
ZIM2	ESPN-2000~+99bp	1935	1964	-	1.13265	1.14e-05	0.0161	GCCCGCCCCCACCCCGCCCCGCCCCGCCCC
ZNF529	ESPN-2000~+99bp	1927	1953	-	9.23232	1.14e-05	0.00298	CCCCGCCCCGCCCCGCCCCGCAGCCTC
ZNF93	ESPN-2000~+99bp	2039	2077	+	12.6972	1.14e-05	0.012	gaggccaggcccacagccgctccgcctcccggcccgcag
ZNF341	ESPN-2000~+99bp	1047	1067	-	13.3469	1.14e-05	0.00271	CCTGTCCCAACACCCACCCCC
ZNF383	ESPN-2000~+99bp	1277	1303	+	10.2569	1.15e-05	0.00455	gccccctctctctggatgccggcgctc
ZSCAN30	ESPN-2000~+99bp	1193	1207	-	13.5596	1.15e-05	0.0103	CCCTGCAGGCTCCAC
ZNF432	ESPN-2000~+99bp	2055	2084	+	11.1287	1.16e-05	0.0106	ccgctccgcctcccggcccgcagatccccg
KLF14	ESPN-2000~+99bp	1954	1966	-	13.5714	1.16e-05	0.00913	GGGCCCGCCCCCA
Klf4	ESPN-2000~+99bp	1945	1955	-	13.9796	1.16e-05	0.00992	CACCCCGCCCC
ZNF891	ESPN-2000~+99bp	1929	1949	-	13.3119	1.16e-05	0.0149	GCCCCGCCCCGCCCCGCAGCC
ZNF524	ESPN-2000~+99bp	1624	1638	+	12.4796	1.16e-05	0.037	ctcaaacccagcccc
Tcf4	ESPN-2000~+99bp	770	778	-	11.3521	1.16e-05	0.0191	CCAGGTGGG
ZNF85	ESPN-2000~+99bp	936	953	-	13.4954	1.17e-05	0.0259	AGAATGAAGGAAGCCCCT
KLF14	ESPN-2000~+99bp	1942	1955	-	13.551	1.17e-05	0.00766	CACCCCGCCCCGCC
Tef	ESPN-2000~+99bp	1828	1837	+	8.89862	1.17e-05	0.0488	tgttacgtga
BCL11B	ESPN-2000~+99bp	1991	1999	+	11.7143	1.17e-05	0.0398	ctccggccc
Zfp281	ESPN-2000~+99bp	1591	1605	+	12.2857	1.18e-05	0.00862	ctcctcaccccgcct
KLF2	ESPN-2000~+99bp	1015	1025	-	13.5204	1.2e-05	0.0079	GGCCCCACCCC
FOXN2	ESPN-2000~+99bp	693	701	-	10.9694	1.21e-05	0.0484	GGGACGCTT
Zfp691	ESPN-2000~+99bp	1588	1595	+	13.1735	1.21e-05	0.0459	gtgctcct
ZNF587	ESPN-2000~+99bp	1120	1143	+	12.9358	1.21e-05	0.0341	catgtagctcccaccttctgtcag
ZNF273	ESPN-2000~+99bp	326	342	-	13.439	1.21e-05	0.0189	CTGAGCAGATGCCCCTG
VENTX	ESPN-2000~+99bp	288	308	+	6.02041	1.21e-05	0.0305	cactaatggagatgtcattaa
ZNF792	ESPN-2000~+99bp	119	148	+	-11.3061	1.21e-05	0.00186	cgtgagctccctagggctgctggggaggac
ZNF467	ESPN-2000~+99bp	1440	1451	+	13.0102	1.21e-05	0.0138	tcctgccctccc
Egr3	ESPN-2000~+99bp	1953	1962	-	12.101	1.22e-05	0.0137	CCGCCCCCAC
Gli3	ESPN-2000~+99bp	82	92	-	13.6224	1.22e-05	0.0416	GTACCACCCAC
ZNF267	ESPN-2000~+99bp	1997	2017	-	13.1468	1.22e-05	0.00303	CCGCTCCGCCGCGCTCTGGGG
KLF10	ESPN-2000~+99bp	1628	1649	+	5.84694	1.22e-05	0.00774	aacccagccccacggcacctcc
ZNF311	ESPN-2000~+99bp	1895	1915	+	10.8878	1.22e-05	0.00527	gtcgcggcgggggcgggcggg
KLF10	ESPN-2000~+99bp	1903	1917	-	13.4388	1.23e-05	0.00324	TCCCCGCCCGCCCCC
ZNF714	ESPN-2000~+99bp	1554	1565	+	13.7706	1.23e-05	0.0299	gcagggctgctc
ZNF304	ESPN-2000~+99bp	1992	2015	-	12.5688	1.23e-05	0.00232	GCTCCGCCGCGCTCTGGGGCCGGA
Zfx	ESPN-2000~+99bp	1097	1105	+	9.76531	1.23e-05	0.0228	taggccgcc
Tfap2a	ESPN-2000~+99bp	1027	1039	-	13.7959	1.26e-05	0.0129	TCCCGTGGGGGCT
ZNF432	ESPN-2000~+99bp	1567	1596	+	10.9307	1.26e-05	0.0106	tgcctcagggccgttgtcctcgtgctcctc
ZNF30	ESPN-2000~+99bp	262	276	-	8.93578	1.26e-05	0.00335	CACCCACCCCTGCTG
ZNF610	ESPN-2000~+99bp	1619	1627	+	13.2551	1.26e-05	0.0126	cgccgctca
Tcf12	ESPN-2000~+99bp	563	571	+	11.7879	1.26e-05	0.0262	cacacctgc
ZNF787	ESPN-2000~+99bp	1554	1573	+	12.4898	1.26e-05	0.0414	gcagggctgctcctgcctca
KLF14	ESPN-2000~+99bp	1947	1960	-	13.4184	1.27e-05	0.00766	GCCCCCACCCCGCC
ZNF524	ESPN-2000~+99bp	1791	1802	+	13.7857	1.27e-05	0.0404	attcgaacccag
Rfx2	ESPN-2000~+99bp	614	628	+	13.2909	1.27e-05	0.0524	tgttgctttggccac
KLF16	ESPN-2000~+99bp	1047	1057	-	13.5102	1.28e-05	0.0136	CACCCACCCCC
ZNF765	ESPN-2000~+99bp	2025	2042	-	13.0275	1.28e-05	0.0112	CCTCCGCTCCGCGCTGCC
Zfp281	ESPN-2000~+99bp	1944	1958	-	12.0918	1.29e-05	0.00862	CCCCACCCCGCCCCG
SP9	ESPN-2000~+99bp	1954	1965	-	13.4286	1.29e-05	0.0106	GGCCCGCCCCCA
ZNF555	ESPN-2000~+99bp	1108	1137	+	-4.77551	1.29e-05	0.0318	cactcccacagccatgtagctcccaccttc
TFAP2E	ESPN-2000~+99bp	1390	1401	-	13.6633	1.3e-05	0.0148	GGCCTCAGGCCG
ZNF548	ESPN-2000~+99bp	790	810	+	12.7431	1.3e-05	0.00338	ccagcagctccagttacctgg
ZNF180	ESPN-2000~+99bp	1937	1957	-	12.2385	1.3e-05	0.000937	CCCACCCCGCCCCGCCCCGCC
Sp4	ESPN-2000~+99bp	1933	1942	-	12.6939	1.31e-05	0.00919	CCCGCCCCGC
Sp4	ESPN-2000~+99bp	1938	1947	-	12.6939	1.31e-05	0.00919	CCCGCCCCGC
Sp4	ESPN-2000~+99bp	1943	1952	-	12.6939	1.31e-05	0.00919	CCCGCCCCGC
ZNF682	ESPN-2000~+99bp	1261	1281	+	13.1633	1.31e-05	0.00373	ccctgcaggggtctcagcccc
Tfap2a	ESPN-2000~+99bp	569	580	+	13.5918	1.31e-05	0.00783	tgcctctgggca
ZNF267	ESPN-2000~+99bp	1557	1577	+	13.0275	1.31e-05	0.00303	gggctgctcctgcctcagggc
KLF12	ESPN-2000~+99bp	1593	1607	+	13.1837	1.32e-05	0.00489	cctcaccccgcctgg
ZSCAN30	ESPN-2000~+99bp	1984	1998	-	13.3394	1.32e-05	0.0103	GGCCGGAGCCCGCGG
Sp4	ESPN-2000~+99bp	1933	1945	-	13.5963	1.33e-05	0.0153	CGCCCCGCCCCGC
Sp4	ESPN-2000~+99bp	1938	1950	-	13.5963	1.33e-05	0.0153	CGCCCCGCCCCGC
ZNF619	ESPN-2000~+99bp	1036	1058	-	7.89796	1.33e-05	0.00961	ACACCCACCCCCTCTGGAGTCCC
ZNF563	ESPN-2000~+99bp	186	203	-	13.211	1.35e-05	0.0171	TTCCTGCCAGGCTTCTGT
Egr1	ESPN-2000~+99bp	1325	1340	+	11.1837	1.35e-05	0.0123	aacctcccacccatcc
ZNF519	ESPN-2000~+99bp	590	604	-	12.2569	1.35e-05	0.00454	CGGCTGGCGCTGCCC
ZNF543	ESPN-2000~+99bp	2036	2047	+	13.7156	1.35e-05	0.0105	gcggaggccagg
KLF14	ESPN-2000~+99bp	1953	1966	-	12.7245	1.35e-05	0.0426	GGGCCCGCCCCCAC
NFIX	ESPN-2000~+99bp	1859	1875	-	13.0204	1.35e-05	0.0308	TGGGGCAAGGTGCCCAG
KLF16	ESPN-2000~+99bp	1945	1954	-	13.3571	1.36e-05	0.0147	ACCCCGCCCC
ZNF341	ESPN-2000~+99bp	1943	1963	-	13.1122	1.36e-05	0.00275	CCCGCCCCCACCCCGCCCCGC
Figla	ESPN-2000~+99bp	770	778	+	11.5204	1.37e-05	0.0464	cccacctgg
ZNF792	ESPN-2000~+99bp	1943	1972	+	-11.8673	1.37e-05	0.00192	gcggggcggggtgggggcgggcccgagtct
ZNF543	ESPN-2000~+99bp	1908	1919	-	13.367	1.38e-05	0.0108	GTTCCCCGCCCG
ZNF23	ESPN-2000~+99bp	1225	1243	+	10.2143	1.38e-05	0.00895	gctctcctgcccgcgccct
ZNF317	ESPN-2000~+99bp	13	21	-	12.798	1.38e-05	0.0579	CTATTGTTC
Jund	ESPN-2000~+99bp	226	234	-	14.2477	1.38e-05	0.0579	ATGACTCAA
ZNF341	ESPN-2000~+99bp	2012	2032	-	13.0816	1.39e-05	0.00275	GCGCTGCCTGGCGCTCCGCTC
Tfap2a	ESPN-2000~+99bp	1567	1578	-	13.5	1.39e-05	0.00783	GGCCCTGAGGCA
ZNF223	ESPN-2000~+99bp	260	273	-	12.7449	1.39e-05	0.0129	CCACCCCTGCTGAC
ZNF454	ESPN-2000~+99bp	1988	2001	-	7.40816	1.4e-05	0.00684	TGGGGCCGGAGCCC
ZNF669	ESPN-2000~+99bp	169	195	-	12.2364	1.4e-05	0.0416	AGGCTTCTGTCCTCTCCGGGCTCTCCC
ZNF23	ESPN-2000~+99bp	1935	1953	-	10.1837	1.4e-05	0.00895	CCCCGCCCCGCCCCGCCCC
KLF2	ESPN-2000~+99bp	1950	1960	-	14.0102	1.4e-05	0.00603	GCCCCCACCCC
ZNF610	ESPN-2000~+99bp	2011	2019	-	13.6122	1.4e-05	0.00794	CTCCGCTCC
ZNF610	ESPN-2000~+99bp	2033	2041	-	13.6122	1.4e-05	0.00794	CTCCGCTCC
ZNF383	ESPN-2000~+99bp	1898	1924	-	9.80734	1.4e-05	0.00475	CCCGAGTTCCCCGCCCGCCCCCGCCGC
ZNF93	ESPN-2000~+99bp	1429	1467	+	12.3451	1.4e-05	0.012	ccgtcctgccttcctgccctccccgctggaacctctggg
ZNF300	ESPN-2000~+99bp	470	498	-	9.82	1.41e-05	0.015	ACCCCTCCCCTGGGCCTCCTCCATTCCAA
KLF10	ESPN-2000~+99bp	1043	1057	-	13.2143	1.41e-05	0.00324	CACCCACCCCCTCTG
KLF10	ESPN-2000~+99bp	1234	1248	+	13.2143	1.41e-05	0.00324	cccgcgccctctggc
Zic1	ESPN-2000~+99bp	1897	1906	-	10.3077	1.41e-05	0.0462	CCCCGCCGCG
ZNF548	ESPN-2000~+99bp	595	615	+	12.578	1.42e-05	0.00338	gcgccagccgcagtgagcctg
ZNF85	ESPN-2000~+99bp	699	716	-	13.211	1.42e-05	0.0259	TGGCCGCTGGAATCTGGG
KLF12	ESPN-2000~+99bp	1935	1945	-	12.4388	1.42e-05	0.0118	CGCCCCGCCCC
KLF12	ESPN-2000~+99bp	1940	1950	-	12.4388	1.42e-05	0.0118	CGCCCCGCCCC
PAX1	ESPN-2000~+99bp	410	426	+	12.3878	1.44e-05	0.0426	gagctcgtccatgacca
ZNF479	ESPN-2000~+99bp	1852	1869	-	12.6224	1.44e-05	0.03	AAGGTGCCCAGGGGCTTC
ZNF37A	ESPN-2000~+99bp	662	670	+	12.4954	1.44e-05	0.0558	cctccttcc
KLF12	ESPN-2000~+99bp	1230	1244	+	13.0204	1.46e-05	0.00489	cctgcccgcgccctc
TFAP2E	ESPN-2000~+99bp	1567	1577	-	14.0408	1.46e-05	0.0214	GCCCTGAGGCA
CREB3	ESPN-2000~+99bp	1545	1556	+	13.2857	1.46e-05	0.052	agggacgtggca
VENTX	ESPN-2000~+99bp	290	310	-	5.43878	1.47e-05	0.0305	TGTTAATGACATCTCCATTAG
KLF12	ESPN-2000~+99bp	1945	1955	-	12.3469	1.47e-05	0.0118	CACCCCGCCCC
ZNF30	ESPN-2000~+99bp	2045	2065	-	12.4898	1.47e-05	0.0412	AGGCGGAGCGGCTGTGGGCCT
ZNF582	ESPN-2000~+99bp	1614	1640	+	12.0182	1.47e-05	0.0444	cttctcgccgctcaaacccagccccac
ZNF529	ESPN-2000~+99bp	557	583	+	8.51515	1.48e-05	0.00298	tcacggcacacctgcctctgggcaccc
PRDM4	ESPN-2000~+99bp	991	1010	-	8.91837	1.49e-05	0.0547	TGAAGGTTTCACTCCGCCCC
Sox10	ESPN-2000~+99bp	11	19	+	7.72273	1.49e-05	0.0624	gggaacaat
ZNF776	ESPN-2000~+99bp	1966	1986	-	11.2844	1.5e-05	0.0112	CGGACGCCGGCTTAAGACTCG
NFIX	ESPN-2000~+99bp	1859	1875	+	12.6735	1.5e-05	0.0245	ctgggcaccttgcccca
ZNF180	ESPN-2000~+99bp	1943	1963	-	11.9541	1.51e-05	0.000989	CCCGCCCCCACCCCGCCCCGC
ZNF444	ESPN-2000~+99bp	1274	1289	+	6.22449	1.51e-05	0.0166	tcagccccctctctct
Foxn4	ESPN-2000~+99bp	1978	1987	-	9.09184	1.51e-05	0.0277	GCGGACGCCG
ZNF530	ESPN-2000~+99bp	862	879	-	11.949	1.51e-05	0.0265	CTCCGGTCCTTTCCCTGG
ZNF467	ESPN-2000~+99bp	1322	1342	+	12.101	1.52e-05	0.00651	cctaacctcccacccatccct
ZNF341	ESPN-2000~+99bp	1715	1735	-	12.9592	1.52e-05	0.00277	GCGGTTCCAGGCGCCGGCGAC
Tfap2a	ESPN-2000~+99bp	1633	1644	-	13.398	1.52e-05	0.00783	TGCCGTGGGGCT
ZNF180	ESPN-2000~+99bp	2006	2026	-	11.9266	1.53e-05	0.000989	CCTGGCGCTCCGCTCCGCCGC
ZNF582	ESPN-2000~+99bp	1021	1048	+	-11.7143	1.53e-05	0.0153	gggccaagcccccacgggactccagagg
KLF12	ESPN-2000~+99bp	1015	1025	-	12.2347	1.53e-05	0.0118	GGCCCCACCCC
ZNF180	ESPN-2000~+99bp	1379	1399	-	11.8991	1.55e-05	0.000989	CCTCAGGCCGCCCGCAGCCGC
ZNF30	ESPN-2000~+99bp	1935	1949	-	8.38532	1.56e-05	0.00363	GCCCCGCCCCGCCCC
ZNF594	ESPN-2000~+99bp	166	180	-	13.2661	1.57e-05	0.0425	CCGGGCTCTCCCATG
FERD3L	ESPN-2000~+99bp	1237	1250	-	10.6429	1.59e-05	0.052	GTGCCAGAGGGCGC
TFAP2E	ESPN-2000~+99bp	1567	1577	+	13.8571	1.59e-05	0.0214	tgcctcagggc
ZNF180	ESPN-2000~+99bp	1893	1913	-	11.8349	1.6e-05	0.000989	CGCCCGCCCCCGCCGCGACGC
Egr1	ESPN-2000~+99bp	1897	1912	-	10.7857	1.6e-05	0.0123	GCCCGCCCCCGCCGCG
ZNF467	ESPN-2000~+99bp	168	188	-	12	1.6e-05	0.00651	TGTCCTCTCCGGGCTCTCCCA
ZNF133	ESPN-2000~+99bp	85	114	-	12.4273	1.61e-05	0.0668	CAGTAGCACTTTTATGAAATCTGTACCACC
OSR2	ESPN-2000~+99bp	107	116	+	12.7677	1.61e-05	0.0651	tgctactgct
Tfap2a	ESPN-2000~+99bp	1809	1821	+	13.4286	1.61e-05	0.0129	tgccctctggggt
ZNF529	ESPN-2000~+99bp	1310	1336	+	8.26263	1.62e-05	0.00298	ctccccacaagccctaacctcccaccc
ZNF202	ESPN-2000~+99bp	2060	2067	+	14.8571	1.63e-05	0.0348	ccgcctcc
ZNF682	ESPN-2000~+99bp	1921	1941	-	12.7959	1.63e-05	0.00412	CCGCCCCGCAGCCTCCGCCCG
ZNF529	ESPN-2000~+99bp	1936	1962	-	8.24242	1.63e-05	0.00298	CCGCCCCCACCCCGCCCCGCCCCGCCC
Jun	ESPN-2000~+99bp	226	234	-	12.4388	1.63e-05	0.0681	ATGACTCAA
SP8	ESPN-2000~+99bp	1943	1954	-	13.051	1.63e-05	0.0176	ACCCCGCCCCGC
ZNF44	ESPN-2000~+99bp	119	148	-	12.6697	1.63e-05	0.0073	GTCCTCCCCAGCAGCCCTAGGGAGCTCACG
ZNF619	ESPN-2000~+99bp	1892	1914	-	7.28571	1.63e-05	0.00961	CCGCCCGCCCCCGCCGCGACGCG
ZNF586	ESPN-2000~+99bp	869	880	-	10.1531	1.63e-05	0.0293	CCTCCGGTCCTT
ZNF749	ESPN-2000~+99bp	982	990	-	13.5413	1.64e-05	0.0606	AGCCCCAGC
ZNF519	ESPN-2000~+99bp	1951	1965	-	11.844	1.64e-05	0.00454	GGCCCGCCCCCACCC
ZNF394	ESPN-2000~+99bp	1297	1316	+	12.5	1.65e-05	0.0253	ggcgctcccgcgtctcccca
ZNF304	ESPN-2000~+99bp	1947	1970	-	12.0183	1.65e-05	0.00285	ACTCGGGCCCGCCCCCACCCCGCC
ZNF860	ESPN-2000~+99bp	2058	2072	+	13.0734	1.65e-05	0.0251	ctccgcctcccggcc
GLIS1	ESPN-2000~+99bp	1893	1907	-	12.8061	1.65e-05	0.0247	CCCCCGCCGCGACGC
Tcf4	ESPN-2000~+99bp	563	571	-	11.3169	1.66e-05	0.0191	GCAGGTGTG
KLF12	ESPN-2000~+99bp	1945	1955	-	12.398	1.66e-05	0.0136	CACCCCGCCCC
ZNF714	ESPN-2000~+99bp	1436	1447	+	13.2477	1.68e-05	0.0299	gccttcctgccc
ZNF121	ESPN-2000~+99bp	188	211	-	12.1284	1.68e-05	0.0192	CCAGGCCCTTCCTGCCAGGCTTCT
Klf4	ESPN-2000~+99bp	1950	1960	-	13.4286	1.68e-05	0.0115	GCCCCCACCCC
ZBTB12	ESPN-2000~+99bp	2037	2050	+	8.0102	1.68e-05	0.0391	cggaggccaggccc
CREB3L4	ESPN-2000~+99bp	1545	1556	-	12.8485	1.68e-05	0.0606	TGCCACGTCCCT
ZNF484	ESPN-2000~+99bp	1582	1602	+	12.8532	1.69e-05	0.0115	gtcctcgtgctcctcaccccg
ZNF519	ESPN-2000~+99bp	2054	2068	+	11.7798	1.69e-05	0.00454	gccgctccgcctccc
Sp4	ESPN-2000~+99bp	1667	1675	+	13.9286	1.7e-05	0.0168	tccgcccac
TFAP2E	ESPN-2000~+99bp	1567	1578	+	13.3367	1.71e-05	0.0148	tgcctcagggcc
ZNF566	ESPN-2000~+99bp	1895	1915	-	12.055	1.71e-05	0.0132	CCCGCCCGCCCCCGCCGCGAC
Tfap2a	ESPN-2000~+99bp	1809	1821	-	13.3469	1.71e-05	0.0129	ACCCCAGAGGGCA
SP9	ESPN-2000~+99bp	1933	1944	-	12.9694	1.72e-05	0.0256	GCCCCGCCCCGC
SP9	ESPN-2000~+99bp	1938	1949	-	12.9694	1.72e-05	0.0256	GCCCCGCCCCGC
CREB3L1	ESPN-2000~+99bp	1544	1556	+	13.1735	1.76e-05	0.0592	cagggacgtggca
SP8	ESPN-2000~+99bp	1933	1944	-	13.1531	1.77e-05	0.0218	GCCCCGCCCCGC
SP8	ESPN-2000~+99bp	1938	1949	-	13.1531	1.77e-05	0.0218	GCCCCGCCCCGC
CREB3L1	ESPN-2000~+99bp	1545	1556	-	11.6224	1.77e-05	0.0636	TGCCACGTCCCT
Sox7	ESPN-2000~+99bp	12	19	+	8.13158	1.79e-05	0.0748	ggaacaat
Sox5	ESPN-2000~+99bp	12	19	-	9.67647	1.79e-05	0.0748	ATTGTTCC
ZNF548	ESPN-2000~+99bp	707	727	+	12.1468	1.79e-05	0.00383	ccagcggccacaggtcccatg
Tcf3	ESPN-2000~+99bp	880	889	+	13.1468	1.79e-05	0.0269	gcagctgccg
Tbx2	ESPN-2000~+99bp	910	930	-	8.56122	1.79e-05	0.0372	GAACAGTGGGAGTCATAGTGC
ZNF341	ESPN-2000~+99bp	1053	1073	-	12.7245	1.8e-05	0.00305	GCCCTTCCTGTCCCAACACCC
SOX8	ESPN-2000~+99bp	12	21	-	12.1515	1.81e-05	0.0757	CTATTGTTCC
ZNF44	ESPN-2000~+99bp	1889	1918	-	12.4771	1.81e-05	0.0073	TTCCCCGCCCGCCCCCGCCGCGACGCGGGG
Nkx6-3	ESPN-2000~+99bp	301	309	-	7.88079	1.82e-05	0.076	GTTAATGAC
ZNF529	ESPN-2000~+99bp	1427	1453	+	7.90909	1.83e-05	0.00298	tcccgtcctgccttcctgccctccccg
ZNF619	ESPN-2000~+99bp	1927	1949	-	6.92857	1.84e-05	0.00961	GCCCCGCCCCGCCCCGCAGCCTC
ZSCAN22	ESPN-2000~+99bp	1998	2015	-	11.5918	1.84e-05	0.0161	GCTCCGCCGCGCTCTGGG
Bcl6	ESPN-2000~+99bp	1318	1347	+	12.6176	1.84e-05	0.0219	aagccctaacctcccacccatccctgcctt
Sp4	ESPN-2000~+99bp	1046	1055	-	12.4286	1.85e-05	0.0108	CCCACCCCCT
Rfx2	ESPN-2000~+99bp	614	629	-	11.4242	1.85e-05	0.0772	GGTGGCCAAAGCAACA
ZNF880	ESPN-2000~+99bp	1942	1968	-	11.6545	1.86e-05	0.0169	TCGGGCCCGCCCCCACCCCGCCCCGCC
KLF12	ESPN-2000~+99bp	1015	1025	-	12.1531	1.86e-05	0.0136	GGCCCCACCCC
Zfx	ESPN-2000~+99bp	1388	1396	-	9.7449	1.86e-05	0.0228	CAGGCCGCC
ZNF467	ESPN-2000~+99bp	1327	1347	+	11.7172	1.87e-05	0.00676	cctcccacccatccctgcctt
GLIS2	ESPN-2000~+99bp	77	90	-	12.2551	1.87e-05	0.0307	ACCACCCACCAAGT
ZNF529	ESPN-2000~+99bp	160	186	-	7.83838	1.87e-05	0.00298	TCCTCTCCGGGCTCTCCCATGTCCACC
ZIC4	ESPN-2000~+99bp	1943	1957	-	12.3853	1.88e-05	0.0159	CCCACCCCGCCCCGC
ZNF273	ESPN-2000~+99bp	1123	1131	+	12.7706	1.88e-05	0.0761	gtagctccc
ZNF529	ESPN-2000~+99bp	1902	1928	-	7.82828	1.88e-05	0.00298	TCCGCCCGAGTTCCCCGCCCGCCCCCG
ZNF792	ESPN-2000~+99bp	2020	2049	+	-13.2959	1.89e-05	0.00234	cgccaggcagcgcggagcggaggccaggcc
ZNF713	ESPN-2000~+99bp	187	205	-	2.47959	1.89e-05	0.0506	CCTTCCTGCCAGGCTTCTG
ZSCAN22	ESPN-2000~+99bp	470	487	-	11.5306	1.89e-05	0.0161	GGGCCTCCTCCATTCCAA
ZNF415	ESPN-2000~+99bp	1987	2001	+	12.8673	1.9e-05	0.0323	cgggctccggcccca
ZNF765	ESPN-2000~+99bp	778	795	+	12.367	1.9e-05	0.0121	gctaggcacagcccagca
HSF4	ESPN-2000~+99bp	1241	1255	-	12.898	1.91e-05	0.0767	GGAAAGTGCCAGAGG
Klf12	ESPN-2000~+99bp	1015	1024	-	12.102	1.91e-05	0.0162	GCCCCACCCC
ZNF529	ESPN-2000~+99bp	2010	2036	-	7.78788	1.91e-05	0.00298	CTCCGCGCTGCCTGGCGCTCCGCTCCG
ZNF267	ESPN-2000~+99bp	872	892	-	12.3578	1.91e-05	0.00397	ACTCGGCAGCTGCCTCCGGTC
ZNF774	ESPN-2000~+99bp	1583	1600	+	12.7658	1.92e-05	0.0575	tcctcgtgctcctcaccc
ZNF140	ESPN-2000~+99bp	979	1002	-	12.4848	1.92e-05	0.0723	TCACTCCGCCCCAGCCCCAGCCTG
ZNF383	ESPN-2000~+99bp	2054	2080	+	9.07339	1.93e-05	0.0051	gccgctccgcctcccggcccgcagatc
ZNF563	ESPN-2000~+99bp	982	999	-	12.6606	1.93e-05	0.0171	CTCCGCCCCAGCCCCAGC
KLF16	ESPN-2000~+99bp	1950	1959	-	12.3367	1.93e-05	0.0105	CCCCCACCCC
ZNF157	ESPN-2000~+99bp	612	635	+	11.9364	1.93e-05	0.0582	cctgttgctttggccaccagctcc
Hic1	ESPN-2000~+99bp	842	859	-	7.96939	1.93e-05	0.0559	CTGCCACCTAGTGGCGAC
Bcl6	ESPN-2000~+99bp	479	508	-	12.5392	1.93e-05	0.0219	TGTCTTGGGCACCCCTCCCCTGGGCCTCCT
CREB3L1	ESPN-2000~+99bp	277	289	-	11.3673	1.93e-05	0.0645	TGCCACATGTGAG
ZNF383	ESPN-2000~+99bp	1899	1925	-	9.05505	1.94e-05	0.0051	GCCCGAGTTCCCCGCCCGCCCCCGCCG
ZNF12	ESPN-2000~+99bp	1377	1394	-	12.9725	1.94e-05	0.0257	GGCCGCCCGCAGCCGCTG
ZNF616	ESPN-2000~+99bp	166	180	-	12.8273	1.94e-05	0.0382	CCGGGCTCTCCCATG
ZNF674	ESPN-2000~+99bp	1293	1304	+	13.1927	1.95e-05	0.0323	tgccggcgctcc
ZNF662	ESPN-2000~+99bp	196	213	-	12.5046	1.95e-05	0.023	AGCCAGGCCCTTCCTGCC
KLF17	ESPN-2000~+99bp	1934	1945	-	13.0102	1.95e-05	0.0348	CGCCCCGCCCCG
KLF17	ESPN-2000~+99bp	1939	1950	-	13.0102	1.95e-05	0.0348	CGCCCCGCCCCG
SP8	ESPN-2000~+99bp	1954	1965	-	13.0612	1.95e-05	0.0218	GGCCCGCCCCCA
NFIX	ESPN-2000~+99bp	1859	1875	+	12.2143	1.95e-05	0.0308	ctgggcaccttgcccca
ZNF529	ESPN-2000~+99bp	1297	1323	+	7.71717	1.96e-05	0.00298	ggcgctcccgcgtctccccacaagccc
OSR2	ESPN-2000~+99bp	107	116	+	12.949	1.96e-05	0.0744	tgctactgct
ZNF692	ESPN-2000~+99bp	1958	1970	-	12.4694	1.96e-05	0.0245	ACTCGGGCCCGCC
ZSCAN31	ESPN-2000~+99bp	1567	1585	-	6.09184	1.97e-05	0.0788	GGACAACGGCCCTGAGGCA
ZNF468	ESPN-2000~+99bp	1276	1287	+	11.0918	1.97e-05	0.0206	agccccctctct
ZNF180	ESPN-2000~+99bp	2023	2043	-	11.422	1.97e-05	0.00114	GCCTCCGCTCCGCGCTGCCTG
ZNF44	ESPN-2000~+99bp	583	612	-	12.3211	1.97e-05	0.0073	GCTCACTGCGGCTGGCGCTGCCCTCCTCTG
ZNF792	ESPN-2000~+99bp	1877	1906	-	-13.5102	1.98e-05	0.00234	CCCCGCCGCGACGCGGGGACACTCGTGCGA
ZNF431	ESPN-2000~+99bp	363	377	+	12.7755	1.98e-05	0.0591	gcatcacctagccct
Zfp263	ESPN-2000~+99bp	141	148	-	12.93	1.98e-05	0.0622	GTCCTCCC
Tcf3	ESPN-2000~+99bp	811	818	+	12.0917	1.98e-05	0.0528	gcacctgg
ZNF180	ESPN-2000~+99bp	584	604	-	11.4128	1.98e-05	0.00114	CGGCTGGCGCTGCCCTCCTCT
PRDM9	ESPN-2000~+99bp	984	1007	-	11.7798	1.99e-05	0.00796	AGGTTTCACTCCGCCCCAGCCCCA
ZSCAN30	ESPN-2000~+99bp	128	142	-	12.633	2.01e-05	0.0107	CCCAGCAGCCCTAGG
ZNF778	ESPN-2000~+99bp	698	712	-	12.2041	2.01e-05	0.0729	CGCTGGAATCTGGGA
SP8	ESPN-2000~+99bp	1023	1034	+	12.7857	2.01e-05	0.0176	gccaagccccca
ZNF132	ESPN-2000~+99bp	664	678	+	11.9837	2.02e-05	0.015	tccttccttttgtct
PRDM9	ESPN-2000~+99bp	1934	1957	-	11.7523	2.02e-05	0.00796	CCCACCCCGCCCCGCCCCGCCCCG
ZNF682	ESPN-2000~+99bp	985	995	-	12.1	2.02e-05	0.0226	GCCCCAGCCCC
ZIC4	ESPN-2000~+99bp	1933	1947	-	12.3028	2.02e-05	0.0159	CCCGCCCCGCCCCGC
ZIC4	ESPN-2000~+99bp	1938	1952	-	12.3028	2.02e-05	0.0159	CCCGCCCCGCCCCGC
ZNF28	ESPN-2000~+99bp	1941	1958	-	11.2569	2.03e-05	0.0263	CCCCACCCCGCCCCGCCC
ZNF548	ESPN-2000~+99bp	2048	2068	+	11.9083	2.03e-05	0.00395	cccacagccgctccgcctccc
KLF16	ESPN-2000~+99bp	1956	1965	-	12.2245	2.04e-05	0.0105	GGCCCGCCCC
ZNF320	ESPN-2000~+99bp	2061	2084	+	10.7143	2.04e-05	0.0136	cgcctcccggcccgcagatccccg
Tcf12	ESPN-2000~+99bp	770	778	+	11.7273	2.04e-05	0.0262	cccacctgg
Tcf12	ESPN-2000~+99bp	810	818	+	11.7273	2.04e-05	0.0262	ggcacctgg
ZNF93	ESPN-2000~+99bp	1250	1288	+	11.6972	2.04e-05	0.0123	ctttcctgagcccctgcaggggtctcagccccctctctc
ZNF12	ESPN-2000~+99bp	27	44	+	12.8991	2.04e-05	0.0257	cctctctcatagcacctc
ZNF675	ESPN-2000~+99bp	1132	1158	+	11.8889	2.04e-05	0.0163	accttctgtcagcttttcctcgcgtcc
ZNF530	ESPN-2000~+99bp	977	994	-	11.2959	2.06e-05	0.0265	CCCCAGCCCCAGCCTGGC
Tfap2a	ESPN-2000~+99bp	1567	1578	+	12.9694	2.06e-05	0.00783	tgcctcagggcc
KLF10	ESPN-2000~+99bp	1950	1959	-	12.6881	2.07e-05	0.0128	CCCCCACCCC
ZNF479	ESPN-2000~+99bp	318	335	+	11.9082	2.07e-05	0.03	caggggctcaggggcatc
Sox10	ESPN-2000~+99bp	220	234	+	-0.510204	2.09e-05	0.087	ctgagtttgagtcat
KLF14	ESPN-2000~+99bp	2056	2069	+	12.5918	2.1e-05	0.00921	cgctccgcctcccg
KLF14	ESPN-2000~+99bp	1954	1966	-	12.8469	2.1e-05	0.0183	GGGCCCGCCCCCA
Tfap2a	ESPN-2000~+99bp	569	580	-	12.949	2.1e-05	0.00783	TGCCCAGAGGCA
ZNF480	ESPN-2000~+99bp	661	672	+	12.9083	2.11e-05	0.0842	tcctccttcctt
ZNF596	ESPN-2000~+99bp	240	254	-	12.156	2.11e-05	0.0186	TCTCAGACTCCTTTC
ZNF692	ESPN-2000~+99bp	1958	1970	-	12.449	2.11e-05	0.0265	ACTCGGGCCCGCC
Nhlh2	ESPN-2000~+99bp	879	888	+	12.3232	2.12e-05	0.0421	ggcagctgcc
Nhlh2	ESPN-2000~+99bp	879	888	-	12.3232	2.12e-05	0.0421	GGCAGCTGCC
Zfp281	ESPN-2000~+99bp	980	994	-	10.9898	2.13e-05	0.00907	CCCCAGCCCCAGCCT
Zfp281	ESPN-2000~+99bp	985	999	-	10.9898	2.13e-05	0.00907	CTCCGCCCCAGCCCC
ZNF189	ESPN-2000~+99bp	1064	1081	+	12.898	2.13e-05	0.0404	caggaagggcacagggtg
ZNF605	ESPN-2000~+99bp	1478	1498	-	12.6486	2.13e-05	0.0591	TTCCAGGGTCCCTCCAGATCC
ZNF740	ESPN-2000~+99bp	1898	1910	-	11.945	2.13e-05	0.0266	CCGCCCCCGCCGC
ZNF449	ESPN-2000~+99bp	1632	1641	+	12.7041	2.13e-05	0.0634	cagccccacg
SNAI3	ESPN-2000~+99bp	563	572	+	13.9796	2.14e-05	0.0786	cacacctgcc
ZNF713	ESPN-2000~+99bp	748	766	+	2.68367	2.14e-05	0.0581	gcctggtggaagtcgttgg
ZNF816	ESPN-2000~+99bp	1301	1321	+	11.2477	2.15e-05	0.0332	ctcccgcgtctccccacaagc
ZNF132	ESPN-2000~+99bp	1334	1348	+	11.8699	2.15e-05	0.015	cccatccctgccttc
ZNF136	ESPN-2000~+99bp	44	61	+	10.08	2.15e-05	0.0895	ctggattaaatatccatg
KLF14	ESPN-2000~+99bp	1901	1914	-	12.5408	2.16e-05	0.00921	CCGCCCGCCCCCGC
FIGLA	ESPN-2000~+99bp	770	778	+	13.6327	2.16e-05	0.0786	cccacctgg
ZNF529	ESPN-2000~+99bp	1924	1950	-	7.42424	2.16e-05	0.00309	CGCCCCGCCCCGCCCCGCAGCCTCCGC
ZNF528	ESPN-2000~+99bp	934	945	+	11.0306	2.17e-05	0.0881	gaaggggcttcc
Klf12	ESPN-2000~+99bp	1022	1036	+	11.3571	2.17e-05	0.0772	ggccaagcccccacg
Sox13	ESPN-2000~+99bp	13	20	+	13.7755	2.18e-05	0.0911	gaacaata
HOXB2	ESPN-2000~+99bp	301	308	-	11.2157	2.18e-05	0.0911	TTAATGAC
NKX6-2	ESPN-2000~+99bp	301	308	-	10.9703	2.18e-05	0.0911	TTAATGAC
NKX6-2	ESPN-2000~+99bp	301	308	-	11.4356	2.18e-05	0.0911	TTAATGAC
HOXB5	ESPN-2000~+99bp	301	308	-	11.47	2.18e-05	0.0911	TTAATGAC
HOXB5	ESPN-2000~+99bp	301	308	-	10.4911	2.18e-05	0.0911	TTAATGAC
MEOX2	ESPN-2000~+99bp	301	308	-	9.36735	2.18e-05	0.0837	TTAATGAC
HOXA2	ESPN-2000~+99bp	301	308	-	11.48	2.18e-05	0.0911	TTAATGAC
MEOX1	ESPN-2000~+99bp	301	308	-	8.95918	2.18e-05	0.0762	TTAATGAC
Hoxc10	ESPN-2000~+99bp	301	308	-	12.198	2.18e-05	0.0911	TTAATGAC
TFAP2E	ESPN-2000~+99bp	1390	1401	-	12.8163	2.18e-05	0.0197	GGCCTCAGGCCG
Tfap2a	ESPN-2000~+99bp	1854	1865	-	12.8878	2.19e-05	0.00783	TGCCCAGGGGCT
ZNF322	ESPN-2000~+99bp	1925	1945	-	12.0976	2.19e-05	0.0265	CGCCCCGCCCCGCAGCCTCCG
ZNF682	ESPN-2000~+99bp	1271	1281	+	12.0429	2.19e-05	0.0226	gtctcagcccc
ZSCAN22	ESPN-2000~+99bp	1275	1292	+	11.2245	2.2e-05	0.0161	cagccccctctctctgga
Fosl1	ESPN-2000~+99bp	226	236	-	12.4694	2.2e-05	0.092	ACATGACTCAA
ZNF740	ESPN-2000~+99bp	1898	1910	-	11.0612	2.2e-05	0.0281	CCGCCCCCGCCGC
Max	ESPN-2000~+99bp	1672	1680	+	10.6735	2.21e-05	0.0755	ccacgcggt
ZNF534	ESPN-2000~+99bp	1436	1450	+	12.4286	2.21e-05	0.056	gccttcctgccctcc
KLF10	ESPN-2000~+99bp	1545	1566	-	-1.93878	2.21e-05	0.0316	GGAGCAGCCCTGCCACGTCCCT
ZNF467	ESPN-2000~+99bp	1326	1346	+	11.404	2.21e-05	0.00676	acctcccacccatccctgcct
ZNF582	ESPN-2000~+99bp	1490	1517	-	-13.2959	2.23e-05	0.0168	GATTGCAAAGAGCCCTGCCTTCCAGGGT
Gli3	ESPN-2000~+99bp	82	92	-	12.9184	2.24e-05	0.066	GTACCACCCAC
Bcl6	ESPN-2000~+99bp	172	201	-	12.3039	2.24e-05	0.0219	CCTGCCAGGCTTCTGTCCTCTCCGGGCTCT
ZNF580	ESPN-2000~+99bp	478	495	-	11.4949	2.24e-05	0.0264	CCTCCCCTGGGCCTCCTC
ZNF44	ESPN-2000~+99bp	116	145	-	12.0826	2.24e-05	0.0073	CTCCCCAGCAGCCCTAGGGAGCTCACGGCA
KLF7	ESPN-2000~+99bp	991	1001	-	13.1327	2.25e-05	0.0119	CACTCCGCCCC
TFAP2E	ESPN-2000~+99bp	1567	1578	-	12.898	2.25e-05	0.0148	GGCCCTGAGGCA
ZNF383	ESPN-2000~+99bp	2002	2028	-	8.69725	2.26e-05	0.00512	TGCCTGGCGCTCCGCTCCGCCGCGCTC
ZNF586	ESPN-2000~+99bp	857	868	-	9.40816	2.27e-05	0.0293	TCCCTGGGCCTG
ZNF792	ESPN-2000~+99bp	1993	2022	+	-14.1327	2.27e-05	0.00249	ccggccccagagcgcggcggagcggagcgc
PAX9	ESPN-2000~+99bp	409	425	+	7.33673	2.27e-05	0.0749	tgagctcgtccatgacc
FERD3L	ESPN-2000~+99bp	1237	1250	-	9.69388	2.27e-05	0.0767	GTGCCAGAGGGCGC
ZNF23	ESPN-2000~+99bp	156	174	-	9.03061	2.28e-05	0.0305	TCTCCCATGTCCACCGGGC
ZNF467	ESPN-2000~+99bp	475	495	-	11.3434	2.29e-05	0.00676	CCTCCCCTGGGCCTCCTCCAT
ZSCAN30	ESPN-2000~+99bp	706	720	+	12.3945	2.29e-05	0.0107	tccagcggccacagg
ZNF610	ESPN-2000~+99bp	2016	2024	-	12.949	2.29e-05	0.0108	TGGCGCTCC
KLF2	ESPN-2000~+99bp	1950	1960	-	12.5918	2.3e-05	0.0114	GCCCCCACCCC
Tfap2e	ESPN-2000~+99bp	1393	1402	-	12.0707	2.3e-05	0.043	TGGCCTCAGG
ZNF444	ESPN-2000~+99bp	1947	1962	-	4.93878	2.3e-05	0.0166	CCGCCCCCACCCCGCC
Twist2	ESPN-2000~+99bp	279	288	+	12.9388	2.32e-05	0.0969	cacatgtggc
Jund	ESPN-2000~+99bp	226	235	-	13.5714	2.33e-05	0.0973	CATGACTCAA
ZNF432	ESPN-2000~+99bp	1225	1254	+	9.40594	2.34e-05	0.0148	gctctcctgcccgcgccctctggcactttc
ZNF71	ESPN-2000~+99bp	169	192	-	11.1818	2.35e-05	0.0547	CTTCTGTCCTCTCCGGGCTCTCCC
ZNF543	ESPN-2000~+99bp	2058	2069	+	12.3853	2.36e-05	0.0119	ctccgcctcccg
Ctcf	ESPN-2000~+99bp	1807	1821	+	11.5306	2.36e-05	0.0276	gctgccctctggggt
Tbr1	ESPN-2000~+99bp	516	525	+	9.77228	2.37e-05	0.099	ttagcacctc
KLF17	ESPN-2000~+99bp	265	279	-	12.3133	2.37e-05	0.024	GAGCACCCACCCCTG
ZNF586	ESPN-2000~+99bp	481	492	-	9.29592	2.38e-05	0.0293	CCCCTGGGCCTC
ZNF23	ESPN-2000~+99bp	156	174	-	8.87755	2.38e-05	0.0122	TCTCCCATGTCCACCGGGC
Sox12	ESPN-2000~+99bp	11	20	-	9.58824	2.38e-05	0.0995	TATTGTTCCC
ZNF320	ESPN-2000~+99bp	2038	2061	+	10.3776	2.38e-05	0.0136	ggaggccaggcccacagccgctcc
ZNF460	ESPN-2000~+99bp	2003	2014	-	12.2844	2.38e-05	0.00556	CTCCGCCGCGCT
ZNF529	ESPN-2000~+99bp	1281	1307	+	7.14141	2.38e-05	0.0032	cctctctctggatgccggcgctcccgc
Rela	ESPN-2000~+99bp	1315	1344	+	11.9223	2.38e-05	0.0428	cacaagccctaacctcccacccatccctgc
ZNF267	ESPN-2000~+99bp	1896	1916	-	11.945	2.39e-05	0.0044	CCCCGCCCGCCCCCGCCGCGA
ZNF740	ESPN-2000~+99bp	1953	1962	-	12.4312	2.39e-05	0.073	CCGCCCCCAC
ZNF296	ESPN-2000~+99bp	159	169	+	12.5	2.4e-05	0.0878	cggtggacatg
ZNF780A	ESPN-2000~+99bp	1425	1448	+	12.3367	2.41e-05	0.0239	gttcccgtcctgccttcctgccct
Tcf3	ESPN-2000~+99bp	564	572	+	12.6122	2.42e-05	0.0448	acacctgcc
KLF14	ESPN-2000~+99bp	1012	1025	-	12.3265	2.44e-05	0.00921	GGCCCCACCCCGGG
ZNF304	ESPN-2000~+99bp	538	561	+	11.2569	2.44e-05	0.00389	cccctgccacttgctggcctcacg
Zbtb14	ESPN-2000~+99bp	1234	1242	+	9.15476	2.44e-05	0.0695	cccgcgccc
ZNF460	ESPN-2000~+99bp	1895	1906	-	12.2294	2.44e-05	0.00556	CCCCGCCGCGAC
ZNF808	ESPN-2000~+99bp	673	693	+	12.2091	2.44e-05	0.099	ttgtctgcaaaccactgggca
KLF10	ESPN-2000~+99bp	1047	1061	-	12.3061	2.45e-05	0.00518	CCAACACCCACCCCC
ZNF444	ESPN-2000~+99bp	487	502	-	4.73469	2.45e-05	0.0166	GGGCACCCCTCCCCTG
ZNF566	ESPN-2000~+99bp	1339	1359	+	11.3486	2.46e-05	0.0132	ccctgccttctgtgtggctgg
Mafa	ESPN-2000~+99bp	967	976	-	12.7798	2.47e-05	0.0811	ACAGTCAGCA
Rfx3	ESPN-2000~+99bp	614	629	-	7.46939	2.47e-05	0.0629	GGTGGCCAAAGCAACA
ZBTB12	ESPN-2000~+99bp	1454	1462	+	13.2449	2.47e-05	0.0836	ctggaacct
ZNF189	ESPN-2000~+99bp	1726	1743	+	12.6429	2.48e-05	0.0404	ctggaaccgcagttagcg
ZNF383	ESPN-2000~+99bp	1928	1954	-	8.47706	2.48e-05	0.00512	ACCCCGCCCCGCCCCGCCCCGCAGCCT
ZNF563	ESPN-2000~+99bp	1366	1383	+	12.2569	2.49e-05	0.0171	ctccacaccgacagcggc
ZNF460	ESPN-2000~+99bp	1904	1916	-	12.2606	2.49e-05	0.021	CCCCGCCCGCCCC
ZNF180	ESPN-2000~+99bp	1295	1315	+	10.9541	2.49e-05	0.00139	ccggcgctcccgcgtctcccc
PRDM9	ESPN-2000~+99bp	1926	1949	-	11.3303	2.49e-05	0.00796	GCCCCGCCCCGCCCCGCAGCCTCC
ZBTB43	ESPN-2000~+99bp	23	42	+	9.21429	2.5e-05	0.0466	tgtacctctctcatagcacc
CREB3	ESPN-2000~+99bp	1544	1557	+	11.9286	2.5e-05	0.104	cagggacgtggcag
MESP1	ESPN-2000~+99bp	563	572	+	12.6633	2.51e-05	0.0787	cacacctgcc
ZNF311	ESPN-2000~+99bp	871	891	+	9.03061	2.51e-05	0.00799	ggaccggaggcagctgccgag
ZNF341	ESPN-2000~+99bp	156	176	-	12.2449	2.52e-05	0.00387	GCTCTCCCATGTCCACCGGGC
ZNF530	ESPN-2000~+99bp	1947	1964	-	10.8571	2.52e-05	0.0265	GCCCGCCCCCACCCCGCC
ZNF267	ESPN-2000~+99bp	1939	1959	-	11.8349	2.53e-05	0.0044	CCCCCACCCCGCCCCGCCCCG
Myrf	ESPN-2000~+99bp	85	94	-	9.10059	2.54e-05	0.0665	CTGTACCACC
ZNF441	ESPN-2000~+99bp	1596	1607	+	12.5872	2.54e-05	0.0068	caccccgcctgg
ZNF765	ESPN-2000~+99bp	200	217	-	11.8624	2.55e-05	0.0121	TGTGAGCCAGGCCCTTCC
ZIC4	ESPN-2000~+99bp	1928	1942	-	12.0367	2.57e-05	0.0161	CCCGCCCCGCAGCCT
ZNF713	ESPN-2000~+99bp	1461	1479	+	1.42857	2.57e-05	0.0506	ctctgggggcagttctcgg
HKR1	ESPN-2000~+99bp	1439	1459	+	12.3211	2.57e-05	0.0192	ttcctgccctccccgctggaa
ZNF300	ESPN-2000~+99bp	1929	1957	-	8.14	2.57e-05	0.0205	CCCACCCCGCCCCGCCCCGCCCCGCAGCC
ZNF566	ESPN-2000~+99bp	1437	1457	+	11.2569	2.58e-05	0.0132	ccttcctgccctccccgctgg
PRDM9	ESPN-2000~+99bp	133	156	-	11.2569	2.58e-05	0.00796	CCAATTGGGTCCTCCCCAGCAGCC
ZNF460	ESPN-2000~+99bp	1924	1935	-	12.1101	2.59e-05	0.00556	CGCAGCCTCCGC
ZNF100	ESPN-2000~+99bp	1896	1910	-	11.2959	2.6e-05	0.0226	CCGCCCCCGCCGCGA
ZNF675	ESPN-2000~+99bp	1612	1638	+	11.4545	2.6e-05	0.0163	cccttctcgccgctcaaacccagcccc
ZNF331	ESPN-2000~+99bp	1252	1263	+	11.844	2.6e-05	0.0543	ttcctgagcccc
KLF16	ESPN-2000~+99bp	1015	1024	-	12.551	2.6e-05	0.0212	GCCCCACCCC
KLF2	ESPN-2000~+99bp	1233	1243	+	12.4082	2.61e-05	0.0114	gcccgcgccct
ZNF548	ESPN-2000~+99bp	867	887	-	11.422	2.61e-05	0.00465	GCAGCTGCCTCCGGTCCTTTC
ZNF610	ESPN-2000~+99bp	1296	1304	+	12.6633	2.62e-05	0.0196	cggcgctcc
ZFP14	ESPN-2000~+99bp	1926	1940	-	11.9184	2.62e-05	0.0229	CGCCCCGCAGCCTCC
ZNF792	ESPN-2000~+99bp	2058	2087	+	-14.7857	2.62e-05	0.00268	ctccgcctcccggcccgcagatccccgacg
ZFP3	ESPN-2000~+99bp	1326	1340	+	8.78571	2.62e-05	0.107	acctcccacccatcc
ZNF44	ESPN-2000~+99bp	1941	1970	-	11.789	2.62e-05	0.0073	ACTCGGGCCCGCCCCCACCCCGCCCCGCCC
Sp1	ESPN-2000~+99bp	1934	1942	-	12.9796	2.63e-05	0.0139	CCCGCCCCG
Sp1	ESPN-2000~+99bp	1939	1947	-	12.9796	2.63e-05	0.0139	CCCGCCCCG
Sp1	ESPN-2000~+99bp	1944	1952	-	12.9796	2.63e-05	0.0139	CCCGCCCCG
ZNF432	ESPN-2000~+99bp	160	189	-	9.10891	2.63e-05	0.0148	CTGTCCTCTCCGGGCTCTCCCATGTCCACC
ZNF740	ESPN-2000~+99bp	1442	1454	+	11.5321	2.63e-05	0.0266	ctgccctccccgc
ZNF454	ESPN-2000~+99bp	1988	2001	-	8.10204	2.64e-05	0.0149	TGGGGCCGGAGCCC
Tcf3	ESPN-2000~+99bp	811	819	+	12.551	2.64e-05	0.0448	gcacctggg
SP9	ESPN-2000~+99bp	1954	1965	-	12.3571	2.65e-05	0.0256	GGCCCGCCCCCA
ZNF675	ESPN-2000~+99bp	511	537	+	11.4141	2.66e-05	0.0163	ccattttagcacctcctcccaacagta
ZNF563	ESPN-2000~+99bp	591	608	+	12.1468	2.66e-05	0.0171	ggcagcgccagccgcagt
ZBTB12	ESPN-2000~+99bp	1673	1686	-	8.14286	2.66e-05	0.0767	GTCGGGACCGCGTG
ZNF283	ESPN-2000~+99bp	1360	1383	+	11.4128	2.66e-05	0.00441	aagcccctccacaccgacagcggc
TFEC	ESPN-2000~+99bp	276	286	-	13.0816	2.67e-05	0.107	CACATGTGAGC
KLF16	ESPN-2000~+99bp	1903	1913	-	12.2653	2.68e-05	0.0142	CGCCCGCCCCC
GTF3A	ESPN-2000~+99bp	1332	1340	+	12.5413	2.68e-05	0.0484	cacccatcc
ZNF257	ESPN-2000~+99bp	1834	1842	+	12.8265	2.68e-05	0.103	gtgaggcaa
Tfap2c	ESPN-2000~+99bp	1391	1400	+	11.6633	2.69e-05	0.0562	ggcctgaggc
OSR1	ESPN-2000~+99bp	107	116	+	12.7347	2.69e-05	0.106	tgctactgct
TFAP2E	ESPN-2000~+99bp	569	580	-	12.7041	2.69e-05	0.0148	TGCCCAGAGGCA
ZNF667	ESPN-2000~+99bp	119	145	+	5.78571	2.69e-05	0.0763	cgtgagctccctagggctgctggggag
Tfap2a	ESPN-2000~+99bp	1391	1401	+	12.5152	2.7e-05	0.0217	ggcctgaggcc
IRX1	ESPN-2000~+99bp	1880	1897	+	9.09633	2.7e-05	0.0936	cacgagtgtccccgcgtc
ZNF100	ESPN-2000~+99bp	1948	1962	-	11.2143	2.7e-05	0.0226	CCGCCCCCACCCCGC
ZNF483	ESPN-2000~+99bp	874	888	-	10.1531	2.7e-05	0.0483	GGCAGCTGCCTCCGG
Klf7	ESPN-2000~+99bp	1015	1024	-	12.102	2.71e-05	0.0215	GCCCCACCCC
Tfap2e	ESPN-2000~+99bp	1566	1575	+	11.8889	2.71e-05	0.043	ctgcctcagg
HIC2	ESPN-2000~+99bp	1740	1748	-	11.5816	2.72e-05	0.0759	GTGCCCGCT
Rela	ESPN-2000~+99bp	1043	1072	-	11.6893	2.73e-05	0.0428	CCCTTCCTGTCCCAACACCCACCCCCTCTG
ZSCAN22	ESPN-2000~+99bp	1234	1248	+	11.1939	2.73e-05	0.0797	cccgcgccctctggc
TFAP2E	ESPN-2000~+99bp	1567	1578	+	12.5204	2.74e-05	0.0197	tgcctcagggcc
KLF7	ESPN-2000~+99bp	1921	1931	-	12.8776	2.74e-05	0.0125	GCCTCCGCCCG
NFIX	ESPN-2000~+99bp	1211	1219	+	10.7653	2.74e-05	0.0879	cttggcaca
ZNF611	ESPN-2000~+99bp	494	511	+	11.4128	2.74e-05	0.0103	ggggtgcccaagacaagc
ZNF85	ESPN-2000~+99bp	1451	1465	+	12.2857	2.75e-05	0.0567	ccgctggaacctctg
ZNF320	ESPN-2000~+99bp	1847	1867	+	10.9082	2.75e-05	0.0186	ggagagaagcccctgggcacc
ZNF682	ESPN-2000~+99bp	985	1005	-	11.8673	2.75e-05	0.00628	GTTTCACTCCGCCCCAGCCCC
KLF10	ESPN-2000~+99bp	1934	1955	-	3.30612	2.76e-05	0.0138	CACCCCGCCCCGCCCCGCCCCG
KLF16	ESPN-2000~+99bp	1934	1944	-	12.1939	2.76e-05	0.0142	GCCCCGCCCCG
KLF16	ESPN-2000~+99bp	1939	1949	-	12.1939	2.76e-05	0.0142	GCCCCGCCCCG
ZNF93	ESPN-2000~+99bp	579	617	-	11.162	2.76e-05	0.0123	AACAGGCTCACTGCGGCTGGCGCTGCCCTCCTCTGGGTG
ZNF460	ESPN-2000~+99bp	1048	1060	-	12.1127	2.76e-05	0.021	CAACACCCACCCC
ZNF383	ESPN-2000~+99bp	1935	1961	-	8.21101	2.77e-05	0.00512	CGCCCCCACCCCGCCCCGCCCCGCCCC
TBX20	ESPN-2000~+99bp	1688	1705	-	7.27551	2.78e-05	0.113	GAGGTGATGGGGAGTGAT
ZNF33A	ESPN-2000~+99bp	1148	1169	+	-4.2551	2.78e-05	0.0288	tcctcgcgtcctttgggcacta
ZNF484	ESPN-2000~+99bp	1855	1875	+	12.0642	2.79e-05	0.015	gcccctgggcaccttgcccca
ZNF311	ESPN-2000~+99bp	1980	2000	-	8.7551	2.79e-05	0.00799	GGGGCCGGAGCCCGCGGACGC
Ebf1	ESPN-2000~+99bp	1514	1525	+	12.3761	2.79e-05	0.0408	aatctccgggga
ZNF528	ESPN-2000~+99bp	584	598	-	10.7064	2.8e-05	0.0512	GCGCTGCCCTCCTCT
ZNF180	ESPN-2000~+99bp	1922	1942	-	10.7064	2.81e-05	0.00152	CCCGCCCCGCAGCCTCCGCCC
ZNF383	ESPN-2000~+99bp	1940	1966	-	8.17431	2.81e-05	0.00512	GGGCCCGCCCCCACCCCGCCCCGCCCC
Tfap2a	ESPN-2000~+99bp	1854	1865	+	12.5102	2.81e-05	0.00863	agcccctgggca
ZNF44	ESPN-2000~+99bp	627	656	-	11.6514	2.81e-05	0.0073	TTTCCTCGCAGCCTCGCTGCTGGAGCTGGT
ATOH1	ESPN-2000~+99bp	879	888	-	12.6633	2.82e-05	0.0564	GGCAGCTGCC
ATOH1	ESPN-2000~+99bp	879	888	+	12.6633	2.82e-05	0.0564	ggcagctgcc
ZNF341	ESPN-2000~+99bp	1143	1163	+	12.0816	2.82e-05	0.00387	gcttttcctcgcgtcctttgg
ZNF174	ESPN-2000~+99bp	1683	1698	+	10.7755	2.82e-05	0.107	cgacaatcactcccca
ZNF519	ESPN-2000~+99bp	1063	1072	-	12.8455	2.83e-05	0.0908	CCCTTCCTGT
Sox1	ESPN-2000~+99bp	1752	1761	+	7.26923	2.84e-05	0.119	gcagatgaat
ZNF479	ESPN-2000~+99bp	2066	2083	+	11.2653	2.84e-05	0.03	cccggcccgcagatcccc
OSR1	ESPN-2000~+99bp	107	116	+	12.5204	2.84e-05	0.111	tgctactgct
TBX18	ESPN-2000~+99bp	1126	1137	-	12.2959	2.84e-05	0.116	GAAGGTGGGAGC
PRDM9	ESPN-2000~+99bp	1939	1962	-	11.055	2.85e-05	0.00796	CCGCCCCCACCCCGCCCCGCCCCG
ZNF44	ESPN-2000~+99bp	96	125	-	11.6239	2.85e-05	0.0073	GCTCACGGCAGCAGTAGCACTTTTATGAAA
ZNF740	ESPN-2000~+99bp	1442	1454	+	10.449	2.86e-05	0.0281	ctgccctccccgc
ZNF33A	ESPN-2000~+99bp	1184	1205	-	-4.36735	2.86e-05	0.0288	CTGCAGGCTCCACTGAACACCA
MLX	ESPN-2000~+99bp	56	66	-	12.6327	2.86e-05	0.0773	CTTCACATGGA
ZNF597	ESPN-2000~+99bp	424	437	-	9.96939	2.87e-05	0.12	GGTGGCCACCTTGG
ZNF681	ESPN-2000~+99bp	662	673	+	12.5138	2.88e-05	0.0705	cctccttccttt
ZNF554	ESPN-2000~+99bp	1534	1554	+	11.8899	2.88e-05	0.0263	cagagcccttcagggacgtgg
ZNF594	ESPN-2000~+99bp	1169	1183	+	12.3028	2.88e-05	0.0425	agccgctcccacggc
TBX20	ESPN-2000~+99bp	1688	1705	-	11.7653	2.89e-05	0.105	GAGGTGATGGGGAGTGAT
ZNF444	ESPN-2000~+99bp	1274	1289	+	4.82653	2.9e-05	0.0217	tcagccccctctctct
ZNF778	ESPN-2000~+99bp	1575	1586	+	12.367	2.9e-05	0.0544	ggccgttgtcct
ZNF667	ESPN-2000~+99bp	68	85	-	10.8624	2.91e-05	0.11	CCACCAAGTGCTCACCAT
NFIB	ESPN-2000~+99bp	1859	1875	-	12.1531	2.91e-05	0.0397	TGGGGCAAGGTGCCCAG
SOX3	ESPN-2000~+99bp	12	21	-	12.0918	2.92e-05	0.122	CTATTGTTCC
Smad3	ESPN-2000~+99bp	673	680	-	10.6972	2.94e-05	0.122	GCAGACAA
ZNF2	ESPN-2000~+99bp	594	602	+	12.9541	2.94e-05	0.0333	agcgccagc
ZNF571	ESPN-2000~+99bp	593	607	+	10.6422	2.94e-05	0.00488	cagcgccagccgcag
ZNF100	ESPN-2000~+99bp	1919	1933	-	11.0306	2.94e-05	0.0226	CAGCCTCCGCCCGAG
CDX4	ESPN-2000~+99bp	354	364	-	12.8614	2.94e-05	0.123	GCTTTATTGCT
ZIC5	ESPN-2000~+99bp	1896	1911	-	8.92857	2.94e-05	0.042	CCCGCCCCCGCCGCGA
ZNF180	ESPN-2000~+99bp	482	502	-	10.6055	2.95e-05	0.00155	GGGCACCCCTCCCCTGGGCCT
Nfil3	ESPN-2000~+99bp	1828	1837	+	10.1485	2.95e-05	0.123	tgttacgtga
Creb3l2	ESPN-2000~+99bp	1544	1556	+	6.04082	2.95e-05	0.104	cagggacgtggca
ZNF273	ESPN-2000~+99bp	876	892	+	12.2927	2.96e-05	0.0308	ggaggcagctgccgagt
ZNF783	ESPN-2000~+99bp	1978	1985	+	14.6429	2.96e-05	0.0577	cggcgtcc
ZIC4	ESPN-2000~+99bp	916	930	+	12.1531	2.96e-05	0.105	tgactcccactgttc
KLF14	ESPN-2000~+99bp	1045	1058	-	11.9796	2.96e-05	0.00993	ACACCCACCCCCTC
Osr2	ESPN-2000~+99bp	107	116	+	11.4592	2.96e-05	0.117	tgctactgct
ZNF611	ESPN-2000~+99bp	783	800	-	11.2661	2.97e-05	0.0103	GGAGCTGCTGGGCTGTGC
KLF14	ESPN-2000~+99bp	1022	1035	+	11.0204	2.97e-05	0.0466	ggccaagcccccac
ZNF529	ESPN-2000~+99bp	1934	1960	-	6.48485	2.97e-05	0.00377	GCCCCCACCCCGCCCCGCCCCGCCCCG
ZNF571	ESPN-2000~+99bp	1900	1914	-	10.6147	2.98e-05	0.00488	CCGCCCGCCCCCGCC
ZNF320	ESPN-2000~+99bp	2062	2082	+	10.7449	2.98e-05	0.0186	gcctcccggcccgcagatccc
ZNF341	ESPN-2000~+99bp	2000	2020	-	12	2.98e-05	0.00387	GCTCCGCTCCGCCGCGCTCTG
ZNF430	ESPN-2000~+99bp	427	444	-	11.935	2.98e-05	0.0253	CTCCTAAGGTGGCCACCT
ZNF320	ESPN-2000~+99bp	1312	1332	+	10.7347	2.99e-05	0.0186	ccccacaagccctaacctccc
ZNF543	ESPN-2000~+99bp	2038	2049	-	12.6972	3e-05	0.0175	GGCCTGGCCTCC
ZNF768	ESPN-2000~+99bp	1041	1055	-	8.87755	3e-05	0.0608	CCCACCCCCTCTGGA
SP9	ESPN-2000~+99bp	1943	1954	-	12.1224	3e-05	0.0256	ACCCCGCCCCGC
ZNF23	ESPN-2000~+99bp	1938	1956	-	8.28571	3e-05	0.0128	CCACCCCGCCCCGCCCCGC
KLF14	ESPN-2000~+99bp	1022	1034	+	12.2959	3e-05	0.0189	ggccaagccccca
ZNF146	ESPN-2000~+99bp	2016	2030	-	11.964	3.01e-05	0.119	GCTGCCTGGCGCTCC
Zfp281	ESPN-2000~+99bp	1898	1912	-	10.1939	3.01e-05	0.00907	GCCCGCCCCCGCCGC
Jun	ESPN-2000~+99bp	226	234	-	10.8485	3.01e-05	0.126	ATGACTCAA
ZNF566	ESPN-2000~+99bp	1432	1452	+	10.945	3.01e-05	0.0132	tcctgccttcctgccctcccc
Klf8	ESPN-2000~+99bp	1956	1965	-	10.7778	3.02e-05	0.0241	GGCCCGCCCC
Rfx3	ESPN-2000~+99bp	614	629	+	6.89796	3.02e-05	0.0629	tgttgctttggccacc
Sox17	ESPN-2000~+99bp	220	234	+	7.46939	3.03e-05	0.126	ctgagtttgagtcat
ZBTB12	ESPN-2000~+99bp	850	863	+	6.28571	3.03e-05	0.0391	taggtggcaggccc
ZNF341	ESPN-2000~+99bp	1945	1965	-	11.9694	3.04e-05	0.00387	GGCCCGCCCCCACCCCGCCCC
ZNF548	ESPN-2000~+99bp	582	602	-	11.1193	3.05e-05	0.00501	GCTGGCGCTGCCCTCCTCTGG
ZNF571	ESPN-2000~+99bp	1377	1391	+	10.5596	3.05e-05	0.00488	cagcggctgcgggcg
KLF10	ESPN-2000~+99bp	1923	1944	-	2.96939	3.06e-05	0.0138	GCCCCGCCCCGCAGCCTCCGCC
ZNF30	ESPN-2000~+99bp	1549	1569	+	11.0918	3.07e-05	0.0412	acgtggcagggctgctcctgc
ZNF484	ESPN-2000~+99bp	1844	1864	-	11.9083	3.07e-05	0.015	GCCCAGGGGCTTCTCTCCTAA
ZNF444	ESPN-2000~+99bp	1948	1963	-	4.63265	3.07e-05	0.0217	CCCGCCCCCACCCCGC
Cdx2	ESPN-2000~+99bp	354	362	-	8.08738	3.07e-05	0.128	TTTATTGCT
Zfp281	ESPN-2000~+99bp	1934	1948	-	10.1429	3.07e-05	0.00907	CCCCGCCCCGCCCCG
Zfp281	ESPN-2000~+99bp	1939	1953	-	10.1429	3.07e-05	0.00907	CCCCGCCCCGCCCCG
SNAI3	ESPN-2000~+99bp	563	572	+	12.8776	3.07e-05	0.121	cacacctgcc
IKZF3	ESPN-2000~+99bp	1426	1434	+	12.0367	3.08e-05	0.0516	ttcccgtcc
ZNF180	ESPN-2000~+99bp	1442	1462	+	10.5138	3.08e-05	0.00157	ctgccctccccgctggaacct
KLF12	ESPN-2000~+99bp	1903	1917	-	11.6531	3.1e-05	0.00926	TCCCCGCCCGCCCCC
ZNF799	ESPN-2000~+99bp	1334	1360	-	9.03	3.11e-05	0.128	TCCAGCCACACAGAAGGCAGGGATGGG
Bcl6	ESPN-2000~+99bp	923	937	+	11.9371	3.11e-05	0.0643	cactgttcctggaag
KLF2	ESPN-2000~+99bp	1956	1966	-	12.2143	3.11e-05	0.0112	GGGCCCGCCCC
Zfp281	ESPN-2000~+99bp	2058	2072	+	10.1122	3.11e-05	0.00907	ctccgcctcccggcc
NR2E1	ESPN-2000~+99bp	386	399	+	11.98	3.11e-05	0.13	aaatcacaaaacca
KLF16	ESPN-2000~+99bp	488	498	-	11.9592	3.11e-05	0.0142	ACCCCTCCCCT
ZNF430	ESPN-2000~+99bp	805	822	-	11.8618	3.12e-05	0.0253	GCTCCCAGGTGCCCAGGT
ZNF682	ESPN-2000~+99bp	2041	2051	+	11.7	3.12e-05	0.0242	ggccaggccca
ZNF189	ESPN-2000~+99bp	1064	1075	-	12.9592	3.12e-05	0.0496	GTGCCCTTCCTG
ZNF30	ESPN-2000~+99bp	1940	1954	-	6.48624	3.13e-05	0.00649	ACCCCGCCCCGCCCC
ZNF283	ESPN-2000~+99bp	155	178	-	11.1193	3.13e-05	0.00475	GGGCTCTCCCATGTCCACCGGGCC
Nkx6-1	ESPN-2000~+99bp	301	309	-	8.63725	3.14e-05	0.131	GTTAATGAC
ZNF554	ESPN-2000~+99bp	461	481	+	11.7431	3.15e-05	0.0263	cagggccttttggaatggagg
Rfx2	ESPN-2000~+99bp	615	629	-	11.9455	3.15e-05	0.0649	GGTGGCCAAAGCAAC
ZNF543	ESPN-2000~+99bp	1921	1932	-	11.8716	3.16e-05	0.0119	AGCCTCCGCCCG
Klf7	ESPN-2000~+99bp	1956	1965	-	11.8061	3.17e-05	0.0215	GGCCCGCCCC
ZNF157	ESPN-2000~+99bp	1772	1795	-	11.0273	3.18e-05	0.0582	CGAATTGGAGAGCCGTCCAGGCAC
Myb	ESPN-2000~+99bp	1575	1582	-	12.9817	3.18e-05	0.123	CAACGGCC
Tcf3	ESPN-2000~+99bp	564	571	+	11.8899	3.18e-05	0.0528	acacctgc
ZNF713	ESPN-2000~+99bp	187	205	-	1.33673	3.19e-05	0.0581	CCTTCCTGCCAGGCTTCTG
ZNF571	ESPN-2000~+99bp	1560	1574	+	10.4587	3.19e-05	0.00488	ctgctcctgcctcag
ZNF444	ESPN-2000~+99bp	487	502	-	4.4898	3.2e-05	0.0217	GGGCACCCCTCCCCTG
ZNF71	ESPN-2000~+99bp	1433	1456	+	10.5727	3.2e-05	0.0547	cctgccttcctgccctccccgctg
ZNF605	ESPN-2000~+99bp	1262	1282	+	12.027	3.2e-05	0.0591	cctgcaggggtctcagccccc
ZNF85	ESPN-2000~+99bp	1260	1277	+	11.9817	3.2e-05	0.0388	cccctgcaggggtctcag
Atoh1	ESPN-2000~+99bp	879	890	-	12.9725	3.21e-05	0.0541	TCGGCAGCTGCC
ZNF765	ESPN-2000~+99bp	971	988	-	11.4587	3.21e-05	0.0121	CCCCAGCCTGGCACAGTC
ZNF765	ESPN-2000~+99bp	1558	1575	-	11.4587	3.21e-05	0.0121	CCTGAGGCAGGAGCAGCC
ZNF341	ESPN-2000~+99bp	1227	1247	+	11.8878	3.21e-05	0.00387	tctcctgcccgcgccctctgg
NFIX	ESPN-2000~+99bp	687	703	-	10.7857	3.23e-05	0.0352	CTGGGACGCTTGCCCAG
ZNF23	ESPN-2000~+99bp	1893	1911	-	8.15306	3.23e-05	0.0305	CCCGCCCCCGCCGCGACGC
ZNF573	ESPN-2000~+99bp	2039	2059	-	11.2294	3.24e-05	0.0537	AGCGGCTGTGGGCCTGGCCTC
Zfp281	ESPN-2000~+99bp	1042	1056	-	10.0102	3.25e-05	0.00907	ACCCACCCCCTCTGG
ZNF341	ESPN-2000~+99bp	864	884	-	11.8673	3.26e-05	0.00387	GCTGCCTCCGGTCCTTTCCCT
ZNF619	ESPN-2000~+99bp	334	356	+	5.12245	3.27e-05	0.0143	tctgctcagcccactggaatagc
Pbx1	ESPN-2000~+99bp	1695	1703	-	5.94077	3.28e-05	0.137	GGTGATGGG
ZNF467	ESPN-2000~+99bp	1904	1924	-	10.6566	3.29e-05	0.00792	CCCGAGTTCCCCGCCCGCCCC
RFX4	ESPN-2000~+99bp	614	629	-	11.4242	3.3e-05	0.137	GGTGGCCAAAGCAACA
ZNF34	ESPN-2000~+99bp	183	197	-	11.8788	3.32e-05	0.138	CCAGGCTTCTGTCCT
ZNF282	ESPN-2000~+99bp	1048	1058	-	12.2551	3.32e-05	0.0271	ACACCCACCCC
ZNF282	ESPN-2000~+99bp	1904	1914	-	12.2551	3.32e-05	0.0271	CCGCCCGCCCC
Irx5	ESPN-2000~+99bp	232	240	-	5.92446	3.32e-05	0.139	CGGGACATG
ZFP14	ESPN-2000~+99bp	1299	1315	+	12.1	3.33e-05	0.0768	cgctcccgcgtctcccc
CREB3L1	ESPN-2000~+99bp	1544	1557	-	11.6224	3.33e-05	0.105	CTGCCACGTCCCTG
ZNF548	ESPN-2000~+99bp	108	128	+	10.9358	3.34e-05	0.0051	gctactgctgccgtgagctcc
ZNF467	ESPN-2000~+99bp	1631	1651	+	10.6162	3.36e-05	0.00792	ccagccccacggcacctcctc
ZNF432	ESPN-2000~+99bp	180	209	-	8.46535	3.36e-05	0.0162	AGGCCCTTCCTGCCAGGCTTCTGTCCTCTC
ZNF621	ESPN-2000~+99bp	1250	1264	+	11.7658	3.36e-05	0.0406	ctttcctgagcccct
ZIM2	ESPN-2000~+99bp	1917	1946	-	-3.04082	3.37e-05	0.0318	CCGCCCCGCCCCGCAGCCTCCGCCCGAGTT
SCRT2	ESPN-2000~+99bp	609	621	-	9.62245	3.37e-05	0.135	AAGCAACAGGCTC
TBX20	ESPN-2000~+99bp	1688	1705	-	10.898	3.39e-05	0.118	GAGGTGATGGGGAGTGAT
ZNF180	ESPN-2000~+99bp	1890	1910	-	10.3119	3.4e-05	0.00168	CCGCCCCCGCCGCGACGCGGG
ZNF730	ESPN-2000~+99bp	825	833	+	12.4862	3.41e-05	0.122	gggaggcca
ZNF467	ESPN-2000~+99bp	1427	1447	+	10.5859	3.41e-05	0.00792	tcccgtcctgccttcctgccc
Ebf1	ESPN-2000~+99bp	1516	1527	-	11.9266	3.41e-05	0.0408	AATCCCCGGAGA
ZNF320	ESPN-2000~+99bp	1713	1736	+	9.58163	3.42e-05	0.0151	gcgtcgccggcgcctggaaccgca
KLF10	ESPN-2000~+99bp	1939	1960	-	-3.64286	3.43e-05	0.0327	GCCCCCACCCCGCCCCGCCCCG
ZNF621	ESPN-2000~+99bp	1250	1264	+	10.2551	3.44e-05	0.141	ctttcctgagcccct
TFAP2E	ESPN-2000~+99bp	569	580	+	12.3061	3.44e-05	0.0157	tgcctctgggca
Tfap2a	ESPN-2000~+99bp	1380	1391	+	12.1837	3.44e-05	0.00925	cggctgcgggcg
ZNF792	ESPN-2000~+99bp	1921	1950	+	-16.102	3.45e-05	0.00332	cgggcggaggctgcggggcggggcggggcg
Pparg	ESPN-2000~+99bp	1862	1875	-	11.7182	3.45e-05	0.135	TGGGGCAAGGTGCC
ZNF2	ESPN-2000~+99bp	1236	1244	+	12.8257	3.46e-05	0.0333	cgcgccctc
ZNF132	ESPN-2000~+99bp	1428	1442	+	10.9268	3.46e-05	0.0201	cccgtcctgccttcc
ZNF383	ESPN-2000~+99bp	2023	2049	-	7.66972	3.46e-05	0.00585	GGCCTGGCCTCCGCTCCGCGCTGCCTG
Myf5	ESPN-2000~+99bp	880	889	-	12.4679	3.46e-05	0.106	CGGCAGCTGC
KLF12	ESPN-2000~+99bp	1921	1932	-	10.8469	3.46e-05	0.0977	AGCCTCCGCCCG
FERD3L	ESPN-2000~+99bp	1237	1250	-	9.57143	3.47e-05	0.101	GTGCCAGAGGGCGC
ZNF805	ESPN-2000~+99bp	1315	1332	-	11.422	3.48e-05	0.0815	GGGAGGTTAGGGCTTGTG
Sp1	ESPN-2000~+99bp	1667	1675	+	12.7449	3.48e-05	0.0154	tccgcccac
ZNF740	ESPN-2000~+99bp	1015	1027	-	10.2294	3.49e-05	0.0273	TTGGCCCCACCCC
ZNF180	ESPN-2000~+99bp	2054	2074	+	10.2569	3.49e-05	0.00168	gccgctccgcctcccggcccg
ZNF12	ESPN-2000~+99bp	1896	1913	-	12.055	3.49e-05	0.0293	CGCCCGCCCCCGCCGCGA
CREB3	ESPN-2000~+99bp	1545	1556	-	11.2143	3.5e-05	0.129	TGCCACGTCCCT
ZNF444	ESPN-2000~+99bp	1586	1601	+	3.54082	3.5e-05	0.0166	tcgtgctcctcacccc
ZNF708	ESPN-2000~+99bp	19	39	+	10.8163	3.51e-05	0.0616	tagttgtacctctctcatagc
ZNF444	ESPN-2000~+99bp	1948	1963	-	3.53061	3.51e-05	0.0166	CCCGCCCCCACCCCGC
ZNF341	ESPN-2000~+99bp	1995	2015	-	11.7551	3.52e-05	0.00397	GCTCCGCCGCGCTCTGGGGCC
ZNF267	ESPN-2000~+99bp	1588	1608	+	11.2018	3.53e-05	0.0053	gtgctcctcaccccgcctgga
ZNF331	ESPN-2000~+99bp	458	469	+	11.2385	3.54e-05	0.0543	ttgcagggcctt
ZNF417	ESPN-2000~+99bp	829	849	-	10.8571	3.54e-05	0.0547	GTGGCGACCTGCGTGATGGCC
Sp110	ESPN-2000~+99bp	125	133	-	8.68367	3.55e-05	0.0433	CCTAGGGAG
Sox6	ESPN-2000~+99bp	12	21	-	10.6855	3.55e-05	0.148	CTATTGTTCC
Cdx1	ESPN-2000~+99bp	354	362	-	7.96026	3.56e-05	0.149	TTTATTGCT
ZNF454	ESPN-2000~+99bp	1972	1985	+	4.34694	3.56e-05	0.0145	ttaagccggcgtcc
ZNF530	ESPN-2000~+99bp	480	497	-	10.0816	3.57e-05	0.0281	CCCCTCCCCTGGGCCTCC
ZNF267	ESPN-2000~+99bp	1645	1665	+	11.1835	3.57e-05	0.0053	cctcctcagagacctttccct
GLIS1	ESPN-2000~+99bp	1257	1270	-	12.1531	3.57e-05	0.0274	CCCTGCAGGGGCTC
Junb	ESPN-2000~+99bp	226	233	-	7.2623	3.58e-05	0.139	TGACTCAA
Mafb	ESPN-2000~+99bp	258	270	+	12.9694	3.59e-05	0.0703	tggtcagcagggg
ZNF662	ESPN-2000~+99bp	1242	1259	+	11.4495	3.6e-05	0.0319	ctctggcactttcctgag
ZNF202	ESPN-2000~+99bp	477	484	-	14.5714	3.6e-05	0.0348	CCTCCTCC
ZNF202	ESPN-2000~+99bp	522	529	+	14.5714	3.6e-05	0.0348	cctcctcc
ZNF786	ESPN-2000~+99bp	983	989	+	13.2959	3.6e-05	0.0313	ctggggc
ZNF786	ESPN-2000~+99bp	989	995	+	13.2959	3.6e-05	0.0313	ctggggc
ZNF786	ESPN-2000~+99bp	1870	1876	-	13.2959	3.6e-05	0.0313	CTGGGGC
ZNF786	ESPN-2000~+99bp	1996	2002	-	13.2959	3.6e-05	0.0313	CTGGGGC
ZNF777	ESPN-2000~+99bp	2082	2088	+	13.7143	3.6e-05	0.0973	ccgacgg
Tfap2a	ESPN-2000~+99bp	1391	1401	-	12.0404	3.63e-05	0.0217	GGCCTCAGGCC
ZNF571	ESPN-2000~+99bp	2054	2068	+	10.1651	3.64e-05	0.00488	gccgctccgcctccc
ZNF304	ESPN-2000~+99bp	1895	1918	-	10.4495	3.64e-05	0.00538	TTCCCCGCCCGCCCCCGCCGCGAC
SP8	ESPN-2000~+99bp	1902	1913	-	11.9694	3.65e-05	0.0237	CGCCCGCCCCCG
SCRT1	ESPN-2000~+99bp	712	722	+	10.8367	3.65e-05	0.12	ggccacaggtc
ZNF444	ESPN-2000~+99bp	1947	1962	-	4.02041	3.65e-05	0.0217	CCGCCCCCACCCCGCC
ZNF174	ESPN-2000~+99bp	1683	1698	+	10.449	3.66e-05	0.132	cgacaatcactcccca
ZNF417	ESPN-2000~+99bp	575	595	+	10.7857	3.66e-05	0.0547	tgggcacccagaggagggcag
ZNF214	ESPN-2000~+99bp	402	425	-	9.94495	3.67e-05	0.152	GGTCATGGACGAGCTCATCTAGCA
ZNF586	ESPN-2000~+99bp	2044	2055	-	8.31633	3.67e-05	0.032	GCTGTGGGCCTG
SP8	ESPN-2000~+99bp	1943	1954	-	12.1122	3.67e-05	0.0308	ACCCCGCCCCGC
BHLHE23	ESPN-2000~+99bp	396	405	-	12.3838	3.67e-05	0.115	AGCACATGGT
ZNF177	ESPN-2000~+99bp	1514	1536	-	7.91837	3.68e-05	0.145	CTGGGTCGAAATCCCCGGAGATT
Egr1	ESPN-2000~+99bp	1671	1679	+	11.3984	3.69e-05	0.105	cccacgcgg
ZNF792	ESPN-2000~+99bp	1902	1931	+	-16.4388	3.69e-05	0.00334	cgggggcgggcggggaactcgggcggaggc
GLIS1	ESPN-2000~+99bp	818	832	-	11.2755	3.69e-05	0.0368	GGCCTCCCGCGCTCC
Klf12	ESPN-2000~+99bp	1956	1965	-	11.5714	3.7e-05	0.025	GGCCCGCCCC
GLIS2	ESPN-2000~+99bp	1039	1052	+	10.3061	3.7e-05	0.101	actccagagggggt
SP9	ESPN-2000~+99bp	2057	2068	+	11.9286	3.73e-05	0.0244	gctccgcctccc
Tfap2b	ESPN-2000~+99bp	1390	1399	-	12.0408	3.73e-05	0.0523	CCTCAGGCCG
ZNF320	ESPN-2000~+99bp	1714	1734	+	10.2653	3.74e-05	0.0186	cgtcgccggcgcctggaaccg
Tfap2a	ESPN-2000~+99bp	980	990	+	11.9798	3.74e-05	0.0217	aggctggggct
NKX6-3	ESPN-2000~+99bp	301	309	-	11.9307	3.76e-05	0.157	GTTAATGAC
NFIB	ESPN-2000~+99bp	687	703	-	11.6224	3.77e-05	0.0397	CTGGGACGCTTGCCCAG
KLF16	ESPN-2000~+99bp	1904	1913	-	11.5612	3.77e-05	0.0167	CGCCCGCCCC
Max	ESPN-2000~+99bp	1671	1679	-	10.4592	3.78e-05	0.129	CCGCGTGGG
ZNF740	ESPN-2000~+99bp	1948	1960	-	9.7551	3.79e-05	0.0281	GCCCCCACCCCGC
GTF3A	ESPN-2000~+99bp	1328	1336	+	11.5046	3.79e-05	0.0484	ctcccaccc
ZNF311	ESPN-2000~+99bp	592	612	+	7.90816	3.79e-05	0.00855	gcagcgccagccgcagtgagc
ZBTB12	ESPN-2000~+99bp	552	565	-	9.81633	3.79e-05	0.072	GTGCCGTGAGGCCA
BHLHA15	ESPN-2000~+99bp	879	888	+	12.051	3.81e-05	0.0751	ggcagctgcc
BHLHA15	ESPN-2000~+99bp	879	888	-	12.051	3.81e-05	0.0751	GGCAGCTGCC
ZNF519	ESPN-2000~+99bp	132	146	-	9.97248	3.81e-05	0.00909	CCTCCCCAGCAGCCC
ZNF611	ESPN-2000~+99bp	1549	1566	-	10.7798	3.82e-05	0.0103	GGAGCAGCCCTGCCACGT
ZNF671	ESPN-2000~+99bp	2011	2022	-	12.4184	3.83e-05	0.153	GCGCTCCGCTCC
ZNF543	ESPN-2000~+99bp	1482	1493	-	11.3945	3.83e-05	0.0119	GGGTCCCTCCAG
ZNF341	ESPN-2000~+99bp	187	207	-	11.6224	3.84e-05	0.00414	GCCCTTCCTGCCAGGCTTCTG
ZNF320	ESPN-2000~+99bp	562	582	+	10.2041	3.85e-05	0.0186	gcacacctgcctctgggcacc
Egr1	ESPN-2000~+99bp	1044	1056	-	11.8807	3.86e-05	0.0293	ACCCACCCCCTCT
NKX6-3	ESPN-2000~+99bp	301	309	-	11.65	3.86e-05	0.162	GTTAATGAC
ZNF467	ESPN-2000~+99bp	864	884	-	10.3434	3.86e-05	0.00838	GCTGCCTCCGGTCCTTTCCCT
ZNF224	ESPN-2000~+99bp	527	562	+	10.0439	3.87e-05	0.159	tcccaacagtacccctgccacttgctggcctcacgg
Zfp281	ESPN-2000~+99bp	1363	1377	+	9.59184	3.88e-05	0.00999	cccctccacaccgac
ZNF620	ESPN-2000~+99bp	193	221	+	3.61224	3.88e-05	0.137	cctggcaggaagggcctggctcacagcct
ZNF44	ESPN-2000~+99bp	1915	1944	-	11.0183	3.88e-05	0.00893	GCCCCGCCCCGCAGCCTCCGCCCGAGTTCC
ZNF460	ESPN-2000~+99bp	2055	2066	+	11.2661	3.88e-05	0.00706	ccgctccgcctc
ZNF444	ESPN-2000~+99bp	1936	1951	-	3.18367	3.88e-05	0.0166	CCGCCCCGCCCCGCCC
ZNF254	ESPN-2000~+99bp	1324	1335	-	5.69388	3.88e-05	0.148	GGTGGGAGGTTA
ZNF667	ESPN-2000~+99bp	407	433	+	4.66327	3.88e-05	0.0763	gatgagctcgtccatgaccaaggtggc
KLF12	ESPN-2000~+99bp	488	502	-	11.2245	3.88e-05	0.00997	GGGCACCCCTCCCCT
XPA	ESPN-2000~+99bp	1590	1600	+	11.9293	3.88e-05	0.123	gctcctcaccc
ZNF432	ESPN-2000~+99bp	1223	1252	+	8.07921	3.89e-05	0.0163	tcgctctcctgcccgcgccctctggcactt
ZNF30	ESPN-2000~+99bp	875	889	-	5.88073	3.89e-05	0.00725	CGGCAGCTGCCTCCG
ZNF180	ESPN-2000~+99bp	1897	1917	-	10.0275	3.89e-05	0.00182	TCCCCGCCCGCCCCCGCCGCG
ZNF454	ESPN-2000~+99bp	1972	1985	-	7	3.9e-05	0.0183	GGACGCCGGCTTAA
Zfp740	ESPN-2000~+99bp	1045	1054	-	11.6371	3.91e-05	0.104	CCACCCCCTC
ZNF214	ESPN-2000~+99bp	2079	2098	-	6.26531	3.91e-05	0.0718	CGCGGTGCGGCCGTCGGGGA
NFIB	ESPN-2000~+99bp	1859	1875	+	11.5408	3.91e-05	0.0397	ctgggcaccttgcccca
ZNF322	ESPN-2000~+99bp	2040	2056	+	11.3821	3.92e-05	0.0684	aggccaggcccacagcc
KLF17	ESPN-2000~+99bp	265	279	-	10.2018	3.93e-05	0.0312	GAGCACCCACCCCTG
ZFP14	ESPN-2000~+99bp	168	184	-	11.8455	3.94e-05	0.0768	CTCTCCGGGCTCTCCCA
ZNF460	ESPN-2000~+99bp	639	650	-	11.2294	3.94e-05	0.00706	CGCAGCCTCGCT
ZBTB12	ESPN-2000~+99bp	2037	2050	+	9.72449	3.94e-05	0.072	cggaggccaggccc
HKR1	ESPN-2000~+99bp	161	181	-	11.5596	3.96e-05	0.022	TCCGGGCTCTCCCATGTCCAC
ZNF304	ESPN-2000~+99bp	2019	2042	-	10.2752	3.96e-05	0.00545	CCTCCGCTCCGCGCTGCCTGGCGC
NFIA	ESPN-2000~+99bp	1210	1219	-	12.551	3.96e-05	0.158	TGTGCCAAGC
Nkx6-1	ESPN-2000~+99bp	302	309	-	11.2946	3.96e-05	0.166	GTTAATGA
MEOX2	ESPN-2000~+99bp	301	308	-	9.71717	3.96e-05	0.166	TTAATGAC
HOXA2	ESPN-2000~+99bp	301	308	-	11.64	3.96e-05	0.166	TTAATGAC
MEOX1	ESPN-2000~+99bp	301	308	-	10.81	3.96e-05	0.166	TTAATGAC
Sox8	ESPN-2000~+99bp	12	19	+	8.33663	3.96e-05	0.166	ggaacaat
ZNF740	ESPN-2000~+99bp	1898	1910	-	9.93578	3.98e-05	0.0273	CCGCCCCCGCCGC
KLF14	ESPN-2000~+99bp	1233	1245	+	11.8776	3.98e-05	0.0209	gcccgcgccctct
ZNF496	ESPN-2000~+99bp	1173	1202	-	-39.4898	3.99e-05	0.155	CAGGCTCCACTGAACACCAGCCGTGGGAGC
ZBTB26	ESPN-2000~+99bp	1296	1316	-	8.51515	4e-05	0.0309	TGGGGAGACGCGGGAGCGCCG
TFAP2E	ESPN-2000~+99bp	1391	1401	+	12.9388	4e-05	0.0273	ggcctgaggcc
ZIC5	ESPN-2000~+99bp	1380	1395	-	8.10204	4.01e-05	0.042	AGGCCGCCCGCAGCCG
ZNF543	ESPN-2000~+99bp	1807	1818	-	12.2294	4.02e-05	0.0187	CCAGAGGGCAGC
ZNF213	ESPN-2000~+99bp	1273	1287	+	10.7523	4.02e-05	0.0314	ctcagccccctctct
Myf6	ESPN-2000~+99bp	1823	1831	-	12.7982	4.03e-05	0.169	AACAGTTGA
Rela	ESPN-2000~+99bp	1934	1963	-	10.9903	4.05e-05	0.0428	CCCGCCCCCACCCCGCCCCGCCCCGCCCCG
ZNF543	ESPN-2000~+99bp	1557	1568	+	11.2844	4.05e-05	0.0119	gggctgctcctg
Rfx2	ESPN-2000~+99bp	614	629	+	9.68687	4.05e-05	0.0845	tgttgctttggccacc
ZNF383	ESPN-2000~+99bp	1939	1965	-	7.27523	4.06e-05	0.00612	GGCCCGCCCCCACCCCGCCCCGCCCCG
ZNF267	ESPN-2000~+99bp	477	497	-	10.9266	4.07e-05	0.00551	CCCCTCCCCTGGGCCTCCTCC
TFAP2E	ESPN-2000~+99bp	1391	1401	-	12.898	4.07e-05	0.0273	GGCCTCAGGCC
Hsf1	ESPN-2000~+99bp	1242	1256	-	10.9633	4.07e-05	0.17	AGGAAAGTGCCAGAG
KLF12	ESPN-2000~+99bp	2053	2067	+	11.1224	4.08e-05	0.00997	agccgctccgcctcc
Egr2	ESPN-2000~+99bp	1044	1055	-	12	4.08e-05	0.0262	CCCACCCCCTCT
ZNF343	ESPN-2000~+99bp	2001	2017	-	9.92857	4.09e-05	0.147	CCGCTCCGCCGCGCTCT
ZNF2	ESPN-2000~+99bp	1294	1302	-	12.4404	4.09e-05	0.0333	AGCGCCGGC
Tfap2a	ESPN-2000~+99bp	1633	1644	+	11.9184	4.09e-05	0.00978	agccccacggca
NFIB	ESPN-2000~+99bp	1859	1875	-	10.5714	4.1e-05	0.0647	TGGGGCAAGGTGCCCAG
ZNF28	ESPN-2000~+99bp	1195	1212	-	9.72477	4.1e-05	0.0311	AGCCACCCTGCAGGCTCC
ZNF266	ESPN-2000~+99bp	709	723	+	11.2121	4.1e-05	0.157	agcggccacaggtcc
ZNF768	ESPN-2000~+99bp	1278	1292	+	8.05102	4.1e-05	0.0608	ccccctctctctgga
ZIC4	ESPN-2000~+99bp	77	91	-	11.4862	4.11e-05	0.0215	TACCACCCACCAAGT
ZSCAN22	ESPN-2000~+99bp	1371	1388	-	9.88776	4.12e-05	0.0242	CCGCAGCCGCTGTCGGTG
ZNF571	ESPN-2000~+99bp	1942	1956	-	9.87156	4.12e-05	0.00488	CCACCCCGCCCCGCC
GLIS1	ESPN-2000~+99bp	1261	1274	+	11.9388	4.13e-05	0.0274	ccctgcaggggtct
ZNF282	ESPN-2000~+99bp	1949	1962	-	11.5408	4.13e-05	0.128	CCGCCCCCACCCCG
GLIS1	ESPN-2000~+99bp	77	92	-	-0.418367	4.13e-05	0.129	GTACCACCCACCAAGT
SCRT1	ESPN-2000~+99bp	711	722	+	10.3571	4.14e-05	0.107	cggccacaggtc
ZNF383	ESPN-2000~+99bp	1938	1964	-	7.22936	4.14e-05	0.00612	GCCCGCCCCCACCCCGCCCCGCCCCGC
ZNF41	ESPN-2000~+99bp	1122	1154	+	9.45455	4.15e-05	0.136	tgtagctcccaccttctgtcagcttttcctcgc
Klf4	ESPN-2000~+99bp	489	499	-	11.9184	4.15e-05	0.0237	CACCCCTCCCC
ZNF184	ESPN-2000~+99bp	69	77	-	11.9541	4.16e-05	0.122	TGCTCACCA
MSC	ESPN-2000~+99bp	878	889	-	12.0202	4.16e-05	0.0982	CGGCAGCTGCCT
ZNF331	ESPN-2000~+99bp	335	346	+	10.9174	4.17e-05	0.0543	ctgctcagccca
KLF10	ESPN-2000~+99bp	1545	1566	-	1.94898	4.17e-05	0.0152	GGAGCAGCCCTGCCACGTCCCT
Mafa	ESPN-2000~+99bp	257	266	+	12.2752	4.18e-05	0.0811	ttggtcagca
ZBTB12	ESPN-2000~+99bp	1726	1734	+	12.2551	4.18e-05	0.0836	ctggaaccg
ZNF614	ESPN-2000~+99bp	993	1013	-	6.66327	4.19e-05	0.102	GGCTGAAGGTTTCACTCCGCC
TFAP2E	ESPN-2000~+99bp	1854	1865	-	12.051	4.19e-05	0.0164	TGCCCAGGGGCT
ZIC4	ESPN-2000~+99bp	1380	1394	-	11.2857	4.2e-05	0.0571	GGCCGCCCGCAGCCG
ZNF304	ESPN-2000~+99bp	1921	1944	-	10.1468	4.21e-05	0.00545	GCCCCGCCCCGCAGCCTCCGCCCG
NFIB	ESPN-2000~+99bp	1859	1875	+	10.5	4.22e-05	0.0647	ctgggcaccttgcccca
ZNF189	ESPN-2000~+99bp	916	933	-	11.6735	4.22e-05	0.0404	CAGGAACAGTGGGAGTCA
TFAP2E	ESPN-2000~+99bp	1567	1577	+	12.6327	4.22e-05	0.0299	tgcctcagggc
KLF16	ESPN-2000~+99bp	1956	1965	-	11.9082	4.22e-05	0.0275	GGCCCGCCCC
Egr2	ESPN-2000~+99bp	1108	1119	+	11.945	4.22e-05	0.0262	cactcccacagc
ZNF681	ESPN-2000~+99bp	1150	1161	+	11.8257	4.23e-05	0.0705	ctcgcgtccttt
ZNF740	ESPN-2000~+99bp	1951	1963	-	10.0306	4.23e-05	0.0324	CCCGCCCCCACCC
Thra	ESPN-2000~+99bp	1309	1323	-	11.6514	4.23e-05	0.0807	GGGCTTGTGGGGAGA
ZNF611	ESPN-2000~+99bp	1298	1315	-	10.578	4.24e-05	0.0103	GGGGAGACGCGGGAGCGC
ZNF467	ESPN-2000~+99bp	1950	1970	-	10.1616	4.24e-05	0.00862	ACTCGGGCCCGCCCCCACCCC
ZBTB12	ESPN-2000~+99bp	1430	1443	-	5.29592	4.27e-05	0.0391	AGGAAGGCAGGACG
ZNF580	ESPN-2000~+99bp	1945	1962	-	10.2323	4.28e-05	0.0378	CCGCCCCCACCCCGCCCC
Stat3	ESPN-2000~+99bp	927	937	-	11.8687	4.28e-05	0.0894	CTTCCAGGAAC
ZNF548	ESPN-2000~+99bp	2063	2083	+	10.4312	4.28e-05	0.0061	cctcccggcccgcagatcccc
Tfap2a	ESPN-2000~+99bp	1537	1549	+	11.8265	4.29e-05	0.0184	agcccttcaggga
ZNF23	ESPN-2000~+99bp	1658	1676	+	7.35714	4.29e-05	0.0156	ctttccctgtccgcccacg
ZNF444	ESPN-2000~+99bp	1586	1601	+	3.44898	4.29e-05	0.0217	tcgtgctcctcacccc
ZNF460	ESPN-2000~+99bp	1936	1948	-	11.5211	4.29e-05	0.021	CCCCGCCCCGCCC
ZNF460	ESPN-2000~+99bp	1941	1953	-	11.5211	4.29e-05	0.021	CCCCGCCCCGCCC
ZNF778	ESPN-2000~+99bp	1975	1989	+	10.7449	4.29e-05	0.0779	agccggcgtccgcgg
Jdp2	ESPN-2000~+99bp	226	234	-	9.7449	4.29e-05	0.18	ATGACTCAA
ZNF740	ESPN-2000~+99bp	1442	1454	+	9.75229	4.31e-05	0.0273	ctgccctccccgc
JDP2	ESPN-2000~+99bp	226	234	-	10.5	4.31e-05	0.18	ATGACTCAA
ZNF610	ESPN-2000~+99bp	2011	2019	-	12.0612	4.32e-05	0.0216	CTCCGCTCC
ZNF610	ESPN-2000~+99bp	2033	2041	-	12.0612	4.32e-05	0.0216	CTCCGCTCC
ZNF891	ESPN-2000~+99bp	2052	2072	+	11.0826	4.32e-05	0.0281	cagccgctccgcctcccggcc
KLF17	ESPN-2000~+99bp	1944	1958	-	11.4398	4.33e-05	0.024	CCCCACCCCGCCCCG
ZBTB12	ESPN-2000~+99bp	1673	1686	-	6.52041	4.33e-05	0.125	GTCGGGACCGCGTG
ZNF454	ESPN-2000~+99bp	566	592	-	10.4959	4.34e-05	0.115	CCCTCCTCTGGGTGCCCAGAGGCAGGT
ZNF432	ESPN-2000~+99bp	480	509	-	7.78218	4.34e-05	0.0163	TTGTCTTGGGCACCCCTCCCCTGGGCCTCC
ZFP14	ESPN-2000~+99bp	1980	1994	+	10.898	4.34e-05	0.0304	gcgtccgcgggctcc
Thra	ESPN-2000~+99bp	1388	1402	+	11.6147	4.35e-05	0.0807	ggcggcctgaggcca
ZNF460	ESPN-2000~+99bp	2058	2070	+	7.08163	4.35e-05	0.0243	ctccgcctcccgg
MLX	ESPN-2000~+99bp	276	286	+	12.2653	4.36e-05	0.0773	gctcacatgtg
Atoh1	ESPN-2000~+99bp	328	339	+	12.6147	4.36e-05	0.0541	ggggcatctgct
ZNF30	ESPN-2000~+99bp	1566	1586	+	10.3878	4.36e-05	0.0412	ctgcctcagggccgttgtcct
KLF2	ESPN-2000~+99bp	1904	1914	-	11.6735	4.36e-05	0.013	CCGCCCGCCCC
ZNF682	ESPN-2000~+99bp	1628	1638	+	11.3786	4.36e-05	0.027	aacccagcccc
ZNF765	ESPN-2000~+99bp	1933	1950	+	10.9083	4.37e-05	0.014	gcggggcggggcggggcg
ZNF267	ESPN-2000~+99bp	1934	1954	-	10.7798	4.38e-05	0.00551	ACCCCGCCCCGCCCCGCCCCG
Sox17	ESPN-2000~+99bp	11	19	+	8.21569	4.38e-05	0.183	gggaacaat
Ebf1	ESPN-2000~+99bp	1030	1041	-	11.3303	4.4e-05	0.0408	AGTCCCGTGGGG
SOX6	ESPN-2000~+99bp	13	22	+	11.8776	4.4e-05	0.184	gaacaatagt
ZBTB26	ESPN-2000~+99bp	1298	1318	-	8.28283	4.4e-05	0.0309	TGTGGGGAGACGCGGGAGCGC
ZNF93	ESPN-2000~+99bp	2041	2079	-	10.3099	4.4e-05	0.0123	ATCTGCGGGCCGGGAGGCGGAGCGGCTGTGGGCCTGGCC
ZNF282	ESPN-2000~+99bp	267	277	-	11.7551	4.4e-05	0.0271	GCACCCACCCC
Myb	ESPN-2000~+99bp	1573	1582	-	10.898	4.41e-05	0.184	CAACGGCCCT
Sp1	ESPN-2000~+99bp	1234	1242	+	12.5306	4.41e-05	0.0167	cccgcgccc
ZNF141	ESPN-2000~+99bp	480	503	+	8.81633	4.41e-05	0.0466	ggaggcccaggggaggggtgccca
Mafk	ESPN-2000~+99bp	1802	1811	-	5.85043	4.41e-05	0.185	GCAGCAAAAC
ZNF449	ESPN-2000~+99bp	784	804	+	10.8878	4.43e-05	0.0436	cacagcccagcagctccagtt
HKR1	ESPN-2000~+99bp	578	598	-	11.3486	4.43e-05	0.022	GCGCTGCCCTCCTCTGGGTGC
ZNF415	ESPN-2000~+99bp	2054	2068	+	11.5816	4.44e-05	0.0484	gccgctccgcctccc
GLIS1	ESPN-2000~+99bp	1107	1120	-	11.8265	4.44e-05	0.0274	GGCTGTGGGAGTGC
ZNF320	ESPN-2000~+99bp	1987	2010	+	8.9898	4.44e-05	0.0151	cgggctccggccccagagcgcggc
KLF17	ESPN-2000~+99bp	1902	1916	-	11.3976	4.45e-05	0.024	CCCCGCCCGCCCCCG
ZNF543	ESPN-2000~+99bp	1588	1599	+	11.0917	4.45e-05	0.0119	gtgctcctcacc
MSC	ESPN-2000~+99bp	878	889	+	11.9898	4.45e-05	0.122	aggcagctgccg
ZNF580	ESPN-2000~+99bp	1940	1957	-	5.71429	4.46e-05	0.0851	CCCACCCCGCCCCGCCCC
ZHX1	ESPN-2000~+99bp	1830	1837	+	4.53226	4.46e-05	0.187	ttacgtga
ZNF468	ESPN-2000~+99bp	1015	1026	-	9.04082	4.46e-05	0.0246	TGGCCCCACCCC
Tfap2a	ESPN-2000~+99bp	1027	1039	+	11.7449	4.47e-05	0.0184	agcccccacggga
ZNF93	ESPN-2000~+99bp	995	1033	-	10.2817	4.47e-05	0.0123	GGGGGCTTGGCCCCACCCCGGGCTGAAGGTTTCACTCCG
Sp110	ESPN-2000~+99bp	485	493	+	8.65306	4.47e-05	0.0433	cccagggga
ZNF444	ESPN-2000~+99bp	1902	1917	-	2.67347	4.48e-05	0.0168	TCCCCGCCCGCCCCCG
Ascl1	ESPN-2000~+99bp	810	821	+	10.6273	4.49e-05	0.0588	ggcacctgggag
ZNF571	ESPN-2000~+99bp	1948	1962	-	9.66972	4.49e-05	0.00488	CCGCCCCCACCCCGC
ZNF267	ESPN-2000~+99bp	980	1000	-	10.7248	4.5e-05	0.00551	ACTCCGCCCCAGCCCCAGCCT
ZNF454	ESPN-2000~+99bp	1851	1879	-	5.89796	4.51e-05	0.0408	CGACTGGGGCAAGGTGCCCAGGGGCTTCT
ZNF282	ESPN-2000~+99bp	1949	1962	-	11.4388	4.52e-05	0.168	CCGCCCCCACCCCG
ZNF23	ESPN-2000~+99bp	2079	2097	+	7.28571	4.52e-05	0.032	tccccgacggccgcaccgc
ZNF454	ESPN-2000~+99bp	2017	2031	-	3.2551	4.52e-05	0.0422	CGCTGCCTGGCGCTC
ZNF454	ESPN-2000~+99bp	1988	2001	+	3.60204	4.53e-05	0.0145	gggctccggcccca
ZNF100	ESPN-2000~+99bp	2057	2071	+	10.0918	4.53e-05	0.0226	gctccgcctcccggc
ZNF543	ESPN-2000~+99bp	1950	1961	-	11.055	4.53e-05	0.0119	CGCCCCCACCCC
Egr1	ESPN-2000~+99bp	984	999	-	7.89796	4.54e-05	0.0251	CTCCGCCCCAGCCCCA
ZNF44	ESPN-2000~+99bp	970	999	-	10.6972	4.54e-05	0.0095	CTCCGCCCCAGCCCCAGCCTGGCACAGTCA
ZNF816	ESPN-2000~+99bp	1304	1321	+	10.9796	4.54e-05	0.157	ccgcgtctccccacaagc
ZNF736	ESPN-2000~+99bp	1518	1529	-	9.28571	4.55e-05	0.15	GAAATCCCCGGA
ZNF816	ESPN-2000~+99bp	1897	1917	-	9.6055	4.56e-05	0.0458	TCCCCGCCCGCCCCCGCCGCG
ZNF611	ESPN-2000~+99bp	1376	1393	+	10.4312	4.57e-05	0.0103	acagcggctgcgggcggc
KLF10	ESPN-2000~+99bp	979	1000	-	1.64286	4.57e-05	0.0152	ACTCCGCCCCAGCCCCAGCCTG
VSX1	ESPN-2000~+99bp	147	157	-	10.1622	4.58e-05	0.0956	GCCAATTGGGT
SOX8	ESPN-2000~+99bp	955	971	+	0.520408	4.58e-05	0.191	cagcatttccagtgctg
ZNF304	ESPN-2000~+99bp	1006	1029	-	9.97248	4.58e-05	0.00558	GCTTGGCCCCACCCCGGGCTGAAG
ZNF519	ESPN-2000~+99bp	1377	1391	-	9.54128	4.58e-05	0.00927	CGCCCGCAGCCGCTG
Cphx1	ESPN-2000~+99bp	827	836	-	7.28829	4.58e-05	0.192	TGATGGCCTC
ZFP69B	ESPN-2000~+99bp	1772	1783	-	9.92857	4.59e-05	0.0535	CCGTCCAGGCAC
ZNF524	ESPN-2000~+99bp	1621	1632	+	9.55963	4.59e-05	0.126	ccgctcaaaccc
Egr1	ESPN-2000~+99bp	1952	1961	-	10.5152	4.6e-05	0.0306	CGCCCCCACC
ZBTB26	ESPN-2000~+99bp	1987	2007	+	8.17172	4.6e-05	0.0309	cgggctccggccccagagcgc
ZNF619	ESPN-2000~+99bp	1713	1735	+	4.0102	4.6e-05	0.0164	gcgtcgccggcgcctggaaccgc
ZNF18	ESPN-2000~+99bp	1	12	-	11.6735	4.63e-05	0.179	CCAGTTCACAGT
ZBTB42	ESPN-2000~+99bp	39	47	+	12.3571	4.63e-05	0.0789	cacctctgg
ZBTB42	ESPN-2000~+99bp	1700	1708	+	12.3571	4.63e-05	0.0789	cacctctgg
ZNF468	ESPN-2000~+99bp	1360	1371	+	8.93878	4.63e-05	0.0246	aagcccctccac
ZNF282	ESPN-2000~+99bp	1952	1962	-	11.6429	4.63e-05	0.0271	CCGCCCCCACC
KLF17	ESPN-2000~+99bp	1329	1343	+	9.83486	4.63e-05	0.0312	tcccacccatccctg
ZIC5	ESPN-2000~+99bp	259	274	-	7.70408	4.64e-05	0.042	CCCACCCCTGCTGACC
ZNF93	ESPN-2000~+99bp	1361	1399	+	10.2113	4.64e-05	0.0123	agcccctccacaccgacagcggctgcgggcggcctgagg
ZNF222	ESPN-2000~+99bp	1270	1278	-	12.3853	4.65e-05	0.127	GCTGAGACC
Foxn4	ESPN-2000~+99bp	1304	1313	-	8.90816	4.65e-05	0.0532	GGAGACGCGG
ZNF132	ESPN-2000~+99bp	1950	1964	-	10.3089	4.66e-05	0.0232	GCCCGCCCCCACCCC
ZNF320	ESPN-2000~+99bp	1091	1114	+	8.87755	4.67e-05	0.0151	cgctgataggccgcctgcactccc
Klf8	ESPN-2000~+99bp	1950	1959	-	10.4747	4.67e-05	0.0311	CCCCCACCCC
PRDM9	ESPN-2000~+99bp	1903	1926	-	10.0092	4.67e-05	0.0112	CGCCCGAGTTCCCCGCCCGCCCCC
ZNF100	ESPN-2000~+99bp	1922	1936	-	10.0204	4.68e-05	0.0226	CCGCAGCCTCCGCCC
ZNF740	ESPN-2000~+99bp	1947	1959	-	9.81633	4.68e-05	0.0324	CCCCCACCCCGCC
FIGLA	ESPN-2000~+99bp	563	571	+	12.8571	4.68e-05	0.0806	cacacctgc
ZFP64	ESPN-2000~+99bp	1854	1868	+	10.5714	4.69e-05	0.0433	agcccctgggcacct
TFAP2E	ESPN-2000~+99bp	1567	1577	-	12.5204	4.7e-05	0.0299	GCCCTGAGGCA
ZNF880	ESPN-2000~+99bp	1434	1460	+	9.82727	4.7e-05	0.026	ctgccttcctgccctccccgctggaac
SP9	ESPN-2000~+99bp	1902	1913	-	11.5612	4.71e-05	0.0258	CGCCCGCCCCCG
ZNF548	ESPN-2000~+99bp	2019	2039	+	10.2294	4.72e-05	0.00631	gcgccaggcagcgcggagcgg
ZNF454	ESPN-2000~+99bp	1972	1985	-	3.45918	4.73e-05	0.0145	GGACGCCGGCTTAA
ZNF713	ESPN-2000~+99bp	748	766	+	-0.734694	4.74e-05	0.0621	gcctggtggaagtcgttgg
ZIC5	ESPN-2000~+99bp	259	274	-	6.14286	4.74e-05	0.0928	CCCACCCCTGCTGACC
KLF17	ESPN-2000~+99bp	1312	1326	+	9.77982	4.75e-05	0.0312	ccccacaagccctaa
ZNF284	ESPN-2000~+99bp	1511	1519	+	12.1515	4.76e-05	0.199	tgcaatctc
ZNF341	ESPN-2000~+99bp	1942	1962	-	11.2959	4.76e-05	0.00491	CCGCCCCCACCCCGCCCCGCC
KLF10	ESPN-2000~+99bp	262	276	-	11.1122	4.76e-05	0.00936	CACCCACCCCTGCTG
ZNF860	ESPN-2000~+99bp	1121	1135	+	11.0734	4.77e-05	0.0376	atgtagctcccacct
NFIX	ESPN-2000~+99bp	488	504	+	9.72449	4.78e-05	0.0391	aggggaggggtgcccaa
TBR1	ESPN-2000~+99bp	515	524	-	11.7755	4.79e-05	0.2	AGGTGCTAAA
PRDM9	ESPN-2000~+99bp	615	638	+	9.95413	4.8e-05	0.0112	gttgctttggccaccagctccagc
ZNF28	ESPN-2000~+99bp	131	148	-	9.36697	4.8e-05	0.0311	GTCCTCCCCAGCAGCCCT
ZNF398	ESPN-2000~+99bp	816	829	-	9.58163	4.8e-05	0.139	CTCCCGCGCTCCCA
ZNF571	ESPN-2000~+99bp	1932	1946	-	9.51376	4.8e-05	0.00488	CCGCCCCGCCCCGCA
ZIC4	ESPN-2000~+99bp	1257	1271	+	11.0408	4.8e-05	0.0571	gagcccctgcagggg
ZNF93	ESPN-2000~+99bp	292	330	-	10.1479	4.8e-05	0.0123	CCCTGAGCCCCTGCCACTGTTGTTAATGACATCTCCATT
ZNF543	ESPN-2000~+99bp	571	582	+	11.9266	4.81e-05	0.0187	cctctgggcacc
ZIM2	ESPN-2000~+99bp	1916	1945	-	-4.4898	4.81e-05	0.034	CGCCCCGCCCCGCAGCCTCCGCCCGAGTTC
ATOH7	ESPN-2000~+99bp	396	405	-	11.9286	4.82e-05	0.166	AGCACATGGT
Zscan10	ESPN-2000~+99bp	1245	1255	+	12.6531	4.82e-05	0.0944	tggcactttcc
ZNF740	ESPN-2000~+99bp	1953	1965	-	9.50459	4.82e-05	0.0273	GGCCCGCCCCCAC
KLF2	ESPN-2000~+99bp	1233	1243	+	11.5102	4.82e-05	0.013	gcccgcgccct
ATOH1	ESPN-2000~+99bp	879	888	+	11.7755	4.83e-05	0.0846	ggcagctgcc
ATOH1	ESPN-2000~+99bp	879	888	-	11.7755	4.83e-05	0.0846	GGCAGCTGCC
SP8	ESPN-2000~+99bp	1046	1057	-	11.398	4.83e-05	0.0338	CACCCACCCCCT
ZNF302	ESPN-2000~+99bp	787	804	+	6.55046	4.83e-05	0.193	agcccagcagctccagtt
Pou2f1	ESPN-2000~+99bp	1837	1846	-	8.88189	4.84e-05	0.202	TAATTTGCCT
ZNF571	ESPN-2000~+99bp	1893	1907	-	9.49541	4.84e-05	0.00488	CCCCCGCCGCGACGC
ZNF121	ESPN-2000~+99bp	481	504	+	10.1468	4.85e-05	0.0257	gaggcccaggggaggggtgcccaa
Hoxa9	ESPN-2000~+99bp	354	365	-	11.4159	4.85e-05	0.202	TGCTTTATTGCT
Ebf1	ESPN-2000~+99bp	1028	1039	+	11.0734	4.85e-05	0.0408	gcccccacggga
CDX4	ESPN-2000~+99bp	354	364	-	12.06	4.86e-05	0.203	GCTTTATTGCT
ZNF180	ESPN-2000~+99bp	1925	1945	-	9.55046	4.87e-05	0.00217	CGCCCCGCCCCGCAGCCTCCG
Tal1	ESPN-2000~+99bp	879	886	+	10.3089	4.87e-05	0.0972	ggcagctg
Tal1	ESPN-2000~+99bp	881	888	-	10.3089	4.87e-05	0.0972	GGCAGCTG
Foxg1	ESPN-2000~+99bp	143	154	+	10.6122	4.87e-05	0.19	gaggacccaatt
ZNF519	ESPN-2000~+99bp	878	892	-	9.38532	4.89e-05	0.00927	ACTCGGCAGCTGCCT
Tfap2a	ESPN-2000~+99bp	1773	1785	-	11.5714	4.89e-05	0.0184	AGCCGTCCAGGCA
NEUROD2	ESPN-2000~+99bp	396	405	+	11.7245	4.89e-05	0.166	accatgtgct
ZNF467	ESPN-2000~+99bp	1581	1601	+	9.87879	4.9e-05	0.00912	tgtcctcgtgctcctcacccc
Egr1	ESPN-2000~+99bp	1949	1964	-	7.67347	4.91e-05	0.0251	GCCCGCCCCCACCCCG
MSC	ESPN-2000~+99bp	878	889	+	11.798	4.91e-05	0.0982	aggcagctgccg
Egr1	ESPN-2000~+99bp	1044	1053	-	10.4949	4.92e-05	0.0306	CACCCCCTCT
ZNF460	ESPN-2000~+99bp	1943	1955	-	6.71429	4.92e-05	0.0243	CACCCCGCCCCGC
Jund	ESPN-2000~+99bp	915	923	+	12.5138	4.92e-05	0.0799	atgactccc
ZNF558	ESPN-2000~+99bp	10	36	+	9.06306	4.92e-05	0.204	tgggaacaatagttgtacctctctcat
ZNF774	ESPN-2000~+99bp	1437	1454	+	11.3604	4.93e-05	0.0575	ccttcctgccctccccgc
ZNF343	ESPN-2000~+99bp	2061	2069	+	12.0612	4.93e-05	0.165	cgcctcccg
ZNF189	ESPN-2000~+99bp	198	215	+	11.3673	4.93e-05	0.0404	caggaagggcctggctca
ZNF740	ESPN-2000~+99bp	1907	1916	-	10.8624	4.94e-05	0.0751	CCCCGCCCGC
ZNF454	ESPN-2000~+99bp	2017	2031	-	6.08163	4.94e-05	0.0386	CGCTGCCTGGCGCTC
OSR2	ESPN-2000~+99bp	790	800	-	11.8061	4.95e-05	0.0636	GGAGCTGCTGG
ZNF180	ESPN-2000~+99bp	538	558	+	9.50459	4.97e-05	0.00217	cccctgccacttgctggcctc
ZNF432	ESPN-2000~+99bp	857	886	-	7.40594	4.98e-05	0.0163	CAGCTGCCTCCGGTCCTTTCCCTGGGCCTG
GTF3A	ESPN-2000~+99bp	1434	1442	+	10.4312	5e-05	0.0484	ctgccttcc
GTF3A	ESPN-2000~+99bp	1495	1503	-	10.4312	5e-05	0.0484	CTGCCTTCC
ZNF586	ESPN-2000~+99bp	745	756	-	7.38776	5.01e-05	0.032	CCACCAGGCCAG
ZNF467	ESPN-2000~+99bp	1061	1072	-	10.0918	5.01e-05	0.0309	CCCTTCCTGTCC
ZNF619	ESPN-2000~+99bp	1915	1937	-	3.72449	5.02e-05	0.0164	CCCGCAGCCTCCGCCCGAGTTCC
ZNF341	ESPN-2000~+99bp	477	497	-	11.2143	5.02e-05	0.00492	CCCCTCCCCTGGGCCTCCTCC
KLF16	ESPN-2000~+99bp	266	276	-	11.1122	5.02e-05	0.0179	CACCCACCCCT
ZNF626	ESPN-2000~+99bp	1264	1290	-	10.2091	5.03e-05	0.158	CAGAGAGAGGGGGCTGAGACCCCTGCA
ZNF121	ESPN-2000~+99bp	1545	1568	-	10.0734	5.03e-05	0.0257	CAGGAGCAGCCCTGCCACGTCCCT
ZNF320	ESPN-2000~+99bp	479	502	-	8.70408	5.03e-05	0.0151	GGGCACCCCTCCCCTGGGCCTCCT
KLF14	ESPN-2000~+99bp	1902	1914	-	11.5102	5.04e-05	0.0227	CCGCCCGCCCCCG
ZNF610	ESPN-2000~+99bp	2016	2024	-	11.9694	5.04e-05	0.0216	TGGCGCTCC
ZNF467	ESPN-2000~+99bp	1295	1315	+	9.81818	5.05e-05	0.00912	ccggcgctcccgcgtctcccc
KLF16	ESPN-2000~+99bp	2042	2052	+	11.102	5.06e-05	0.0179	gccaggcccac
ZNF529	ESPN-2000~+99bp	1893	1919	-	4.84848	5.07e-05	0.00599	GTTCCCCGCCCGCCCCCGCCGCGACGC
TBX6	ESPN-2000~+99bp	516	525	-	11.1735	5.07e-05	0.185	GAGGTGCTAA
ZNF740	ESPN-2000~+99bp	1045	1054	-	11.187	5.07e-05	0.0933	CCACCCCCTC
ZNF534	ESPN-2000~+99bp	1902	1916	-	10.7347	5.07e-05	0.056	CCCCGCCCGCCCCCG
ZNF180	ESPN-2000~+99bp	1612	1632	+	9.45872	5.08e-05	0.00217	cccttctcgccgctcaaaccc
ZNF93	ESPN-2000~+99bp	1903	1941	+	10.0423	5.08e-05	0.0123	gggggcgggcggggaactcgggcggaggctgcggggcgg
ZSCAN4	ESPN-2000~+99bp	519	531	+	11.0808	5.09e-05	0.209	gcacctcctccca
ZNF571	ESPN-2000~+99bp	1935	1949	-	9.37615	5.09e-05	0.00488	GCCCCGCCCCGCCCC
SCRT1	ESPN-2000~+99bp	610	620	-	11.1122	5.1e-05	0.117	AGCAACAGGCT
ZNF708	ESPN-2000~+99bp	1767	1778	+	10.551	5.1e-05	0.0847	tgtctgtgcctg
Pou5f1	ESPN-2000~+99bp	669	683	+	11.5446	5.11e-05	0.213	ccttttgtctgcaaa
Tcfcp2l1	ESPN-2000~+99bp	595	615	-	11.1717	5.11e-05	0.181	CAGGCTCACTGCGGCTGGCGC
Tcfcp2l1	ESPN-2000~+99bp	595	615	-	11.1717	5.11e-05	0.18	CAGGCTCACTGCGGCTGGCGC
Eomes	ESPN-2000~+99bp	515	524	-	10.4592	5.12e-05	0.213	AGGTGCTAAA
ZNF180	ESPN-2000~+99bp	172	192	-	9.43119	5.14e-05	0.00217	CTTCTGTCCTCTCCGGGCTCT
ZNF441	ESPN-2000~+99bp	1920	1931	-	11.0642	5.15e-05	0.0124	GCCTCCGCCCGA
ZNF534	ESPN-2000~+99bp	686	700	-	10.6939	5.17e-05	0.056	GGACGCTTGCCCAGT
TFAP2E	ESPN-2000~+99bp	1567	1578	-	11.6633	5.17e-05	0.0197	GGCCCTGAGGCA
ZNF524	ESPN-2000~+99bp	1955	1969	-	8.96939	5.18e-05	0.0775	CTCGGGCCCGCCCCC
ZNF519	ESPN-2000~+99bp	1374	1388	-	9.24771	5.18e-05	0.00927	CCGCAGCCGCTGTCG
ZNF586	ESPN-2000~+99bp	2063	2074	+	7.26531	5.18e-05	0.032	cctcccggcccg
ZNF682	ESPN-2000~+99bp	2031	2051	+	10.6735	5.19e-05	0.00983	gcggagcggaggccaggccca
ZNF341	ESPN-2000~+99bp	1297	1317	+	11.1633	5.19e-05	0.00492	ggcgctcccgcgtctccccac
Klf12	ESPN-2000~+99bp	2041	2055	+	9.36735	5.2e-05	0.0924	ggccaggcccacagc
ZNF484	ESPN-2000~+99bp	473	493	-	11.0183	5.21e-05	0.0223	TCCCCTGGGCCTCCTCCATTC
ZNF264	ESPN-2000~+99bp	622	651	-	5.30275	5.21e-05	0.0975	TCGCAGCCTCGCTGCTGGAGCTGGTGGCCA
ZNF460	ESPN-2000~+99bp	1944	1956	-	11.2465	5.21e-05	0.021	CCACCCCGCCCCG
SCRT1	ESPN-2000~+99bp	610	621	-	9.85714	5.22e-05	0.107	AAGCAACAGGCT
PAX4	ESPN-2000~+99bp	2003	2020	-	11.2828	5.23e-05	0.173	GCTCCGCTCCGCCGCGCT
ZNF282	ESPN-2000~+99bp	2063	2073	+	11.449	5.24e-05	0.0271	cctcccggccc
ZNF891	ESPN-2000~+99bp	1286	1306	-	10.7339	5.24e-05	0.0281	CGGGAGCGCCGGCATCCAGAG
TFAP2E	ESPN-2000~+99bp	569	580	+	11.6429	5.24e-05	0.0197	tgcctctgggca
ZNF792	ESPN-2000~+99bp	860	889	-	-18.2449	5.24e-05	0.00448	CGGCAGCTGCCTCCGGTCCTTTCCCTGGGC
ZNF529	ESPN-2000~+99bp	1220	1246	+	4.73737	5.25e-05	0.00599	cattcgctctcctgcccgcgccctctg
ZNF566	ESPN-2000~+99bp	1904	1924	-	9.79817	5.27e-05	0.0193	CCCGAGTTCCCCGCCCGCCCC
KLF17	ESPN-2000~+99bp	1329	1343	+	11.1386	5.27e-05	0.024	tcccacccatccctg
KLF14	ESPN-2000~+99bp	1169	1181	+	11.5918	5.29e-05	0.0253	agccgctcccacg
ZNF134	ESPN-2000~+99bp	259	273	-	10.8061	5.29e-05	0.186	CCACCCCTGCTGACC
ZNF101	ESPN-2000~+99bp	1852	1866	-	10	5.29e-05	0.0379	GTGCCCAGGGGCTTC
ZNF93	ESPN-2000~+99bp	2029	2067	-	9.96479	5.3e-05	0.0123	GGAGGCGGAGCGGCTGTGGGCCTGGCCTCCGCTCCGCGC
ZNF33A	ESPN-2000~+99bp	573	581	+	9.84404	5.3e-05	0.213	tctgggcac
ZNF740	ESPN-2000~+99bp	1948	1960	-	10.1009	5.3e-05	0.0281	GCCCCCACCCCGC
ZNF765	ESPN-2000~+99bp	1012	1029	-	10.5505	5.31e-05	0.014	GCTTGGCCCCACCCCGGG
TFAP2E	ESPN-2000~+99bp	1633	1644	-	11.6224	5.31e-05	0.0197	TGCCGTGGGGCT
ZNF320	ESPN-2000~+99bp	1946	1969	-	8.58163	5.31e-05	0.0151	CTCGGGCCCGCCCCCACCCCGCCC
ZNF267	ESPN-2000~+99bp	2022	2042	-	10.3945	5.31e-05	0.00614	CCTCCGCTCCGCGCTGCCTGG
ZNF432	ESPN-2000~+99bp	479	508	-	7.22772	5.31e-05	0.0163	TGTCTTGGGCACCCCTCCCCTGGGCCTCCT
MSC	ESPN-2000~+99bp	878	889	+	10.0918	5.31e-05	0.102	aggcagctgccg
Tcf3	ESPN-2000~+99bp	769	778	+	11.202	5.32e-05	0.0611	acccacctgg
ZNF45	ESPN-2000~+99bp	136	146	-	9.13265	5.32e-05	0.0791	CCTCCCCAGCA
ZNF571	ESPN-2000~+99bp	1295	1309	+	9.27523	5.32e-05	0.00488	ccggcgctcccgcgt
Max	ESPN-2000~+99bp	1672	1680	-	10.3131	5.33e-05	0.199	ACCGCGTGG
ZNF431	ESPN-2000~+99bp	1116	1130	+	10.949	5.34e-05	0.0591	cagccatgtagctcc
ZNF880	ESPN-2000~+99bp	1932	1958	-	9.56364	5.34e-05	0.026	CCCCACCCCGCCCCGCCCCGCCCCGCA
KLF17	ESPN-2000~+99bp	77	91	-	11.1145	5.35e-05	0.024	TACCACCCACCAAGT
ZNF563	ESPN-2000~+99bp	170	187	-	10.9725	5.35e-05	0.024	GTCCTCTCCGGGCTCTCC
ZNF563	ESPN-2000~+99bp	2078	2095	+	10.9725	5.35e-05	0.024	atccccgacggccgcacc
ZNF449	ESPN-2000~+99bp	540	560	-	10.4694	5.36e-05	0.0436	GTGAGGCCAGCAAGTGGCAGG
NHLH2	ESPN-2000~+99bp	875	892	-	8.5	5.37e-05	0.0714	ACTCGGCAGCTGCCTCCG
BCL11B	ESPN-2000~+99bp	619	627	+	10.7755	5.37e-05	0.091	ctttggcca
ZNF223	ESPN-2000~+99bp	581	594	-	8.82653	5.37e-05	0.0398	TGCCCTCCTCTGGG
Zfp263	ESPN-2000~+99bp	1588	1595	+	11.1	5.38e-05	0.0845	gtgctcct
Gcm1	ESPN-2000~+99bp	1382	1390	+	10.2033	5.39e-05	0.15	gctgcgggc
ZNF260	ESPN-2000~+99bp	2016	2030	-	11.5505	5.39e-05	0.0572	GCTGCCTGGCGCTCC
ZNF740	ESPN-2000~+99bp	1046	1058	-	10.0642	5.4e-05	0.0281	ACACCCACCCCCT
ZNF180	ESPN-2000~+99bp	1327	1347	+	9.3211	5.41e-05	0.00223	cctcccacccatccctgcctt
Tbx2	ESPN-2000~+99bp	748	768	+	5.37755	5.41e-05	0.0748	gcctggtggaagtcgttggaa
ZNF468	ESPN-2000~+99bp	2058	2069	+	8.53061	5.42e-05	0.0246	ctccgcctcccg
ZNF467	ESPN-2000~+99bp	1936	1947	-	9.88776	5.42e-05	0.0309	CCCGCCCCGCCC
ZNF467	ESPN-2000~+99bp	1941	1952	-	9.88776	5.42e-05	0.0309	CCCGCCCCGCCC
ZNF662	ESPN-2000~+99bp	1937	1954	-	10.7064	5.42e-05	0.0385	ACCCCGCCCCGCCCCGCC
KLF10	ESPN-2000~+99bp	1956	1965	-	11.3303	5.43e-05	0.0249	GGCCCGCCCC
MSC	ESPN-2000~+99bp	878	889	+	11.5204	5.43e-05	0.0685	aggcagctgccg
FOXN2	ESPN-2000~+99bp	1883	1901	+	11.0419	5.43e-05	0.0523	gagtgtccccgcgtcgcgg
ZNF713	ESPN-2000~+99bp	187	203	-	-2.47959	5.44e-05	0.227	TTCCTGCCAGGCTTCTG
KLF2	ESPN-2000~+99bp	1956	1966	-	11.3571	5.44e-05	0.0204	GGGCCCGCCCC
ZNF329	ESPN-2000~+99bp	1007	1027	-	9.01835	5.45e-05	0.0446	TTGGCCCCACCCCGGGCTGAA
ZNF30	ESPN-2000~+99bp	986	1000	-	4.92661	5.46e-05	0.00926	ACTCCGCCCCAGCCC
ZNF880	ESPN-2000~+99bp	253	279	-	9.51818	5.46e-05	0.026	GAGCACCCACCCCTGCTGACCAACCTC
ZNF596	ESPN-2000~+99bp	1984	1998	+	9.89908	5.46e-05	0.0232	ccgcgggctccggcc
ZNF468	ESPN-2000~+99bp	1898	1909	-	8.5102	5.48e-05	0.0246	CGCCCCCGCCGC
KLF7	ESPN-2000~+99bp	1908	1918	-	11.551	5.49e-05	0.0218	TTCCCCGCCCG
ZNF331	ESPN-2000~+99bp	780	806	-	8.55102	5.49e-05	0.0562	GTAACTGGAGCTGCTGGGCTGTGCCTA
Zbtb12	ESPN-2000~+99bp	1724	1733	-	10.4796	5.49e-05	0.228	GGTTCCAGGC
ZNF467	ESPN-2000~+99bp	1924	1944	-	9.64646	5.5e-05	0.0092	GCCCCGCCCCGCAGCCTCCGC
Rela	ESPN-2000~+99bp	1428	1457	+	10.4272	5.51e-05	0.0428	cccgtcctgccttcctgccctccccgctgg
ZNF454	ESPN-2000~+99bp	2042	2070	-	5.32653	5.51e-05	0.0408	CCGGGAGGCGGAGCGGCTGTGGGCCTGGC
ZNF23	ESPN-2000~+99bp	1940	1958	-	6.68367	5.51e-05	0.0169	CCCCACCCCGCCCCGCCCC
KLF14	ESPN-2000~+99bp	487	499	-	11.5306	5.52e-05	0.0253	CACCCCTCCCCTG
ZNF596	ESPN-2000~+99bp	731	745	-	9.86239	5.54e-05	0.0232	GATCGCCCTCACTCT
GLIS2	ESPN-2000~+99bp	78	91	-	9.03061	5.55e-05	0.0752	TACCACCCACCAAG
ZNF454	ESPN-2000~+99bp	1972	1985	+	6.02041	5.55e-05	0.0224	ttaagccggcgtcc
ZNF311	ESPN-2000~+99bp	1366	1386	-	6.82653	5.56e-05	0.00855	GCAGCCGCTGTCGGTGTGGAG
ZNF100	ESPN-2000~+99bp	587	601	-	9.63265	5.56e-05	0.0226	CTGGCGCTGCCCTCC
ZNF891	ESPN-2000~+99bp	1852	1872	+	10.6239	5.56e-05	0.0281	gaagcccctgggcaccttgcc
KLF12	ESPN-2000~+99bp	2041	2051	+	9.47959	5.57e-05	0.0324	ggccaggccca
ZNF444	ESPN-2000~+99bp	1936	1951	-	2.54082	5.57e-05	0.0242	CCGCCCCGCCCCGCCC
KLF14	ESPN-2000~+99bp	1327	1340	+	10.7857	5.57e-05	0.0168	cctcccacccatcc
KLF10	ESPN-2000~+99bp	986	1000	-	10.8163	5.57e-05	0.0102	ACTCCGCCCCAGCCC
ZNF783	ESPN-2000~+99bp	708	715	+	6.38776	5.58e-05	0.0577	cagcggcc
Zic3	ESPN-2000~+99bp	1896	1910	-	7.65306	5.59e-05	0.074	CCGCCCCCGCCGCGA
KLF17	ESPN-2000~+99bp	1014	1025	-	11.6327	5.59e-05	0.0667	GGCCCCACCCCG
ZFP69B	ESPN-2000~+99bp	1722	1733	-	9.4898	5.59e-05	0.0535	GGTTCCAGGCGC
ZSCAN22	ESPN-2000~+99bp	1278	1292	+	9.76531	5.59e-05	0.0797	ccccctctctctgga
ZNF580	ESPN-2000~+99bp	257	274	-	9.68687	5.6e-05	0.0395	CCCACCCCTGCTGACCAA
NFIB	ESPN-2000~+99bp	687	703	-	9.77551	5.6e-05	0.0647	CTGGGACGCTTGCCCAG
ZNF682	ESPN-2000~+99bp	1304	1324	+	10.5204	5.61e-05	0.00983	ccgcgtctccccacaagccct
ZNF682	ESPN-2000~+99bp	1979	1999	+	10.5204	5.61e-05	0.00983	ggcgtccgcgggctccggccc
TBX19	ESPN-2000~+99bp	505	525	-	9.52041	5.61e-05	0.225	GAGGTGCTAAAATGGCTTGTC
ZNF774	ESPN-2000~+99bp	984	1001	-	11.1532	5.62e-05	0.0575	CACTCCGCCCCAGCCCCA
KLF10	ESPN-2000~+99bp	489	498	-	11.2018	5.62e-05	0.0249	ACCCCTCCCC
ZNF792	ESPN-2000~+99bp	822	851	-	-18.6224	5.63e-05	0.00455	TAGTGGCGACCTGCGTGATGGCCTCCCGCG
Egr2	ESPN-2000~+99bp	1172	1183	+	11.3303	5.63e-05	0.0262	cgctcccacggc
Klf8	ESPN-2000~+99bp	1908	1917	-	10.2828	5.63e-05	0.0321	TCCCCGCCCG
Egr2	ESPN-2000~+99bp	1952	1961	-	11.449	5.65e-05	0.062	CGCCCCCACC
ZNF141	ESPN-2000~+99bp	414	437	+	8.20408	5.65e-05	0.0466	tcgtccatgaccaaggtggccacc
Rela	ESPN-2000~+99bp	1924	1953	-	10.3786	5.65e-05	0.0428	CCCCGCCCCGCCCCGCCCCGCAGCCTCCGC
SCRT1	ESPN-2000~+99bp	712	722	+	10.9388	5.65e-05	0.117	ggccacaggtc
Egr2	ESPN-2000~+99bp	1326	1337	+	11.3211	5.66e-05	0.0262	acctcccaccca
Nr2e1	ESPN-2000~+99bp	1435	1448	-	10.2143	5.66e-05	0.235	AGGGCAGGAAGGCA
ZNF528	ESPN-2000~+99bp	1492	1506	-	9.08257	5.67e-05	0.0611	GCCCTGCCTTCCAGG
Tfap2a	ESPN-2000~+99bp	127	136	-	10.8469	5.67e-05	0.0588	AGCCCTAGGG
KLF14	ESPN-2000~+99bp	2056	2068	+	11.4898	5.67e-05	0.0253	cgctccgcctccc
GLIS1	ESPN-2000~+99bp	719	732	-	11.4388	5.68e-05	0.0292	CTCTCCATGGGACC
Zbtb7b	ESPN-2000~+99bp	1276	1285	+	10.8776	5.68e-05	0.207	agccccctct
ZNF260	ESPN-2000~+99bp	1436	1450	+	11.4862	5.68e-05	0.0572	gccttcctgccctcc
TFAP2E	ESPN-2000~+99bp	1391	1401	-	12.2143	5.68e-05	0.0299	GGCCTCAGGCC
OSR1	ESPN-2000~+99bp	310	319	-	11.5918	5.7e-05	0.112	TGCCACTGTT
ZNF597	ESPN-2000~+99bp	424	437	-	8.5	5.7e-05	0.18	GGTGGCCACCTTGG
ZNF383	ESPN-2000~+99bp	2057	2083	+	6.42202	5.71e-05	0.00795	gctccgcctcccggcccgcagatcccc
ZNF449	ESPN-2000~+99bp	1933	1953	-	10.3265	5.71e-05	0.0436	CCCCGCCCCGCCCCGCCCCGC
ZNF180	ESPN-2000~+99bp	1586	1606	+	9.20183	5.72e-05	0.00227	tcgtgctcctcaccccgcctg
RBAK	ESPN-2000~+99bp	1586	1600	+	11.5045	5.72e-05	0.179	tcgtgctcctcaccc
ZNF519	ESPN-2000~+99bp	1905	1919	-	9.00917	5.72e-05	0.00945	GTTCCCCGCCCGCCC
ZIC4	ESPN-2000~+99bp	1896	1910	-	10.7143	5.73e-05	0.0571	CCGCCCCCGCCGCGA
Jund	ESPN-2000~+99bp	656	664	+	12.2294	5.73e-05	0.0799	atgactcct
ZNF675	ESPN-2000~+99bp	129	155	-	9.9697	5.73e-05	0.0293	CAATTGGGTCCTCCCCAGCAGCCCTAG
ZNF467	ESPN-2000~+99bp	980	1000	-	9.56566	5.73e-05	0.0092	ACTCCGCCCCAGCCCCAGCCT
MSC	ESPN-2000~+99bp	878	889	-	9.88776	5.74e-05	0.102	CGGCAGCTGCCT
Hoxa9	ESPN-2000~+99bp	355	362	-	5.83901	5.75e-05	0.241	TTTATTGC
KLF10	ESPN-2000~+99bp	1942	1963	-	0.867347	5.75e-05	0.0152	CCCGCCCCCACCCCGCCCCGCC
ZNF180	ESPN-2000~+99bp	1936	1956	-	9.18349	5.76e-05	0.00227	CCACCCCGCCCCGCCCCGCCC
ZNF341	ESPN-2000~+99bp	578	598	-	11	5.76e-05	0.00526	GCGCTGCCCTCCTCTGGGTGC
IKZF3	ESPN-2000~+99bp	1408	1416	+	11.7798	5.77e-05	0.0645	ttcccagcg
SCRT1	ESPN-2000~+99bp	610	620	-	9.36735	5.78e-05	0.12	AGCAACAGGCT
Tfap2c	ESPN-2000~+99bp	1568	1577	-	10.9796	5.78e-05	0.0562	GCCCTGAGGC
ZNF548	ESPN-2000~+99bp	1939	1959	-	9.80734	5.78e-05	0.00726	CCCCCACCCCGCCCCGCCCCG
ZNF320	ESPN-2000~+99bp	705	725	+	9.31633	5.79e-05	0.0223	ttccagcggccacaggtccca
ZNF765	ESPN-2000~+99bp	1013	1030	+	10.3853	5.8e-05	0.014	ccggggtggggccaagcc
Tfap2a	ESPN-2000~+99bp	1567	1577	+	11.3434	5.8e-05	0.0253	tgcctcagggc
NR1D2	ESPN-2000~+99bp	1528	1547	-	9.87755	5.81e-05	0.231	CCTGAAGGGCTCTGGGTCGA
Foxn4	ESPN-2000~+99bp	1891	1900	-	8.86735	5.81e-05	0.0532	CGCGACGCGG
HSF4	ESPN-2000~+99bp	1241	1255	-	11.1531	5.82e-05	0.205	GGAAAGTGCCAGAGG
Zfx	ESPN-2000~+99bp	2066	2074	-	9.56122	5.83e-05	0.0475	CGGGCCGGG
ZNF543	ESPN-2000~+99bp	585	596	+	11.6147	5.83e-05	0.0195	gaggagggcagc
ZNF611	ESPN-2000~+99bp	2044	2061	-	9.94495	5.84e-05	0.0105	GGAGCGGCTGTGGGCCTG
ZNF184	ESPN-2000~+99bp	139	147	-	11.2752	5.84e-05	0.122	TCCTCCCCA
Zfp281	ESPN-2000~+99bp	1273	1287	+	8.59184	5.84e-05	0.014	ctcagccccctctct
TFAP2E	ESPN-2000~+99bp	1391	1401	+	12.1735	5.85e-05	0.0299	ggcctgaggcc
ZNF765	ESPN-2000~+99bp	1377	1394	+	10.367	5.85e-05	0.014	cagcggctgcgggcggcc
ZNF441	ESPN-2000~+99bp	2027	2038	-	10.7615	5.86e-05	0.0128	CGCTCCGCGCTG
ZNF611	ESPN-2000~+99bp	818	835	+	9.93578	5.86e-05	0.0105	ggagcgcgggaggccatc
Myf5	ESPN-2000~+99bp	878	887	+	11.7156	5.87e-05	0.106	aggcagctgc
SCRT2	ESPN-2000~+99bp	712	722	+	8.12245	5.9e-05	0.148	ggccacaggtc
KLF17	ESPN-2000~+99bp	77	91	-	9.2844	5.9e-05	0.0312	TACCACCCACCAAGT
CREB3L1	ESPN-2000~+99bp	1545	1556	-	9.47959	5.9e-05	0.0995	TGCCACGTCCCT
Zfp740	ESPN-2000~+99bp	1362	1371	+	11.1452	5.91e-05	0.104	gcccctccac
ZNF454	ESPN-2000~+99bp	593	607	-	5.55102	5.91e-05	0.0386	CTGCGGCTGGCGCTG
ZNF740	ESPN-2000~+99bp	488	500	-	9.29592	5.93e-05	0.0324	GCACCCCTCCCCT
ZNF816	ESPN-2000~+99bp	1878	1898	+	9	5.94e-05	0.0458	cgcacgagtgtccccgcgtcg
Sox6	ESPN-2000~+99bp	11	19	-	8.42593	5.95e-05	0.249	ATTGTTCCC
Sp4	ESPN-2000~+99bp	1667	1676	+	11.2857	5.95e-05	0.0299	tccgcccacg
ZNF283	ESPN-2000~+99bp	1942	1965	-	9.91743	5.95e-05	0.0083	GGCCCGCCCCCACCCCGCCCCGCC
ZNF189	ESPN-2000~+99bp	198	209	-	12.0408	5.95e-05	0.063	AGGCCCTTCCTG
Tfap2c	ESPN-2000~+99bp	1392	1401	-	10.9592	5.96e-05	0.0562	GGCCTCAGGC
Sp4	ESPN-2000~+99bp	1013	1025	-	11.5138	5.96e-05	0.0476	GGCCCCACCCCGG
ZNF768	ESPN-2000~+99bp	1340	1354	+	7.03061	5.96e-05	0.0608	cctgccttctgtgtg
Mafg	ESPN-2000~+99bp	964	973	-	8.13068	5.96e-05	0.249	GTCAGCACTG
ZIC5	ESPN-2000~+99bp	915	930	+	5.45918	5.96e-05	0.0928	atgactcccactgttc
ZNF467	ESPN-2000~+99bp	2049	2069	+	9.48485	5.97e-05	0.0092	ccacagccgctccgcctcccg
ZBTB49	ESPN-2000~+99bp	1403	1419	-	4.33673	5.98e-05	0.0986	GTGCGCTGGGAACGCCA
ZNF528	ESPN-2000~+99bp	653	664	+	8.53061	5.99e-05	0.122	gaaatgactcct
ZNF582	ESPN-2000~+99bp	108	134	+	9.27273	5.99e-05	0.0618	gctactgctgccgtgagctccctaggg
HSF4	ESPN-2000~+99bp	1242	1254	-	10.9898	5.99e-05	0.25	GAAAGTGCCAGAG
NFIX	ESPN-2000~+99bp	687	703	-	9.40816	5.99e-05	0.0631	CTGGGACGCTTGCCCAG
ZFP69B	ESPN-2000~+99bp	927	938	-	9.31633	6e-05	0.0535	CCTTCCAGGAAC
ZNF71	ESPN-2000~+99bp	1442	1465	+	9.28182	6e-05	0.0547	ctgccctccccgctggaacctctg
KLF14	ESPN-2000~+99bp	1902	1914	-	11.398	6.03e-05	0.0253	CCGCCCGCCCCCG
ZNF573	ESPN-2000~+99bp	775	795	-	10.0092	6.03e-05	0.061	TGCTGGGCTGTGCCTAGCCAG
ZNF460	ESPN-2000~+99bp	1900	1912	-	11.0352	6.04e-05	0.021	GCCCGCCCCCGCC
ZNF460	ESPN-2000~+99bp	1948	1960	-	11.0352	6.04e-05	0.021	GCCCCCACCCCGC
ZNF574	ESPN-2000~+99bp	737	756	+	10.6735	6.04e-05	0.167	agggcgatctggcctggtgg
ZSCAN30	ESPN-2000~+99bp	1392	1406	+	10.5321	6.04e-05	0.0236	gcctgaggccatggc
ZNF880	ESPN-2000~+99bp	1931	1957	-	9.30909	6.04e-05	0.026	CCCACCCCGCCCCGCCCCGCCCCGCAG
ZNF527	ESPN-2000~+99bp	584	604	-	10.7	6.05e-05	0.095	CGGCTGGCGCTGCCCTCCTCT
ZNF771	ESPN-2000~+99bp	336	350	+	10.2936	6.05e-05	0.18	tgctcagcccactgg
FOXN2	ESPN-2000~+99bp	1883	1901	-	10.9042	6.05e-05	0.0523	CCGCGACGCGGGGACACTC
ZNF529	ESPN-2000~+99bp	2061	2087	+	4.28283	6.05e-05	0.00658	cgcctcccggcccgcagatccccgacg
Klf1	ESPN-2000~+99bp	1949	1960	-	9.6789	6.06e-05	0.103	GCCCCCACCCCG
Zkscan5	ESPN-2000~+99bp	651	660	-	7.87736	6.06e-05	0.253	GTCATTTCCT
SP8	ESPN-2000~+99bp	1050	1061	-	11.0204	6.06e-05	0.0353	CCAACACCCACC
Sry	ESPN-2000~+99bp	10	19	-	9.21782	6.06e-05	0.253	ATTGTTCCCA
Myog	ESPN-2000~+99bp	879	886	+	12.3853	6.07e-05	0.11	ggcagctg
Myog	ESPN-2000~+99bp	881	888	-	12.3853	6.07e-05	0.11	GGCAGCTG
ZNF23	ESPN-2000~+99bp	1933	1951	-	6.41837	6.08e-05	0.0169	CCGCCCCGCCCCGCCCCGC
Tfap2e	ESPN-2000~+99bp	874	883	-	11.3333	6.09e-05	0.0533	CTGCCTCCGG
ZNF311	ESPN-2000~+99bp	585	605	-	6.55102	6.11e-05	0.00855	GCGGCTGGCGCTGCCCTCCTC
ZNF774	ESPN-2000~+99bp	1271	1288	+	11.018	6.11e-05	0.0575	gtctcagccccctctctc
ZNF383	ESPN-2000~+99bp	187	213	-	6.24771	6.11e-05	0.00804	AGCCAGGCCCTTCCTGCCAGGCTTCTG
ZNF454	ESPN-2000~+99bp	593	607	+	2.16327	6.12e-05	0.0422	cagcgccagccgcag
ZNF100	ESPN-2000~+99bp	1639	1653	+	9.40816	6.14e-05	0.0226	acggcacctcctcag
FERD3L	ESPN-2000~+99bp	1820	1833	+	7.60204	6.14e-05	0.103	gtctcaactgttac
ZNF860	ESPN-2000~+99bp	119	133	+	10.5413	6.14e-05	0.0376	cgtgagctccctagg
Hoxd10	ESPN-2000~+99bp	355	362	-	4.86553	6.14e-05	0.257	TTTATTGC
Rara	ESPN-2000~+99bp	1689	1706	-	2.9898	6.14e-05	0.233	AGAGGTGATGGGGAGTGA
ZNF582	ESPN-2000~+99bp	2010	2036	-	9.21818	6.15e-05	0.0618	CTCCGCGCTGCCTGGCGCTCCGCTCCG
XPA	ESPN-2000~+99bp	1590	1600	-	11.2857	6.15e-05	0.198	GGGTGAGGAGC
ZNF415	ESPN-2000~+99bp	2054	2068	+	11.1122	6.15e-05	0.0698	gccgctccgcctccc
ZNF23	ESPN-2000~+99bp	1940	1958	-	6.46939	6.16e-05	0.0348	CCCCACCCCGCCCCGCCCC
CREB3L1	ESPN-2000~+99bp	1545	1556	-	11.1429	6.16e-05	0.092	TGCCACGTCCCT
ZNF180	ESPN-2000~+99bp	1303	1323	+	9.0367	6.16e-05	0.00237	cccgcgtctccccacaagccc
KLF14	ESPN-2000~+99bp	1937	1950	-	9.32653	6.16e-05	0.0523	CGCCCCGCCCCGCC
ZFP64	ESPN-2000~+99bp	817	831	-	9.92857	6.17e-05	0.0433	GCCTCCCGCGCTCCC
TFAP2E	ESPN-2000~+99bp	569	580	-	11.4082	6.17e-05	0.0197	TGCCCAGAGGCA
ZNF311	ESPN-2000~+99bp	1924	1944	+	6.52041	6.17e-05	0.00855	gcggaggctgcggggcggggc
Gli2	ESPN-2000~+99bp	83	92	-	11.7143	6.18e-05	0.181	GTACCACCCA
GLIS2	ESPN-2000~+99bp	77	90	+	9.03061	6.18e-05	0.101	acttggtgggtggt
ZNF320	ESPN-2000~+99bp	561	584	+	8.22449	6.19e-05	0.016	ggcacacctgcctctgggcaccca
ZNF860	ESPN-2000~+99bp	1295	1309	+	10.5229	6.19e-05	0.0376	ccggcgctcccgcgt
ZNF267	ESPN-2000~+99bp	332	352	+	10.0734	6.21e-05	0.00681	catctgctcagcccactggaa
KLF12	ESPN-2000~+99bp	1897	1911	-	10.2653	6.24e-05	0.014	CCCGCCCCCGCCGCG
HIC2	ESPN-2000~+99bp	806	814	-	11.2143	6.24e-05	0.0759	GTGCCCAGG
HIC2	ESPN-2000~+99bp	1858	1866	-	11.2143	6.24e-05	0.0759	GTGCCCAGG
Cic	ESPN-2000~+99bp	259	268	-	12.2551	6.24e-05	0.126	CCTGCTGACC
ZNF322	ESPN-2000~+99bp	2040	2060	+	10.2683	6.27e-05	0.0316	aggccaggcccacagccgctc
ZNF684	ESPN-2000~+99bp	988	1002	-	7.56122	6.29e-05	0.239	TCACTCCGCCCCAGC
Tbr1	ESPN-2000~+99bp	35	44	+	9.13861	6.29e-05	0.132	atagcacctc
TBX1	ESPN-2000~+99bp	515	526	-	11.2143	6.3e-05	0.241	GGAGGTGCTAAA
Meis3	ESPN-2000~+99bp	278	289	+	9.25455	6.3e-05	0.25	tcacatgtggca
ZNF792	ESPN-2000~+99bp	1900	1929	+	-19.2245	6.3e-05	0.00484	ggcgggggcgggcggggaactcgggcggag
ZNF740	ESPN-2000~+99bp	1442	1454	+	9.16327	6.31e-05	0.0324	ctgccctccccgc
CREB3L1	ESPN-2000~+99bp	1545	1556	+	9.31633	6.31e-05	0.0995	agggacgtggca
ZNF132	ESPN-2000~+99bp	1440	1454	+	9.66667	6.32e-05	0.0249	tcctgccctccccgc
ZNF101	ESPN-2000~+99bp	1297	1311	-	9.62245	6.32e-05	0.0379	AGACGCGGGAGCGCC
ATOH1	ESPN-2000~+99bp	330	339	-	10.9184	6.33e-05	0.0844	AGCAGATGCC
ZNF740	ESPN-2000~+99bp	1951	1963	-	8.87156	6.33e-05	0.0273	CCCGCCCCCACCC
ZNF527	ESPN-2000~+99bp	1717	1737	-	10.6182	6.34e-05	0.095	CTGCGGTTCCAGGCGCCGGCG
KLF16	ESPN-2000~+99bp	1944	1954	-	10.6429	6.34e-05	0.0202	ACCCCGCCCCG
HKR1	ESPN-2000~+99bp	471	491	-	10.6606	6.34e-05	0.0259	CCCTGGGCCTCCTCCATTCCA
Ptf1a	ESPN-2000~+99bp	880	889	-	11.8991	6.34e-05	0.113	CGGCAGCTGC
FERD3L	ESPN-2000~+99bp	1237	1250	+	7.20408	6.36e-05	0.0805	gcgccctctggcac
FIGLA	ESPN-2000~+99bp	770	779	+	11.6735	6.37e-05	0.231	cccacctggc
Tcf3	ESPN-2000~+99bp	771	778	+	11.7615	6.37e-05	0.0704	ccacctgg
ZNF320	ESPN-2000~+99bp	616	636	+	9.10204	6.37e-05	0.0223	ttgctttggccaccagctcca
Tfap2a	ESPN-2000~+99bp	482	493	+	11.1633	6.38e-05	0.0137	aggcccagggga
SP9	ESPN-2000~+99bp	1044	1055	-	11.0816	6.39e-05	0.0299	CCCACCCCCTCT
ZNF283	ESPN-2000~+99bp	1941	1964	-	9.77982	6.39e-05	0.0083	GCCCGCCCCCACCCCGCCCCGCCC
ZNF682	ESPN-2000~+99bp	782	792	+	10.9714	6.39e-05	0.0286	ggcacagccca
TFAP2E	ESPN-2000~+99bp	1854	1865	+	11.3878	6.39e-05	0.0219	agcccctgggca
ZKSCAN5	ESPN-2000~+99bp	1699	1707	+	11.1633	6.4e-05	0.262	tcacctctg
CREB3L1	ESPN-2000~+99bp	1545	1556	+	11.0816	6.4e-05	0.092	agggacgtggca
ZNF490	ESPN-2000~+99bp	1803	1817	+	10.8673	6.4e-05	0.258	ttttgctgccctctg
ZNF45	ESPN-2000~+99bp	794	804	+	8.63265	6.41e-05	0.0791	cagctccagtt
Gli1	ESPN-2000~+99bp	83	92	-	11.602	6.42e-05	0.189	GTACCACCCA
ZNF611	ESPN-2000~+99bp	2001	2018	+	9.75229	6.42e-05	0.0105	agagcgcggcggagcgga
ZNF880	ESPN-2000~+99bp	1231	1257	+	9.18182	6.42e-05	0.026	ctgcccgcgccctctggcactttcctg
ZNF552	ESPN-2000~+99bp	1879	1889	-	8.65306	6.42e-05	0.221	GACACTCGTGC
ZNF768	ESPN-2000~+99bp	581	595	-	6.82653	6.42e-05	0.0608	CTGCCCTCCTCTGGG
ZNF304	ESPN-2000~+99bp	2054	2077	+	9.24771	6.43e-05	0.00739	gccgctccgcctcccggcccgcag
ZNF529	ESPN-2000~+99bp	1939	1965	-	4.08081	6.45e-05	0.00669	GGCCCGCCCCCACCCCGCCCCGCCCCG
Tlx2	ESPN-2000~+99bp	48	55	+	11.8627	6.46e-05	0.27	attaaata
BHLHE23	ESPN-2000~+99bp	396	405	-	11.4184	6.46e-05	0.235	AGCACATGGT
ZNF682	ESPN-2000~+99bp	1849	1859	+	10.9571	6.46e-05	0.0286	agagaagcccc
ZNF467	ESPN-2000~+99bp	1428	1448	+	9.32323	6.47e-05	0.0092	cccgtcctgccttcctgccct
Sox10	ESPN-2000~+99bp	956	970	+	-6.5102	6.47e-05	0.27	agcatttccagtgct
ZNF740	ESPN-2000~+99bp	1015	1027	-	9.10204	6.47e-05	0.0324	TTGGCCCCACCCC
Tcf3	ESPN-2000~+99bp	562	571	-	12.1743	6.47e-05	0.0647	GCAGGTGTGC
Tbx20	ESPN-2000~+99bp	516	525	-	10.949	6.47e-05	0.259	GAGGTGCTAA
ZNF441	ESPN-2000~+99bp	2032	2043	-	10.4954	6.48e-05	0.013	GCCTCCGCTCCG
Klf7	ESPN-2000~+99bp	991	1000	-	11.1531	6.49e-05	0.0368	ACTCCGCCCC
Isl2	ESPN-2000~+99bp	290	296	+	5.52716	6.51e-05	0.273	ctaatgg
ZNF467	ESPN-2000~+99bp	1930	1950	-	9.30303	6.53e-05	0.0092	CGCCCCGCCCCGCCCCGCAGC
ZIC4	ESPN-2000~+99bp	259	273	-	10.7347	6.53e-05	0.115	CCACCCCTGCTGACC
KLF14	ESPN-2000~+99bp	1013	1025	-	11.2755	6.54e-05	0.0253	GGCCCCACCCCGG
KLF17	ESPN-2000~+99bp	1944	1958	-	9.04587	6.54e-05	0.0312	CCCCACCCCGCCCCG
Neurod1	ESPN-2000~+99bp	330	339	-	11.0917	6.57e-05	0.248	AGCAGATGCC
ZNF202	ESPN-2000~+99bp	1547	1554	-	6.10204	6.57e-05	0.0476	CCACGTCC
ZSCAN22	ESPN-2000~+99bp	470	484	-	9.42857	6.58e-05	0.0797	CCTCCTCCATTCCAA
Zic5	ESPN-2000~+99bp	1028	1037	+	10.5354	6.58e-05	0.117	gcccccacgg
ZIM2	ESPN-2000~+99bp	712	741	-	-5.80612	6.6e-05	0.0373	GCCCTCACTCTCTCCATGGGACCTGTGGCC
CREB3L1	ESPN-2000~+99bp	1544	1556	-	8.34694	6.61e-05	0.233	TGCCACGTCCCTG
Lhx8	ESPN-2000~+99bp	1685	1702	-	10.9292	6.61e-05	0.275	GTGATGGGGAGTGATTGT
ZSCAN5	ESPN-2000~+99bp	1306	1323	+	9.89899	6.61e-05	0.27	gcgtctccccacaagccc
Sox14	ESPN-2000~+99bp	12	19	+	8.37624	6.62e-05	0.277	ggaacaat
Sox18	ESPN-2000~+99bp	12	19	+	7.69608	6.62e-05	0.277	ggaacaat
ZNF740	ESPN-2000~+99bp	1947	1959	-	8.33673	6.62e-05	0.0388	CCCCCACCCCGCC
ZNF740	ESPN-2000~+99bp	1045	1057	-	9.63303	6.62e-05	0.0281	CACCCACCCCCTC
ZNF23	ESPN-2000~+99bp	1898	1916	-	6.18367	6.62e-05	0.0169	CCCCGCCCGCCCCCGCCGC
ZNF563	ESPN-2000~+99bp	1901	1918	-	10.5963	6.63e-05	0.024	TTCCCCGCCCGCCCCCGC
ZNF620	ESPN-2000~+99bp	211	239	+	1.7551	6.63e-05	0.137	gctcacagcctgagtttgagtcatgtccc
Atoh1	ESPN-2000~+99bp	330	341	-	11.9817	6.63e-05	0.0617	TGAGCAGATGCC
ZNF416	ESPN-2000~+99bp	1760	1777	+	0.795918	6.63e-05	0.261	atgaatttgtctgtgcct
ZNF808	ESPN-2000~+99bp	1036	1056	+	10.6273	6.63e-05	0.134	gggactccagagggggtgggt
Mafb	ESPN-2000~+99bp	1138	1149	+	11.2844	6.64e-05	0.277	tgtcagcttttc
ZBTB37	ESPN-2000~+99bp	1897	1913	-	10.8226	6.65e-05	0.153	CGCCCGCCCCCGCCGCG
ZNF431	ESPN-2000~+99bp	1352	1366	-	10.5102	6.65e-05	0.0591	GGGGCTTCCAGCCAC
SP8	ESPN-2000~+99bp	2057	2068	+	10.9592	6.65e-05	0.036	gctccgcctccc
ZNF101	ESPN-2000~+99bp	793	807	-	9.5102	6.65e-05	0.0379	GGTAACTGGAGCTGC
ZNF18	ESPN-2000~+99bp	1	15	+	11.2857	6.65e-05	0.102	actgtgaactgggaa
Egr1	ESPN-2000~+99bp	1899	1907	-	10.9431	6.65e-05	0.105	CCCCCGCCG
ZNF197	ESPN-2000~+99bp	1427	1441	+	11.156	6.66e-05	0.0821	tcccgtcctgccttc
KLF12	ESPN-2000~+99bp	2041	2051	+	9.28571	6.67e-05	0.0333	ggccaggccca
ZNF528	ESPN-2000~+99bp	653	667	+	8.68807	6.67e-05	0.0611	gaaatgactcctcct
Klf4	ESPN-2000~+99bp	1956	1966	-	11.0306	6.68e-05	0.0327	GGGCCCGCCCC
ZNF454	ESPN-2000~+99bp	1720	1734	+	5.19388	6.68e-05	0.0386	cggcgcctggaaccg
ZNF548	ESPN-2000~+99bp	588	608	-	9.49541	6.69e-05	0.00794	ACTGCGGCTGGCGCTGCCCTC
ZNF44	ESPN-2000~+99bp	1930	1959	-	9.88073	6.69e-05	0.0126	CCCCCACCCCGCCCCGCCCCGCCCCGCAGC
Mybl1	ESPN-2000~+99bp	1574	1582	-	10.5204	6.7e-05	0.275	CAACGGCCC
Zfp202	ESPN-2000~+99bp	1462	1471	-	9.06122	6.72e-05	0.158	TGCCCCCAGA
Mafb	ESPN-2000~+99bp	111	128	+	9.24771	6.72e-05	0.143	actgctgccgtgagctcc
Egr1	ESPN-2000~+99bp	267	276	-	10.1919	6.72e-05	0.0306	CACCCACCCC
Egr1	ESPN-2000~+99bp	1048	1057	-	10.1919	6.72e-05	0.0306	CACCCACCCC
ZNF180	ESPN-2000~+99bp	1010	1030	-	8.84404	6.73e-05	0.00246	GGCTTGGCCCCACCCCGGGCT
ZNF749	ESPN-2000~+99bp	1319	1327	+	11.2661	6.73e-05	0.124	agccctaac
ZNF563	ESPN-2000~+99bp	1813	1830	+	10.5688	6.73e-05	0.024	ctctggggtctcaactgt
ZNF524	ESPN-2000~+99bp	1624	1637	+	10.0102	6.73e-05	0.233	ctcaaacccagccc
Tfap2e	ESPN-2000~+99bp	1390	1399	+	11.2525	6.73e-05	0.0533	cggcctgagg
Rarg	ESPN-2000~+99bp	1435	1449	-	10.8794	6.73e-05	0.155	GAGGGCAGGAAGGCA
KLF10	ESPN-2000~+99bp	1938	1959	-	0.326531	6.74e-05	0.0152	CCCCCACCCCGCCCCGCCCCGC
ZNF311	ESPN-2000~+99bp	1715	1735	-	6.26531	6.74e-05	0.00855	GCGGTTCCAGGCGCCGGCGAC
Ascl2	ESPN-2000~+99bp	330	339	+	10.9388	6.74e-05	0.0894	ggcatctgct
ZSCAN31	ESPN-2000~+99bp	456	474	-	2.22449	6.74e-05	0.135	TCCAAAAGGCCCTGCAATT
ZNF571	ESPN-2000~+99bp	1985	1999	-	8.7156	6.76e-05	0.00582	GGGCCGGAGCCCGCG
ZNF260	ESPN-2000~+99bp	1428	1442	+	11.2752	6.76e-05	0.0572	cccgtcctgccttcc
Zic3	ESPN-2000~+99bp	1261	1270	+	8.88824	6.76e-05	0.0724	ccctgcaggg
Zic3	ESPN-2000~+99bp	1261	1270	-	8.88824	6.76e-05	0.0724	CCCTGCAGGG
NFIX	ESPN-2000~+99bp	1860	1874	-	8.58163	6.77e-05	0.0996	GGGGCAAGGTGCCCA
Zic3	ESPN-2000~+99bp	259	273	-	7.13265	6.78e-05	0.074	CCACCCCTGCTGACC
Zic1	ESPN-2000~+99bp	1261	1270	+	9.33566	6.79e-05	0.0739	ccctgcaggg
Zic1	ESPN-2000~+99bp	1261	1270	-	9.33566	6.79e-05	0.0739	CCCTGCAGGG
ZNF780A	ESPN-2000~+99bp	1222	1245	+	10.3367	6.79e-05	0.0404	ttcgctctcctgcccgcgccctct
ZNF805	ESPN-2000~+99bp	1185	1202	+	10.2202	6.79e-05	0.0815	ggtgttcagtggagcctg
ZNF467	ESPN-2000~+99bp	1921	1941	-	9.22222	6.8e-05	0.0092	CCGCCCCGCAGCCTCCGCCCG
KLF10	ESPN-2000~+99bp	241	262	-	0.295918	6.8e-05	0.0152	GACCAACCTCTCAGACTCCTTT
ZNF662	ESPN-2000~+99bp	1228	1245	+	10.2844	6.8e-05	0.0402	ctcctgcccgcgccctct
KLF2	ESPN-2000~+99bp	1908	1918	-	11.0612	6.8e-05	0.0155	TTCCCCGCCCG
BCL11B	ESPN-2000~+99bp	257	265	-	10.1224	6.81e-05	0.219	GCTGACCAA
CREB3L4	ESPN-2000~+99bp	1545	1556	+	10.9596	6.82e-05	0.229	agggacgtggca
Figla	ESPN-2000~+99bp	810	818	+	10.7245	6.82e-05	0.116	ggcacctgg
ZNF28	ESPN-2000~+99bp	262	279	-	8.55046	6.83e-05	0.0339	GAGCACCCACCCCTGCTG
ZNF444	ESPN-2000~+99bp	1941	1956	-	1.17347	6.83e-05	0.0228	CCACCCCGCCCCGCCC
Batf	ESPN-2000~+99bp	225	234	-	11.9279	6.83e-05	0.286	ATGACTCAAA
ZNF180	ESPN-2000~+99bp	1946	1966	-	8.80734	6.84e-05	0.00246	GGGCCCGCCCCCACCCCGCCC
KLF10	ESPN-2000~+99bp	1328	1342	+	10.4184	6.84e-05	0.0118	ctcccacccatccct
FERD3L	ESPN-2000~+99bp	277	290	+	6.83673	6.84e-05	0.0779	ctcacatgtggcac
Sox10	ESPN-2000~+99bp	956	970	+	-2.55102	6.85e-05	0.286	agcatttccagtgct
ZFP64	ESPN-2000~+99bp	171	185	-	9.67347	6.85e-05	0.0433	CCTCTCCGGGCTCTC
Sp4	ESPN-2000~+99bp	1943	1955	-	11.2936	6.86e-05	0.0476	CACCCCGCCCCGC
BCL6B	ESPN-2000~+99bp	926	941	-	6.84694	6.86e-05	0.286	GCCCCTTCCAGGAACA
Klf12	ESPN-2000~+99bp	1908	1917	-	11.0408	6.87e-05	0.0388	TCCCCGCCCG
ZNF506	ESPN-2000~+99bp	1252	1269	-	8.93878	6.88e-05	0.0693	CCTGCAGGGGCTCAGGAA
ZNF223	ESPN-2000~+99bp	1128	1141	+	8.08163	6.88e-05	0.0425	tcccaccttctgtc
ZNF10	ESPN-2000~+99bp	1322	1330	+	9.16327	6.88e-05	0.259	cctaacctc
ATOH1	ESPN-2000~+99bp	330	339	-	11.1429	6.91e-05	0.0846	AGCAGATGCC
ZNF619	ESPN-2000~+99bp	701	723	-	2.64286	6.91e-05	0.0201	GGACCTGTGGCCGCTGGAATCTG
ZNF320	ESPN-2000~+99bp	1854	1874	+	8.91837	6.92e-05	0.0223	agcccctgggcaccttgcccc
NHLH2	ESPN-2000~+99bp	273	290	-	7.84694	6.92e-05	0.0714	GTGCCACATGTGAGCACC
Ctcf	ESPN-2000~+99bp	1262	1276	-	9.19388	6.92e-05	0.0582	TGAGACCCCTGCAGG
ZNF12	ESPN-2000~+99bp	1925	1942	-	10.8899	6.92e-05	0.0323	CCCGCCCCGCAGCCTCCG
ZNF30	ESPN-2000~+99bp	271	291	+	9.42857	6.92e-05	0.0415	tgggtgctcacatgtggcact
ZFP69B	ESPN-2000~+99bp	1561	1572	+	8.96939	6.92e-05	0.0535	tgctcctgcctc
ZNF283	ESPN-2000~+99bp	1931	1954	-	9.62385	6.92e-05	0.0084	ACCCCGCCCCGCCCCGCCCCGCAG
ZNF431	ESPN-2000~+99bp	208	222	+	10.4286	6.92e-05	0.0591	ctggctcacagcctg
ZNF460	ESPN-2000~+99bp	2006	2017	-	9.88991	6.93e-05	0.0105	CCGCTCCGCCGC
ZNF580	ESPN-2000~+99bp	257	274	-	4.43878	6.93e-05	0.0881	CCCACCCCTGCTGACCAA
Ptf1a	ESPN-2000~+99bp	878	887	+	11.7798	6.93e-05	0.113	aggcagctgc
FERD3L	ESPN-2000~+99bp	1237	1250	+	6.79592	6.93e-05	0.0779	gcgccctctggcac
GLIS2	ESPN-2000~+99bp	818	831	-	9.32653	6.94e-05	0.0757	GCCTCCCGCGCTCC
ZNF300	ESPN-2000~+99bp	1313	1341	+	5.12	6.95e-05	0.0345	cccacaagccctaacctcccacccatccc
ZNF180	ESPN-2000~+99bp	2018	2038	-	8.77064	6.95e-05	0.00246	CGCTCCGCGCTGCCTGGCGCT
ZNF780A	ESPN-2000~+99bp	1489	1512	-	10.2857	6.95e-05	0.0404	CAAAGAGCCCTGCCTTCCAGGGTC
Egr3	ESPN-2000~+99bp	1326	1340	+	6.43878	6.95e-05	0.0714	acctcccacccatcc
HKR1	ESPN-2000~+99bp	1943	1963	-	10.4771	6.95e-05	0.0259	CCCGCCCCCACCCCGCCCCGC
ZNF554	ESPN-2000~+99bp	141	161	-	10.422	6.95e-05	0.0464	CCGGGCCAATTGGGTCCTCCC
Tfap2b	ESPN-2000~+99bp	1566	1575	-	11.4796	6.96e-05	0.0651	CCTGAGGCAG
CREB3L1	ESPN-2000~+99bp	1545	1556	+	9.69697	6.96e-05	0.124	agggacgtggca
ZNF467	ESPN-2000~+99bp	1592	1603	+	9.34694	6.96e-05	0.034	tcctcaccccgc
KLF10	ESPN-2000~+99bp	1942	1963	-	-6.4898	6.96e-05	0.0497	CCCGCCCCCACCCCGCCCCGCC
ZNF304	ESPN-2000~+99bp	1932	1955	-	9.07339	6.96e-05	0.00759	CACCCCGCCCCGCCCCGCCCCGCA
ZNF444	ESPN-2000~+99bp	1902	1917	-	1.78571	6.97e-05	0.0253	TCCCCGCCCGCCCCCG
ZNF449	ESPN-2000~+99bp	1360	1369	+	10.8367	6.98e-05	0.087	aagcccctcc
Egr1	ESPN-2000~+99bp	1028	1036	+	9.64516	6.98e-05	0.0784	gcccccacg
Mafb	ESPN-2000~+99bp	111	128	-	9.16514	6.99e-05	0.143	GGAGCTCACGGCAGCAGT
ZNF454	ESPN-2000~+99bp	593	607	-	1.68367	6.99e-05	0.0422	CTGCGGCTGGCGCTG
ZNF524	ESPN-2000~+99bp	1327	1338	+	9.80612	6.99e-05	0.111	cctcccacccat
ZNF555	ESPN-2000~+99bp	114	143	-	-12.102	7e-05	0.0529	CCCCAGCAGCCCTAGGGAGCTCACGGCAGC
Pou4f3	ESPN-2000~+99bp	302	309	+	6.76404	7e-05	0.293	tcattaac
ZNF454	ESPN-2000~+99bp	593	607	+	5.05102	7.01e-05	0.0386	cagcgccagccgcag
FOXN2	ESPN-2000~+99bp	1151	1169	+	10.7126	7.02e-05	0.0523	tcgcgtcctttgggcacta
TFAP2E	ESPN-2000~+99bp	1854	1865	-	11.2041	7.03e-05	0.0197	TGCCCAGGGGCT
ZNF16	ESPN-2000~+99bp	1536	1553	-	8.12844	7.03e-05	0.131	CACGTCCCTGAAGGGCTC
Ebf1	ESPN-2000~+99bp	1460	1471	-	9.9633	7.03e-05	0.0473	TGCCCCCAGAGG
ZNF460	ESPN-2000~+99bp	520	532	+	5.59184	7.04e-05	0.0243	cacctcctcccaa
KLF10	ESPN-2000~+99bp	1933	1954	-	0.173469	7.04e-05	0.0152	ACCCCGCCCCGCCCCGCCCCGC
ZNF454	ESPN-2000~+99bp	1067	1093	-	9.58537	7.04e-05	0.115	GCGATCTTGAAGCACCCTGTGCCCTTC
ZNF783	ESPN-2000~+99bp	1235	1242	+	6.23469	7.06e-05	0.0577	ccgcgccc
ZNF213	ESPN-2000~+99bp	239	253	-	9.56881	7.06e-05	0.0314	CTCAGACTCCTTTCG
SCRT2	ESPN-2000~+99bp	610	620	-	7.23469	7.06e-05	0.283	AGCAACAGGCT
ZNF180	ESPN-2000~+99bp	1322	1342	+	8.73394	7.07e-05	0.00246	cctaacctcccacccatccct
TBX20	ESPN-2000~+99bp	514	528	-	10.8367	7.07e-05	0.294	GAGGAGGTGCTAAAA
ZNF197	ESPN-2000~+99bp	869	883	-	11.0459	7.08e-05	0.0821	CTGCCTCCGGTCCTT
ZNF740	ESPN-2000~+99bp	1045	1057	-	8.6055	7.08e-05	0.0273	CACCCACCCCCTC
FERD3L	ESPN-2000~+99bp	1820	1833	-	7.20408	7.08e-05	0.103	GTAACAGTTGAGAC
ZNF132	ESPN-2000~+99bp	1743	1757	-	9.42276	7.08e-05	0.0249	ATCTGCCCAGTGCCC
ZNF429	ESPN-2000~+99bp	787	807	+	10.2273	7.09e-05	0.143	agcccagcagctccagttacc
GLIS1	ESPN-2000~+99bp	1325	1339	+	9.94898	7.09e-05	0.046	aacctcccacccatc
ZNF264	ESPN-2000~+99bp	299	328	-	4.49541	7.1e-05	0.0975	CTGAGCCCCTGCCACTGTTGTTAATGACAT
ZNF740	ESPN-2000~+99bp	1902	1914	-	9.48624	7.1e-05	0.0281	CCGCCCGCCCCCG
SCRT2	ESPN-2000~+99bp	610	620	-	7.65306	7.1e-05	0.148	AGCAACAGGCT
ZNF181	ESPN-2000~+99bp	1103	1126	-	8.9	7.11e-05	0.278	CTACATGGCTGTGGGAGTGCAGGC
GLIS2	ESPN-2000~+99bp	1257	1270	+	8.41837	7.12e-05	0.0752	gagcccctgcaggg
ZNF282	ESPN-2000~+99bp	535	548	+	10.5306	7.12e-05	0.128	gtacccctgccact
ZBTB43	ESPN-2000~+99bp	23	42	+	7.04082	7.12e-05	0.129	tgtacctctctcatagcacc
ZNF300	ESPN-2000~+99bp	1905	1933	-	5.04	7.12e-05	0.0345	CAGCCTCCGCCCGAGTTCCCCGCCCGCCC
TFAP2E	ESPN-2000~+99bp	126	136	-	11.8061	7.12e-05	0.0336	AGCCCTAGGGA
OSR2	ESPN-2000~+99bp	105	115	+	11.3367	7.13e-05	0.0636	agtgctactgc
ZNF180	ESPN-2000~+99bp	1059	1079	-	8.7156	7.13e-05	0.00246	CCCTGTGCCCTTCCTGTCCCA
NFIX	ESPN-2000~+99bp	1860	1874	+	8.44898	7.13e-05	0.0996	tgggcaccttgcccc
ZNF93	ESPN-2000~+99bp	295	333	-	9.40141	7.13e-05	0.0147	TGCCCCTGAGCCCCTGCCACTGTTGTTAATGACATCTCC
ZNF331	ESPN-2000~+99bp	2024	2050	+	7.93878	7.14e-05	0.0562	aggcagcgcggagcggaggccaggccc
ZNF132	ESPN-2000~+99bp	1487	1501	-	9.4065	7.14e-05	0.0249	GCCTTCCAGGGTCCC
ZNF789	ESPN-2000~+99bp	851	862	-	10.5321	7.14e-05	0.247	GGCCTGCCACCT
Irx2	ESPN-2000~+99bp	1119	1127	-	6.16892	7.14e-05	0.299	GCTACATGG
ZNF200	ESPN-2000~+99bp	1060	1071	-	11.4388	7.15e-05	0.226	CCTTCCTGTCCC
TBX6	ESPN-2000~+99bp	516	525	+	10.367	7.15e-05	0.251	ttagcacctc
ZNF383	ESPN-2000~+99bp	863	889	-	5.84404	7.15e-05	0.00841	CGGCAGCTGCCTCCGGTCCTTTCCCTG
KLF7	ESPN-2000~+99bp	267	277	-	10.9388	7.16e-05	0.0253	GCACCCACCCC
Sp4	ESPN-2000~+99bp	1934	1942	-	11.9694	7.16e-05	0.0346	CCCGCCCCG
Sp4	ESPN-2000~+99bp	1939	1947	-	11.9694	7.16e-05	0.0346	CCCGCCCCG
Sp4	ESPN-2000~+99bp	1944	1952	-	11.9694	7.16e-05	0.0346	CCCGCCCCG
CREB3L1	ESPN-2000~+99bp	1545	1556	-	8.47959	7.16e-05	0.254	TGCCACGTCCCT
Egr2	ESPN-2000~+99bp	1048	1059	-	10.8624	7.16e-05	0.0291	AACACCCACCCC
KLF16	ESPN-2000~+99bp	1170	1180	+	10.4286	7.17e-05	0.0208	gccgctcccac
PRDM9	ESPN-2000~+99bp	1894	1917	-	9.06422	7.17e-05	0.0133	TCCCCGCCCGCCCCCGCCGCGACG
ZNF398	ESPN-2000~+99bp	725	738	-	8.56122	7.18e-05	0.139	CTCACTCTCTCCAT
ZBTB12	ESPN-2000~+99bp	746	759	-	8.2449	7.19e-05	0.0874	CTTCCACCAGGCCA
ZNF483	ESPN-2000~+99bp	1072	1086	-	7.68367	7.19e-05	0.0858	TGAAGCACCCTGTGC
ZNF736	ESPN-2000~+99bp	459	470	-	8.05102	7.19e-05	0.15	AAAGGCCCTGCA
ZNF460	ESPN-2000~+99bp	1931	1943	-	5.52041	7.2e-05	0.0243	CCCCGCCCCGCAG
Hoxa3	ESPN-2000~+99bp	299	308	-	9.0177	7.21e-05	0.301	TTAATGACAT
ZNF425	ESPN-2000~+99bp	736	742	-	13.7143	7.21e-05	0.104	CGCCCTC
ZNF425	ESPN-2000~+99bp	1238	1244	+	13.7143	7.21e-05	0.104	cgccctc
ZNF704	ESPN-2000~+99bp	2065	2076	+	7.67347	7.21e-05	0.0722	tcccggcccgca
ZNF506	ESPN-2000~+99bp	1263	1280	+	8.82653	7.22e-05	0.0693	ctgcaggggtctcagccc
KLF12	ESPN-2000~+99bp	1047	1061	-	9.95918	7.22e-05	0.0149	CCAACACCCACCCCC
KLF2	ESPN-2000~+99bp	1596	1606	+	10.9898	7.22e-05	0.0155	caccccgcctg
ZNF596	ESPN-2000~+99bp	1294	1308	+	9.20183	7.23e-05	0.0232	gccggcgctcccgcg
Hic1	ESPN-2000~+99bp	1210	1218	-	11.1327	7.23e-05	0.251	GTGCCAAGC
ZNF684	ESPN-2000~+99bp	989	1002	-	7.16327	7.23e-05	0.268	TCACTCCGCCCCAG
ZNF41	ESPN-2000~+99bp	832	864	-	8.26263	7.23e-05	0.136	TGGGCCTGCCACCTAGTGGCGACCTGCGTGATG
GLIS2	ESPN-2000~+99bp	1894	1907	-	8.37755	7.23e-05	0.0752	CCCCCGCCGCGACG
ZNF707	ESPN-2000~+99bp	1278	1292	+	8.91743	7.24e-05	0.104	ccccctctctctgga
ZNF566	ESPN-2000~+99bp	1940	1960	-	9.11927	7.24e-05	0.0205	GCCCCCACCCCGCCCCGCCCC
SP8	ESPN-2000~+99bp	2057	2068	+	11.0306	7.24e-05	0.0487	gctccgcctccc
ZNF611	ESPN-2000~+99bp	1948	1965	-	9.50459	7.25e-05	0.0109	GGCCCGCCCCCACCCCGC
ZNF439	ESPN-2000~+99bp	238	251	-	6.27551	7.25e-05	0.254	CAGACTCCTTTCGG
ZNF675	ESPN-2000~+99bp	135	155	-	9.13131	7.25e-05	0.15	CAATTGGGTCCTCCCCAGCAG
MSGN1	ESPN-2000~+99bp	147	158	+	11.2143	7.25e-05	0.266	acccaattggcc
TFAP2E	ESPN-2000~+99bp	2061	2072	-	11.1531	7.26e-05	0.0197	GGCCGGGAGGCG
ZNF529	ESPN-2000~+99bp	612	638	+	3.69697	7.26e-05	0.00721	cctgttgctttggccaccagctccagc
ZNF37A	ESPN-2000~+99bp	1847	1855	-	11.3578	7.26e-05	0.125	CTTCTCTCC
ZNF524	ESPN-2000~+99bp	1327	1338	+	10.7143	7.26e-05	0.0852	cctcccacccat
SCRT1	ESPN-2000~+99bp	607	621	-	7.89796	7.26e-05	0.302	AAGCAACAGGCTCAC
ZNF282	ESPN-2000~+99bp	1945	1955	-	10.7959	7.27e-05	0.0322	CACCCCGCCCC
MSC	ESPN-2000~+99bp	878	889	-	11.0306	7.3e-05	0.0685	CGGCAGCTGCCT
ZNF213	ESPN-2000~+99bp	1902	1916	-	9.49541	7.3e-05	0.0314	CCCCGCCCGCCCCCG
SP9	ESPN-2000~+99bp	1906	1917	-	10.8673	7.31e-05	0.0299	TCCCCGCCCGCC
ZNF524	ESPN-2000~+99bp	1792	1806	+	8.08163	7.31e-05	0.0775	ttcgaacccagtttt
ZNF460	ESPN-2000~+99bp	1937	1948	-	9.76147	7.31e-05	0.0105	CCCCGCCCCGCC
ZNF460	ESPN-2000~+99bp	1942	1953	-	9.76147	7.31e-05	0.0105	CCCCGCCCCGCC
ZNF44	ESPN-2000~+99bp	1446	1475	+	9.68807	7.32e-05	0.0126	cctccccgctggaacctctgggggcagttc
Egr1	ESPN-2000~+99bp	1048	1060	-	10.6514	7.32e-05	0.0445	CAACACCCACCCC
ZNF12	ESPN-2000~+99bp	2004	2021	-	10.789	7.32e-05	0.0323	CGCTCCGCTCCGCCGCGC
Creb3l2	ESPN-2000~+99bp	1545	1556	-	8.60204	7.32e-05	0.245	TGCCACGTCCCT
ZNF460	ESPN-2000~+99bp	1952	1964	-	10.7606	7.32e-05	0.021	GCCCGCCCCCACC
ZNF432	ESPN-2000~+99bp	1917	1946	-	6.31683	7.33e-05	0.0191	CCGCCCCGCCCCGCAGCCTCCGCCCGAGTT
ZNF30	ESPN-2000~+99bp	1423	1443	+	9.30612	7.33e-05	0.0415	tggttcccgtcctgccttcct
ZNF571	ESPN-2000~+99bp	1902	1916	-	8.51376	7.34e-05	0.00582	CCCCGCCCGCCCCCG
ATF6B	ESPN-2000~+99bp	1545	1556	+	10.2551	7.34e-05	0.129	agggacgtggca
ZNF197	ESPN-2000~+99bp	1435	1449	+	10.9725	7.36e-05	0.0821	tgccttcctgccctc
Egr1	ESPN-2000~+99bp	1328	1337	+	10.1515	7.36e-05	0.0306	ctcccaccca
ZNF519	ESPN-2000~+99bp	1896	1910	-	8.38532	7.37e-05	0.0113	CCGCCCCCGCCGCGA
ZNF311	ESPN-2000~+99bp	1264	1284	-	6	7.37e-05	0.00855	GAGGGGGCTGAGACCCCTGCA
FERD3L	ESPN-2000~+99bp	277	290	+	6.7449	7.37e-05	0.0805	ctcacatgtggcac
KLF12	ESPN-2000~+99bp	1546	1556	-	9.04082	7.38e-05	0.0333	TGCCACGTCCC
ZNF513	ESPN-2000~+99bp	1689	1703	+	2.32653	7.38e-05	0.292	tcactccccatcacc
ZNF596	ESPN-2000~+99bp	1277	1291	+	9.14679	7.39e-05	0.0232	gccccctctctctgg
ZNF383	ESPN-2000~+99bp	1936	1962	-	5.76147	7.39e-05	0.00841	CCGCCCCCACCCCGCCCCGCCCCGCCC
ZNF891	ESPN-2000~+99bp	2036	2056	+	10.0917	7.39e-05	0.0281	gcggaggccaggcccacagcc
ZNF180	ESPN-2000~+99bp	2048	2068	+	8.63303	7.39e-05	0.00246	cccacagccgctccgcctccc
ZNF180	ESPN-2000~+99bp	1934	1954	-	8.63303	7.39e-05	0.00246	ACCCCGCCCCGCCCCGCCCCG
ZNF30	ESPN-2000~+99bp	1981	1995	+	4.01835	7.4e-05	0.00976	cgtccgcgggctccg
ZNF740	ESPN-2000~+99bp	488	500	-	9.3945	7.4e-05	0.0281	GCACCCCTCCCCT
ZNF770	ESPN-2000~+99bp	876	886	-	10.6224	7.4e-05	0.0484	CAGCTGCCTCC
ZNF75A	ESPN-2000~+99bp	617	630	+	4.05102	7.41e-05	0.272	tgctttggccacca
ZNF704	ESPN-2000~+99bp	2065	2076	-	7.58163	7.43e-05	0.0722	TGCGGGCCGGGA
ZNF296	ESPN-2000~+99bp	159	169	+	10.61	7.43e-05	0.231	cggtggacatg
ZNF467	ESPN-2000~+99bp	1223	1243	+	9.0404	7.43e-05	0.00952	tcgctctcctgcccgcgccct
ZNF792	ESPN-2000~+99bp	1985	2014	-	-20.102	7.43e-05	0.00544	CTCCGCCGCGCTCTGGGGCCGGAGCCCGCG
ZNF596	ESPN-2000~+99bp	725	739	-	9.12844	7.44e-05	0.0232	CCTCACTCTCTCCAT
ZNF30	ESPN-2000~+99bp	2055	2069	+	4	7.44e-05	0.00976	ccgctccgcctcccg
ZNF530	ESPN-2000~+99bp	473	490	-	8.34694	7.45e-05	0.0441	CCTGGGCCTCCTCCATTC
ZNF383	ESPN-2000~+99bp	1271	1297	+	5.73394	7.47e-05	0.00841	gtctcagccccctctctctggatgccg
ZNF524	ESPN-2000~+99bp	1325	1336	+	8.44037	7.47e-05	0.126	aacctcccaccc
ZNF571	ESPN-2000~+99bp	1890	1904	-	8.46789	7.48e-05	0.00582	CCGCCGCGACGCGGG
Tfap2a	ESPN-2000~+99bp	2018	2028	-	10.9495	7.48e-05	0.0261	TGCCTGGCGCT
ZNF460	ESPN-2000~+99bp	1591	1603	+	10.7324	7.48e-05	0.021	ctcctcaccccgc
ZNF93	ESPN-2000~+99bp	2050	2088	+	9.30986	7.48e-05	0.0147	cacagccgctccgcctcccggcccgcagatccccgacgg
KLF14	ESPN-2000~+99bp	1932	1945	-	8.85714	7.48e-05	0.0523	CGCCCCGCCCCGCA
ZNF30	ESPN-2000~+99bp	980	994	-	3.98165	7.49e-05	0.00976	CCCCAGCCCCAGCCT
ZNF566	ESPN-2000~+99bp	1428	1448	+	9.04587	7.49e-05	0.0205	cccgtcctgccttcctgccct
ZNF444	ESPN-2000~+99bp	1941	1956	-	1.55102	7.49e-05	0.0253	CCACCCCGCCCCGCCC
TBR1	ESPN-2000~+99bp	515	525	-	9.5	7.5e-05	0.313	GAGGTGCTAAA
TFAP2E	ESPN-2000~+99bp	126	136	+	11.7041	7.51e-05	0.0336	tccctagggct
OSR2	ESPN-2000~+99bp	310	319	-	10.8586	7.52e-05	0.152	TGCCACTGTT
KLF14	ESPN-2000~+99bp	1233	1245	+	11.0612	7.53e-05	0.0263	gcccgcgccctct
ZNF267	ESPN-2000~+99bp	1933	1953	-	9.66972	7.54e-05	0.00751	CCCCGCCCCGCCCCGCCCCGC
ZNF740	ESPN-2000~+99bp	1953	1965	-	8.7551	7.55e-05	0.0324	GGCCCGCCCCCAC
ZNF135	ESPN-2000~+99bp	437	451	-	8.32323	7.55e-05	0.305	TTCTCCACTCCTAAG
ZNF548	ESPN-2000~+99bp	1917	1937	-	9.22936	7.56e-05	0.00846	CCCGCAGCCTCCGCCCGAGTT
ZNF23	ESPN-2000~+99bp	1930	1948	-	5.81633	7.57e-05	0.0176	CCCCGCCCCGCCCCGCAGC
ZNF805	ESPN-2000~+99bp	1624	1641	-	10.0183	7.57e-05	0.0815	CGTGGGGCTGGGTTTGAG
ZNF84	ESPN-2000~+99bp	1766	1786	+	10.1909	7.57e-05	0.281	ttgtctgtgcctggacggctc
ZNF311	ESPN-2000~+99bp	621	641	-	5.91837	7.58e-05	0.00855	GCTGCTGGAGCTGGTGGCCAA
ZNF300	ESPN-2000~+99bp	1306	1334	+	4.84	7.58e-05	0.0345	gcgtctccccacaagccctaacctcccac
ZNF267	ESPN-2000~+99bp	2069	2089	+	9.66055	7.58e-05	0.00751	ggcccgcagatccccgacggc
ZNF555	ESPN-2000~+99bp	621	650	-	-12.4694	7.58e-05	0.0529	CGCAGCCTCGCTGCTGGAGCTGGTGGCCAA
Egr1	ESPN-2000~+99bp	1901	1916	-	6.38776	7.59e-05	0.0278	CCCCGCCCGCCCCCGC
ZNF460	ESPN-2000~+99bp	1950	1962	-	10.7113	7.59e-05	0.021	CCGCCCCCACCCC
ZNF322	ESPN-2000~+99bp	2009	2029	-	9.9187	7.6e-05	0.0316	CTGCCTGGCGCTCCGCTCCGC
Zic5	ESPN-2000~+99bp	823	832	-	10.3939	7.6e-05	0.117	GGCCTCCCGC
ZNF341	ESPN-2000~+99bp	1932	1952	-	10.5612	7.6e-05	0.00668	CCCGCCCCGCCCCGCCCCGCA
Hoxb7	ESPN-2000~+99bp	301	308	-	6.13245	7.61e-05	0.318	TTAATGAC
ZNF222	ESPN-2000~+99bp	276	284	+	11.5872	7.61e-05	0.127	gctcacatg
ZNF770	ESPN-2000~+99bp	826	836	-	10.5612	7.61e-05	0.0484	TGATGGCCTCC
Rela	ESPN-2000~+99bp	1044	1073	-	9.81553	7.61e-05	0.0471	GCCCTTCCTGTCCCAACACCCACCCCCTCT
ZNF880	ESPN-2000~+99bp	717	743	-	8.81818	7.63e-05	0.0278	TCGCCCTCACTCTCTCCATGGGACCTG
ZNF479	ESPN-2000~+99bp	189	206	-	9.10204	7.64e-05	0.0606	CCCTTCCTGCCAGGCTTC
FOXN2	ESPN-2000~+99bp	1151	1169	-	10.5988	7.66e-05	0.0523	TAGTGCCCAAAGGACGCGA
Osr1	ESPN-2000~+99bp	107	115	+	9.52525	7.67e-05	0.182	tgctactgc
ZNF124	ESPN-2000~+99bp	861	872	-	7.88991	7.67e-05	0.171	CCTTTCCCTGGG
PRDM4	ESPN-2000~+99bp	1359	1378	-	-5.12245	7.68e-05	0.282	TGTCGGTGTGGAGGGGCTTC
ZNF71	ESPN-2000~+99bp	1146	1169	+	8.75455	7.68e-05	0.0547	tttcctcgcgtcctttgggcacta
PRDM9	ESPN-2000~+99bp	1441	1464	+	8.90826	7.68e-05	0.0133	cctgccctccccgctggaacctct
Rbpjl	ESPN-2000~+99bp	1406	1415	+	11.422	7.68e-05	0.315	cgttcccagc
ZNF394	ESPN-2000~+99bp	1550	1569	+	9.34694	7.69e-05	0.0568	cgtggcagggctgctcctgc
ZNF454	ESPN-2000~+99bp	1720	1734	-	1.32653	7.7e-05	0.0422	CGGTTCCAGGCGCCG
Foxn1	ESPN-2000~+99bp	1148	1157	-	6.91	7.7e-05	0.199	GACGCGAGGA
ZNF519	ESPN-2000~+99bp	197	206	-	10.8455	7.7e-05	0.124	CCCTTCCTGC
ZNF12	ESPN-2000~+99bp	112	129	-	10.6972	7.71e-05	0.0323	GGGAGCTCACGGCAGCAG
MSC	ESPN-2000~+99bp	878	889	-	11.2041	7.71e-05	0.122	CGGCAGCTGCCT
PRDM9	ESPN-2000~+99bp	487	510	-	8.89908	7.71e-05	0.0133	CTTGTCTTGGGCACCCCTCCCCTG
ZNF891	ESPN-2000~+99bp	1108	1128	+	10.0092	7.72e-05	0.0281	cactcccacagccatgtagct
ZNF587	ESPN-2000~+99bp	572	595	+	9.65138	7.73e-05	0.0593	ctctgggcacccagaggagggcag
Zfp281	ESPN-2000~+99bp	979	993	-	7.87755	7.74e-05	0.0161	CCCAGCCCCAGCCTG
ZNF529	ESPN-2000~+99bp	1922	1948	-	3.48485	7.74e-05	0.00734	CCCCGCCCCGCCCCGCAGCCTCCGCCC
ZNF524	ESPN-2000~+99bp	1623	1634	+	10.5918	7.75e-05	0.0852	gctcaaacccag
KLF10	ESPN-2000~+99bp	1892	1913	-	-0.163265	7.76e-05	0.0152	CGCCCGCCCCCGCCGCGACGCG
Egr1	ESPN-2000~+99bp	1273	1288	+	6.31633	7.77e-05	0.0278	ctcagccccctctctc
ZNF17	ESPN-2000~+99bp	1185	1214	-	10.4404	7.78e-05	0.252	CAAGCCACCCTGCAGGCTCCACTGAACACC
ZNF778	ESPN-2000~+99bp	1717	1731	+	9.52041	7.79e-05	0.0943	cgccggcgcctggaa
ZNF44	ESPN-2000~+99bp	2047	2076	+	9.55046	7.79e-05	0.0126	gcccacagccgctccgcctcccggcccgca
NOTO	ESPN-2000~+99bp	1839	1848	-	10.8515	7.8e-05	0.326	CCTAATTTGC
ZNF684	ESPN-2000~+99bp	1045	1053	-	10.8991	7.8e-05	0.297	CACCCCCTC
BATF3	ESPN-2000~+99bp	294	307	+	3.06122	7.8e-05	0.325	tggagatgtcatta
ZNF121	ESPN-2000~+99bp	1853	1876	-	9.20183	7.8e-05	0.0257	CTGGGGCAAGGTGCCCAGGGGCTT
Zic3	ESPN-2000~+99bp	1257	1271	+	6.7449	7.8e-05	0.074	gagcccctgcagggg
Tfap2a	ESPN-2000~+99bp	2061	2072	-	10.8061	7.81e-05	0.0142	GGCCGGGAGGCG
Tead2	ESPN-2000~+99bp	702	711	-	10.7248	7.81e-05	0.326	GCTGGAATCT
ZFP69	ESPN-2000~+99bp	1352	1369	-	9.38739	7.82e-05	0.325	GGAGGGGCTTCCAGCCAC
ZNF534	ESPN-2000~+99bp	1440	1454	+	9.7551	7.82e-05	0.0636	tcctgccctccccgc
KLF10	ESPN-2000~+99bp	1095	1116	+	-0.193878	7.83e-05	0.0152	gataggccgcctgcactcccac
ZNF18	ESPN-2000~+99bp	1321	1335	-	10.9898	7.84e-05	0.102	GGTGGGAGGTTAGGG
ZNF331	ESPN-2000~+99bp	320	331	-	9.49541	7.84e-05	0.0767	CCCCTGAGCCCC
ZNF28	ESPN-2000~+99bp	1904	1921	-	8.22018	7.85e-05	0.0339	GAGTTCCCCGCCCGCCCC
ZNF30	ESPN-2000~+99bp	1171	1185	+	3.84404	7.85e-05	0.00976	ccgctcccacggctg
BCL11B	ESPN-2000~+99bp	257	266	-	10.3265	7.86e-05	0.27	TGCTGACCAA
ZNF596	ESPN-2000~+99bp	814	828	-	8.99083	7.86e-05	0.0232	TCCCGCGCTCCCAGG
MESP1	ESPN-2000~+99bp	770	779	+	11.1327	7.86e-05	0.123	cccacctggc
CREB3L1	ESPN-2000~+99bp	277	290	-	9.90816	7.87e-05	0.124	GTGCCACATGTGAG
ZNF213	ESPN-2000~+99bp	1921	1935	-	9.33028	7.88e-05	0.0314	CGCAGCCTCCGCCCG
ZNF331	ESPN-2000~+99bp	448	474	+	7.70408	7.88e-05	0.0562	agaacacaaattgcagggccttttgga
ZSCAN31	ESPN-2000~+99bp	1567	1585	-	1.42857	7.89e-05	0.315	GGACAACGGCCCTGAGGCA
NFIX	ESPN-2000~+99bp	1860	1874	-	9.62245	7.9e-05	0.108	GGGGCAAGGTGCCCA
ZNF432	ESPN-2000~+99bp	2015	2044	-	6.09901	7.9e-05	0.0191	GGCCTCCGCTCCGCGCTGCCTGGCGCTCCG
Tfap2c	ESPN-2000~+99bp	1567	1576	+	10.7041	7.9e-05	0.0562	tgcctcaggg
ZNF587	ESPN-2000~+99bp	61	84	-	9.6055	7.92e-05	0.0593	CACCAAGTGCTCACCATGCTTCAC
ZNF548	ESPN-2000~+99bp	1372	1392	-	9.12844	7.92e-05	0.00846	CCGCCCGCAGCCGCTGTCGGT
ZNF582	ESPN-2000~+99bp	556	583	-	-19.7551	7.92e-05	0.0477	GGGTGCCCAGAGGCAGGTGTGCCGTGAG
ZNF432	ESPN-2000~+99bp	660	689	+	6.08911	7.93e-05	0.0191	ctcctccttccttttgtctgcaaaccactg
PAX4	ESPN-2000~+99bp	1840	1847	+	8.36634	7.93e-05	0.332	caaattag
KLF16	ESPN-2000~+99bp	1014	1024	-	10.2245	7.94e-05	0.0211	GCCCCACCCCG
Zfp281	ESPN-2000~+99bp	483	497	-	7.80612	7.95e-05	0.0161	CCCCTCCCCTGGGCC
ZNF100	ESPN-2000~+99bp	473	487	-	8.80612	7.96e-05	0.0256	GGGCCTCCTCCATTC
PRDM9	ESPN-2000~+99bp	1900	1923	-	8.82569	7.97e-05	0.0133	CCGAGTTCCCCGCCCGCCCCCGCC
ZNF671	ESPN-2000~+99bp	472	483	-	11.2959	7.97e-05	0.16	CTCCTCCATTCC
Irx3	ESPN-2000~+99bp	1120	1127	-	5.75229	7.98e-05	0.334	GCTACATG
ZNF519	ESPN-2000~+99bp	106	120	+	8.18349	7.98e-05	0.0114	gtgctactgctgccg
ZNF322	ESPN-2000~+99bp	1562	1578	+	10.187	7.99e-05	0.093	gctcctgcctcagggcc
ZNF677	ESPN-2000~+99bp	189	209	-	9.2	7.99e-05	0.332	AGGCCCTTCCTGCCAGGCTTC
ZNF85	ESPN-2000~+99bp	1448	1465	+	10.4495	7.99e-05	0.0605	tccccgctggaacctctg
ZNF786	ESPN-2000~+99bp	697	703	-	12.602	8e-05	0.0555	CTGGGAC
ZNF415	ESPN-2000~+99bp	1994	2008	-	10.5918	8e-05	0.0654	CGCGCTCTGGGGCCG
ZSCAN22	ESPN-2000~+99bp	581	598	-	8.38776	8.01e-05	0.0392	GCGCTGCCCTCCTCTGGG
Plagl1	ESPN-2000~+99bp	1018	1027	-	10.0101	8.03e-05	0.269	TTGGCCCCAC
ZNF529	ESPN-2000~+99bp	1431	1457	+	3.36364	8.03e-05	0.00734	gtcctgccttcctgccctccccgctgg
SP9	ESPN-2000~+99bp	2057	2068	+	10.4286	8.03e-05	0.0496	gctccgcctccc
ZNF467	ESPN-2000~+99bp	1908	1928	-	8.87879	8.04e-05	0.00952	TCCGCCCGAGTTCCCCGCCCG
Sox4	ESPN-2000~+99bp	12	20	+	9.15686	8.04e-05	0.336	ggaacaata
PAX7	ESPN-2000~+99bp	2002	2016	+	9.27273	8.04e-05	0.229	gagcgcggcggagcg
NFIX	ESPN-2000~+99bp	1860	1874	+	9.58163	8.04e-05	0.108	tgggcaccttgcccc
ZNF141	ESPN-2000~+99bp	1870	1893	+	7.30612	8.05e-05	0.0498	gccccagtcgcacgagtgtccccg
ZNF444	ESPN-2000~+99bp	1906	1921	-	0.591837	8.06e-05	0.024	GAGTTCCCCGCCCGCC
PRDM9	ESPN-2000~+99bp	1949	1972	-	8.79817	8.06e-05	0.0133	AGACTCGGGCCCGCCCCCACCCCG
Hoxc8	ESPN-2000~+99bp	300	308	-	5.72699	8.07e-05	0.337	TTAATGACA
ZFP64	ESPN-2000~+99bp	802	816	+	9.27551	8.07e-05	0.0433	gttacctgggcacct
[truncated: 398 more rows]

## Sheet: hTFtarget
TF	Query	Start	Stop	Strand	Score	Pvalue	Qvalue	Mached Sequence
SP1	ESPN-2000~+99bp	1938	1959	+	29.1061	1.06e-10	2.37e-07	gcggggcggggcggggtggggg
KLF15	ESPN-2000~+99bp	1935	1953	+	25.7727	2.54e-10	7.93e-07	ggggcggggcggggcgggg
SP3	ESPN-2000~+99bp	1935	1954	+	23.8532	2.61e-10	5.42e-07	ggggcggggcggggcggggt
SP3	ESPN-2000~+99bp	1940	1959	+	23.1101	7.98e-10	8.28e-07	ggggcggggcggggtggggg
SP1	ESPN-2000~+99bp	1933	1954	+	26.5606	9.26e-10	1.03e-06	gcggggcggggcggggcggggt
SP1	ESPN-2000~+99bp	1943	1964	+	25.4394	2.19e-09	1.63e-06	gcggggcggggtgggggcgggc
SP2	ESPN-2000~+99bp	1934	1955	+	23.2683	3.7e-09	4.17e-06	cggggcggggcggggcggggtg
KLF15	ESPN-2000~+99bp	1940	1958	+	23.5	3.95e-09	6.17e-06	ggggcggggcggggtgggg
KLF11	ESPN-2000~+99bp	1944	1965	-	24.449	4.7e-09	1.39e-05	GGCCCGCCCCCACCCCGCCCCG
SP2	ESPN-2000~+99bp	1929	1950	+	22.9431	5.16e-09	4.17e-06	ggctgcggggcggggcggggcg
SP3	ESPN-2000~+99bp	1930	1949	+	21.7064	5.36e-09	3.71e-06	gctgcggggcggggcggggc
SP2	ESPN-2000~+99bp	1939	1960	+	22.5935	7.33e-09	4.17e-06	cggggcggggcggggtgggggc
KLF6	ESPN-2000~+99bp	1937	1955	+	20.7273	8.8e-09	3.21e-05	ggcggggcggggcggggtg
KLF11	ESPN-2000~+99bp	1944	1965	-	23.3163	1.09e-08	3.26e-05	GGCCCGCCCCCACCCCGCCCCG
KLF15	ESPN-2000~+99bp	1935	1949	-	21.2347	1.12e-08	3.35e-05	GCCCCGCCCCGCCCC
FLI1	ESPN-2000~+99bp	1432	1449	-	20.8636	1.13e-08	3.32e-05	GAGGGCAGGAAGGCAGGA
EGR1	ESPN-2000~+99bp	1900	1919	-	22.1837	1.14e-08	2.97e-05	GTTCCCCGCCCGCCCCCGCC
SP3	ESPN-2000~+99bp	1945	1964	+	20.9541	1.34e-08	6.95e-06	ggggcggggtgggggcgggc
CTCF	ESPN-2000~+99bp	845	859	-	21.8265	1.52e-08	4.93e-05	CTGCCACCTAGTGGC
EGR1	ESPN-2000~+99bp	1899	1918	-	22.102	1.61e-08	4.23e-05	TTCCCCGCCCGCCCCCGCCG
KLF15	ESPN-2000~+99bp	1945	1963	+	21.9545	1.83e-08	1.91e-05	ggggcggggtgggggcggg
EGR1	ESPN-2000~+99bp	1900	1913	-	20.4038	1.91e-08	7.35e-05	CGCCCGCCCCCGCC
SP2	ESPN-2000~+99bp	1950	1971	+	21.5285	2.03e-08	8.65e-06	ggggtgggggcgggcccgagtc
CTCF	ESPN-2000~+99bp	845	859	-	20.9184	2.2e-08	7.5e-05	CTGCCACCTAGTGGC
KLF15	ESPN-2000~+99bp	1945	1959	-	20.6837	2.3e-08	3.43e-05	CCCCCACCCCGCCCC
EGR1	ESPN-2000~+99bp	1898	1912	-	21.5714	2.43e-08	6.83e-05	GCCCGCCCCCGCCGC
CTCF	ESPN-2000~+99bp	845	859	-	21.1327	2.6e-08	8.26e-05	CTGCCACCTAGTGGC
CTCF	ESPN-2000~+99bp	845	859	-	21.0714	2.61e-08	8.43e-05	CTGCCACCTAGTGGC
TFAP2C	ESPN-2000~+99bp	1391	1405	+	18.6735	2.92e-08	7.98e-05	ggcctgaggccatgg
CTCF	ESPN-2000~+99bp	847	859	+	17.7455	2.94e-08	0.000115	cactaggtggcag
CTCF	ESPN-2000~+99bp	840	859	+	20.6667	3.09e-08	0.000111	aggtcgccactaggtggcag
KLF6	ESPN-2000~+99bp	1942	1960	+	19.7121	3.24e-08	5.91e-05	ggcggggcggggtgggggc
CTCF	ESPN-2000~+99bp	845	859	-	21	3.41e-08	9.97e-05	CTGCCACCTAGTGGC
CTCF	ESPN-2000~+99bp	845	859	-	21.0408	3.52e-08	0.000115	CTGCCACCTAGTGGC
SP2	ESPN-2000~+99bp	1898	1919	+	20.8862	3.63e-08	1.24e-05	gcggcgggggcgggcggggaac
CTCF	ESPN-2000~+99bp	845	859	-	20.6429	4.31e-08	0.000143	CTGCCACCTAGTGGC
KLF1	ESPN-2000~+99bp	1935	1948	+	19.8333	4.37e-08	7.68e-05	ggggcggggcgggg
KLF1	ESPN-2000~+99bp	1940	1953	+	19.8333	4.37e-08	7.68e-05	ggggcggggcgggg
CTCF	ESPN-2000~+99bp	845	859	-	20.7347	4.43e-08	0.000137	CTGCCACCTAGTGGC
KLF1	ESPN-2000~+99bp	1935	1949	-	19.2143	5.01e-08	0.000141	GCCCCGCCCCGCCCC
WT1	ESPN-2000~+99bp	1940	1959	+	20.8182	5.09e-08	0.000122	ggggcggggcggggtggggg
CTCF	ESPN-2000~+99bp	845	859	-	20.7551	5.29e-08	0.000148	CTGCCACCTAGTGGC
CTCF	ESPN-2000~+99bp	841	861	-	20.602	5.33e-08	0.00019	GCCTGCCACCTAGTGGCGACC
SP1	ESPN-2000~+99bp	1945	1959	-	19.551	5.65e-08	0.00016	CCCCCACCCCGCCCC
CTCF	ESPN-2000~+99bp	845	859	-	20.6531	5.65e-08	0.00016	CTGCCACCTAGTGGC
CTCF	ESPN-2000~+99bp	845	858	-	20.3265	5.8e-08	0.000201	TGCCACCTAGTGGC
KLF6	ESPN-2000~+99bp	1947	1965	+	19.197	5.94e-08	6.77e-05	ggcggggtgggggcgggcc
CTCF	ESPN-2000~+99bp	843	862	-	20.9358	6.11e-08	0.000197	GGCCTGCCACCTAGTGGCGA
CTCF	ESPN-2000~+99bp	845	857	-	19.8367	6.29e-08	0.000229	GCCACCTAGTGGC
CTCF	ESPN-2000~+99bp	845	859	-	20.5612	6.36e-08	0.000184	CTGCCACCTAGTGGC
SP2	ESPN-2000~+99bp	1935	1949	-	19.4138	6.76e-08	0.00016	GCCCCGCCCCGCCCC
PATZ1	ESPN-2000~+99bp	1898	1919	+	19.6597	6.84e-08	0.000188	gcggcgggggcgggcggggaac
MAZ	ESPN-2000~+99bp	1934	1955	+	19.9296	7.15e-08	0.00022	cggggcggggcggggcggggtg
KLF6	ESPN-2000~+99bp	1932	1950	+	19	7.41e-08	6.77e-05	tgcggggcggggcggggcg
SP3	ESPN-2000~+99bp	1951	1970	+	19.3945	7.46e-08	3.1e-05	gggtgggggcgggcccgagt
CTCF	ESPN-2000~+99bp	843	857	-	19.9694	7.83e-08	0.000221	GCCACCTAGTGGCGA
CTCF	ESPN-2000~+99bp	843	860	-	20.1735	7.92e-08	0.000256	CCTGCCACCTAGTGGCGA
CTCF	ESPN-2000~+99bp	845	861	-	20.2245	7.94e-08	0.000259	GCCTGCCACCTAGTGGC
CTCF	ESPN-2000~+99bp	844	858	-	20.051	8.48e-08	0.000263	TGCCACCTAGTGGCG
CTCF	ESPN-2000~+99bp	845	859	-	20.102	8.56e-08	0.000231	CTGCCACCTAGTGGC
SP2	ESPN-2000~+99bp	1951	1965	-	19.1897	8.92e-08	0.00016	GGCCCGCCCCCACCC
CTCF	ESPN-2000~+99bp	843	857	-	19.8061	9.15e-08	0.00027	GCCACCTAGTGGCGA
KLF1	ESPN-2000~+99bp	1950	1963	+	19.3182	9.18e-08	0.000108	ggggtgggggcggg
CTCF	ESPN-2000~+99bp	845	859	-	19.9592	9.3e-08	0.00027	CTGCCACCTAGTGGC
CTCF	ESPN-2000~+99bp	844	858	-	19.7653	9.43e-08	0.000288	TGCCACCTAGTGGCG
CTCF	ESPN-2000~+99bp	843	861	+	20.2424	9.59e-08	0.000277	tcgccactaggtggcaggc
KLF15	ESPN-2000~+99bp	1940	1954	-	19.3776	9.74e-08	9.67e-05	ACCCCGCCCCGCCCC
CTCF	ESPN-2000~+99bp	845	859	-	19.8265	1.02e-07	0.000277	CTGCCACCTAGTGGC
CTCF	ESPN-2000~+99bp	842	862	-	20.0408	1.04e-07	0.000302	GGCCTGCCACCTAGTGGCGAC
CTCF	ESPN-2000~+99bp	845	858	-	19.5612	1.05e-07	0.000347	TGCCACCTAGTGGC
CTCF	ESPN-2000~+99bp	845	861	-	19.9796	1.06e-07	0.000288	GCCTGCCACCTAGTGGC
CTCF	ESPN-2000~+99bp	843	861	+	20.0492	1.06e-07	0.00041	tcgccactaggtggcaggc
SP2	ESPN-2000~+99bp	1944	1965	+	19.5935	1.1e-07	3.11e-05	cggggcggggtgggggcgggcc
CTCF	ESPN-2000~+99bp	844	858	-	19.8776	1.12e-07	0.000311	TGCCACCTAGTGGCG
CTCF	ESPN-2000~+99bp	845	862	-	19.6531	1.17e-07	0.000366	GGCCTGCCACCTAGTGGC
CTCF	ESPN-2000~+99bp	843	862	-	19.6531	1.23e-07	0.000389	GGCCTGCCACCTAGTGGCGA
CTCF	ESPN-2000~+99bp	844	858	-	19.6327	1.27e-07	0.000368	TGCCACCTAGTGGCG
CTCF	ESPN-2000~+99bp	844	861	-	19.4898	1.31e-07	0.000439	GCCTGCCACCTAGTGGCG
KLF15	ESPN-2000~+99bp	1950	1964	-	19.0714	1.34e-07	0.0001	GCCCGCCCCCACCCC
ETV4	ESPN-2000~+99bp	196	206	+	14.803	1.38e-07	0.000513	ggcaggaaggg
CTCF	ESPN-2000~+99bp	843	860	-	19.5816	1.39e-07	0.00042	CCTGCCACCTAGTGGCGA
CTCF	ESPN-2000~+99bp	843	863	-	19.6939	1.39e-07	0.000333	GGGCCTGCCACCTAGTGGCGA
SP1	ESPN-2000~+99bp	1935	1949	-	18.7143	1.39e-07	0.00016	GCCCCGCCCCGCCCC
SP1	ESPN-2000~+99bp	1950	1964	-	18.6633	1.47e-07	0.00016	GCCCGCCCCCACCCC
SP3	ESPN-2000~+99bp	1899	1918	+	18.7064	1.49e-07	5.16e-05	cggcgggggcgggcggggaa
TFAP2C	ESPN-2000~+99bp	1392	1403	+	16.7706	1.52e-07	0.000447	gcctgaggccat
SP4	ESPN-2000~+99bp	1934	1953	+	18.6371	1.53e-07	0.000508	cggggcggggcggggcgggg
KLF15	ESPN-2000~+99bp	1934	1944	-	18.9615	1.53e-07	0.000141	GCCCCGCCCCG
KLF15	ESPN-2000~+99bp	1939	1949	-	18.9615	1.53e-07	0.000141	GCCCCGCCCCG
CTCF	ESPN-2000~+99bp	843	860	-	19.5408	1.55e-07	0.000452	CCTGCCACCTAGTGGCGA
KLF1	ESPN-2000~+99bp	1940	1954	-	18.4082	1.56e-07	0.000218	ACCCCGCCCCGCCCC
CTCF	ESPN-2000~+99bp	845	860	-	18.9592	1.6e-07	0.000501	CCTGCCACCTAGTGGC
CTCF	ESPN-2000~+99bp	846	858	-	19.2143	1.61e-07	0.000535	TGCCACCTAGTGG
CTCF	ESPN-2000~+99bp	845	859	-	19.3776	1.62e-07	0.000488	CTGCCACCTAGTGGC
EGR1	ESPN-2000~+99bp	1951	1963	-	15.9293	1.72e-07	0.000551	CCCGCCCCCACCC
PATZ1	ESPN-2000~+99bp	1921	1942	+	18.6111	1.75e-07	0.000241	cgggcggaggctgcggggcggg
CTCF	ESPN-2000~+99bp	846	858	-	19.1327	1.76e-07	0.000576	TGCCACCTAGTGG
KLF4	ESPN-2000~+99bp	1014	1025	-	16.9545	1.77e-07	0.000537	GGCCCCACCCCG
CTCF	ESPN-2000~+99bp	846	863	-	19.2041	1.82e-07	0.000589	GGGCCTGCCACCTAGTGG
PATZ1	ESPN-2000~+99bp	1933	1944	+	19.2247	1.84e-07	0.000205	gcggggcggggc
PATZ1	ESPN-2000~+99bp	1938	1949	+	19.2247	1.84e-07	0.000205	gcggggcggggc
EGR1	ESPN-2000~+99bp	1897	1913	+	17.8545	2.07e-07	0.000735	cgcggcgggggcgggcg
CTCF	ESPN-2000~+99bp	845	859	-	19.1122	2.12e-07	0.000535	CTGCCACCTAGTGGC
KLF5	ESPN-2000~+99bp	1935	1948	+	18.0455	2.14e-07	0.000378	ggggcggggcgggg
KLF5	ESPN-2000~+99bp	1940	1953	+	18.0455	2.14e-07	0.000378	ggggcggggcgggg
KLF15	ESPN-2000~+99bp	1898	1916	+	18.9545	2.22e-07	0.000174	gcggcgggggcgggcgggg
MAZ	ESPN-2000~+99bp	1939	1960	+	18.5704	2.26e-07	0.000348	cggggcggggcggggtgggggc
CTCF	ESPN-2000~+99bp	846	860	-	18.7653	2.27e-07	0.000882	CCTGCCACCTAGTGG
EGR2	ESPN-2000~+99bp	1947	1964	+	18.2097	2.3e-07	0.000789	ggcggggtgggggcgggc
CTCF	ESPN-2000~+99bp	845	859	-	18.9358	2.31e-07	0.00062	CTGCCACCTAGTGGC
TFAP2A	ESPN-2000~+99bp	1390	1403	-	17.2358	2.33e-07	0.000593	ATGGCCTCAGGCCG
SP2	ESPN-2000~+99bp	1924	1945	+	18.6341	2.36e-07	5.76e-05	gcggaggctgcggggcggggcg
KLF9	ESPN-2000~+99bp	1952	1966	+	19.1286	2.41e-07	0.000635	ggtgggggcgggccc
TFAP2C	ESPN-2000~+99bp	1390	1404	-	17.5102	2.46e-07	0.000791	CATGGCCTCAGGCCG
CTCF	ESPN-2000~+99bp	846	860	-	18.7449	2.52e-07	0.000816	CCTGCCACCTAGTGG
CTCF	ESPN-2000~+99bp	828	861	+	18.4959	2.53e-07	0.000699	aggccatcacgcaggtcgccactaggtggcaggc
CTCF	ESPN-2000~+99bp	843	860	-	18.8265	2.54e-07	0.000651	CCTGCCACCTAGTGGCGA
ZNF263	ESPN-2000~+99bp	477	497	+	18.5306	2.6e-07	0.00105	ggaggaggcccaggggagggg
ESR1	ESPN-2000~+99bp	1855	1874	+	18.121	2.71e-07	0.000855	gcccctgggcaccttgcccc
HINFP	ESPN-2000~+99bp	1978	1989	+	17.6818	2.76e-07	0.000717	cggcgtccgcgg
HINFP	ESPN-2000~+99bp	1978	1989	+	17.6327	2.76e-07	0.000648	cggcgtccgcgg
PATZ1	ESPN-2000~+99bp	979	1000	+	18.0833	2.77e-07	0.000253	caggctggggctggggcggagt
CTCF	ESPN-2000~+99bp	845	859	-	18.6939	2.89e-07	0.000725	CTGCCACCTAGTGGC
KLF1	ESPN-2000~+99bp	1945	1959	-	17.9286	2.89e-07	0.000218	CCCCCACCCCGCCCC
CTCF	ESPN-2000~+99bp	845	860	-	17.1714	2.91e-07	0.000773	CCTGCCACCTAGTGGC
CTCF	ESPN-2000~+99bp	845	864	-	18.602	2.95e-07	0.000644	TGGGCCTGCCACCTAGTGGC
PTF1A	ESPN-2000~+99bp	870	887	-	17.4909	3.05e-07	0.00103	GCAGCTGCCTCCGGTCCT
WT1	ESPN-2000~+99bp	1899	1918	+	18.4697	3.05e-07	0.000367	cggcgggggcgggcggggaa
ETV4	ESPN-2000~+99bp	1062	1072	+	14.7879	3.06e-07	0.000569	gacaggaaggg
KLF1	ESPN-2000~+99bp	1950	1964	-	17.8673	3.1e-07	0.000218	GCCCGCCCCCACCCC
CTCF	ESPN-2000~+99bp	846	858	-	18.6939	3.37e-07	0.00108	TGCCACCTAGTGG
KLF5	ESPN-2000~+99bp	1935	1944	-	17	3.39e-07	0.000614	GCCCCGCCCC
KLF5	ESPN-2000~+99bp	1940	1949	-	17	3.39e-07	0.000614	GCCCCGCCCC
EGR1	ESPN-2000~+99bp	1899	1911	-	15.5051	3.43e-07	0.000551	CCCGCCCCCGCCG
CTCF	ESPN-2000~+99bp	846	859	-	18.4184	3.7e-07	0.00103	CTGCCACCTAGTGG
VEZF1	ESPN-2000~+99bp	1938	1959	+	17.625	3.76e-07	0.00106	gcggggcggggcggggtggggg
CTCF	ESPN-2000~+99bp	846	860	-	18.3061	3.8e-07	0.00142	CCTGCCACCTAGTGG
SP2	ESPN-2000~+99bp	1892	1913	+	18.0081	3.82e-07	8.15e-05	cgcgtcgcggcgggggcgggcg
CTCF	ESPN-2000~+99bp	846	860	-	18.1327	4.05e-07	0.00134	CCTGCCACCTAGTGG
CTCFL	ESPN-2000~+99bp	845	864	-	18.2752	4.12e-07	0.00106	TGGGCCTGCCACCTAGTGGC
SP1	ESPN-2000~+99bp	1945	1954	+	15.4954	4.13e-07	0.00144	ggggcggggt
EGR1	ESPN-2000~+99bp	1899	1912	-	17.4797	4.13e-07	0.000818	GCCCGCCCCCGCCG
CTCF	ESPN-2000~+99bp	844	864	-	18.1224	4.17e-07	0.00112	TGGGCCTGCCACCTAGTGGCG
CTCF	ESPN-2000~+99bp	846	860	-	18.1224	4.36e-07	0.00132	CCTGCCACCTAGTGG
CTCF	ESPN-2000~+99bp	846	861	-	18.1837	4.37e-07	0.00112	GCCTGCCACCTAGTGG
CTCF	ESPN-2000~+99bp	846	860	-	18.1122	4.42e-07	0.00127	CCTGCCACCTAGTGG
TFAP2A	ESPN-2000~+99bp	1389	1403	+	17.1327	4.45e-07	0.00124	gcggcctgaggccat
TFAP2C	ESPN-2000~+99bp	1389	1402	+	17.3485	4.5e-07	0.0015	gcggcctgaggcca
CTCF	ESPN-2000~+99bp	846	860	-	17.9898	4.53e-07	0.00151	CCTGCCACCTAGTGG
EGR2	ESPN-2000~+99bp	1668	1678	+	18.3276	4.58e-07	0.00149	ccgcccacgcg
EGR2	ESPN-2000~+99bp	1668	1678	+	18.3163	4.58e-07	0.0014	ccgcccacgcg
SP4	ESPN-2000~+99bp	1933	1947	-	17.4898	4.62e-07	0.00072	CCCGCCCCGCCCCGC
SP4	ESPN-2000~+99bp	1938	1952	-	17.4898	4.62e-07	0.00072	CCCGCCCCGCCCCGC
SP4	ESPN-2000~+99bp	1950	1969	+	17.4355	4.64e-07	0.000771	ggggtgggggcgggcccgag
CTCF	ESPN-2000~+99bp	846	860	-	18	4.66e-07	0.00148	CCTGCCACCTAGTGG
EGR2	ESPN-2000~+99bp	1667	1679	+	18.3776	4.72e-07	0.00158	tccgcccacgcgg
TFAP2A	ESPN-2000~+99bp	1565	1578	+	16.9024	4.72e-07	0.0006	cctgcctcagggcc
WT1	ESPN-2000~+99bp	1935	1954	+	17.8485	4.72e-07	0.000379	ggggcggggcggggcggggt
TBX3	ESPN-2000~+99bp	1127	1137	-	14.0909	4.75e-07	0.00185	GAAGGTGGGAG
KLF15	ESPN-2000~+99bp	1955	1965	-	18.0192	4.75e-07	0.000293	GGCCCGCCCCC
ZNF263	ESPN-2000~+99bp	475	495	-	17.9388	4.77e-07	0.00142	CCTCCCCTGGGCCTCCTCCAT
CTCF	ESPN-2000~+99bp	541	553	-	16.3455	4.79e-07	0.000941	CAGCAAGTGGCAG
E2F1	ESPN-2000~+99bp	1900	1914	+	16.9592	4.82e-07	0.000955	ggcgggggcgggcgg
CTCF	ESPN-2000~+99bp	846	860	-	18	4.89e-07	0.00145	CCTGCCACCTAGTGG
PATZ1	ESPN-2000~+99bp	1934	1955	+	17.3889	4.94e-07	0.000339	cggggcggggcggggcggggtg
KLF4	ESPN-2000~+99bp	1949	1960	-	16.5545	5e-07	0.000759	GCCCCCACCCCG
ASCL1	ESPN-2000~+99bp	879	888	+	14.8364	5.03e-07	0.00097	ggcagctgcc
ASCL1	ESPN-2000~+99bp	879	888	-	14.8364	5.03e-07	0.00097	GGCAGCTGCC
ASCL2	ESPN-2000~+99bp	879	888	+	15.1531	5.03e-07	0.000879	ggcagctgcc
ASCL2	ESPN-2000~+99bp	879	888	-	15.1531	5.03e-07	0.000879	GGCAGCTGCC
ASCL2	ESPN-2000~+99bp	879	888	+	15.0306	5.03e-07	0.000798	ggcagctgcc
ASCL2	ESPN-2000~+99bp	879	888	-	15.0306	5.03e-07	0.000798	GGCAGCTGCC
ASCL1	ESPN-2000~+99bp	879	888	+	14.5816	5.03e-07	0.000925	ggcagctgcc
ASCL1	ESPN-2000~+99bp	879	888	-	14.5816	5.03e-07	0.000925	GGCAGCTGCC
ASCL1	ESPN-2000~+99bp	879	888	+	14.8163	5.03e-07	0.00089	ggcagctgcc
ASCL1	ESPN-2000~+99bp	879	888	-	14.8163	5.03e-07	0.00089	GGCAGCTGCC
EGR1	ESPN-2000~+99bp	1952	1965	-	17.75	5.04e-07	0.000969	GGCCCGCCCCCACC
EGR1	ESPN-2000~+99bp	1899	1911	-	15.8673	5.17e-07	0.00159	CCCGCCCCCGCCG
EGR2	ESPN-2000~+99bp	1666	1680	+	18.1429	5.18e-07	0.00163	gtccgcccacgcggt
TFAP2C	ESPN-2000~+99bp	1390	1403	+	16.9919	5.37e-07	0.0011	cggcctgaggccat
PAX5	ESPN-2000~+99bp	1431	1451	-	17.424	5.41e-07	0.00136	GGGAGGGCAGGAAGGCAGGAC
CTCF	ESPN-2000~+99bp	846	862	-	17.7755	5.42e-07	0.00139	GGCCTGCCACCTAGTGG
EGR1	ESPN-2000~+99bp	1660	1679	+	17.9592	5.48e-07	0.000523	ttccctgtccgcccacgcgg
SP1	ESPN-2000~+99bp	1940	1954	-	17.2959	5.48e-07	0.000447	ACCCCGCCCCGCCCC
CTCF	ESPN-2000~+99bp	846	860	-	17.7857	5.73e-07	0.00157	CCTGCCACCTAGTGG
CTCF	ESPN-2000~+99bp	846	860	-	17.8061	5.76e-07	0.00175	CCTGCCACCTAGTGG
EGR1	ESPN-2000~+99bp	1667	1680	+	18	5.93e-07	0.00186	tccgcccacgcggt
EGR1	ESPN-2000~+99bp	1951	1970	-	17.8367	5.96e-07	0.000523	ACTCGGGCCCGCCCCCACCC
CTCF	ESPN-2000~+99bp	845	859	-	17.1327	6.03e-07	0.00157	CTGCCACCTAGTGGC
SP2	ESPN-2000~+99bp	1899	1913	-	17.4483	6.07e-07	0.000724	CGCCCGCCCCCGCCG
EGR1	ESPN-2000~+99bp	1666	1680	+	17.9592	6.1e-07	0.000621	gtccgcccacgcggt
SP2	ESPN-2000~+99bp	2051	2072	-	17.374	6.12e-07	0.000116	GGCCGGGAGGCGGAGCGGCTGT
CTCF	ESPN-2000~+99bp	847	858	-	17.7041	6.2e-07	0.00203	TGCCACCTAGTG
TFAP2A	ESPN-2000~+99bp	1564	1578	+	17.1091	6.23e-07	0.00201	tcctgcctcagggcc
KLF4	ESPN-2000~+99bp	1935	1945	-	16.0918	6.28e-07	0.000941	CGCCCCGCCCC
KLF4	ESPN-2000~+99bp	1940	1950	-	16.0918	6.28e-07	0.000941	CGCCCCGCCCC
SP1	ESPN-2000~+99bp	1896	1917	+	16.1515	6.33e-07	0.000352	tcgcggcgggggcgggcgggga
CTCF	ESPN-2000~+99bp	847	858	-	17.3673	6.35e-07	0.00227	TGCCACCTAGTG
EGR1	ESPN-2000~+99bp	1950	1964	-	17.8367	6.62e-07	0.000621	GCCCGCCCCCACCCC
VEZF1	ESPN-2000~+99bp	1943	1964	+	16.9444	6.65e-07	0.00106	gcggggcggggtgggggcgggc
EGR3	ESPN-2000~+99bp	1667	1679	+	18.1327	6.69e-07	0.00204	tccgcccacgcgg
WT1	ESPN-2000~+99bp	1945	1964	+	17.3182	6.78e-07	0.000408	ggggcggggtgggggcgggc
KLF5	ESPN-2000~+99bp	1950	1963	+	16.9394	6.86e-07	0.000808	ggggtgggggcggg
EGR1	ESPN-2000~+99bp	1667	1680	+	17.1034	6.89e-07	0.00225	tccgcccacgcggt
CTCF	ESPN-2000~+99bp	846	862	-	17.4592	6.93e-07	0.00185	GGCCTGCCACCTAGTGG
EGR1	ESPN-2000~+99bp	1667	1680	+	17.0408	6.99e-07	0.00213	tccgcccacgcggt
SP4	ESPN-2000~+99bp	2054	2068	+	17.0408	7.08e-07	0.000736	gccgctccgcctccc
AR	ESPN-2000~+99bp	925	934	-	14.7064	7.46e-07	0.00266	CCAGGAACAG
KLF5	ESPN-2000~+99bp	1015	1024	-	16.6735	7.52e-07	0.000908	GCCCCACCCC
EGR4	ESPN-2000~+99bp	1667	1679	+	17.6837	7.56e-07	0.00165	tccgcccacgcgg
PATZ1	ESPN-2000~+99bp	1948	1959	+	17.6966	7.75e-07	0.000578	gcggggtggggg
GLI2	ESPN-2000~+99bp	78	92	-	17.1429	7.77e-07	0.00257	GTACCACCCACCAAG
PATZ1	ESPN-2000~+99bp	1939	1960	+	16.8264	7.78e-07	0.000364	cggggcggggcggggtgggggc
PATZ1	ESPN-2000~+99bp	1909	1930	+	16.7986	7.96e-07	0.000364	gggcggggaactcgggcggagg
EGR3	ESPN-2000~+99bp	1667	1679	+	17.8571	7.97e-07	0.00262	tccgcccacgcgg
EGR4	ESPN-2000~+99bp	1667	1679	+	17.5612	7.98e-07	0.00237	tccgcccacgcgg
KLF6	ESPN-2000~+99bp	977	995	+	16.6515	7.98e-07	0.000583	gccaggctggggctggggc
EGR1	ESPN-2000~+99bp	1659	1678	+	17.4388	8.06e-07	0.000852	tttccctgtccgcccacgcg
TFAP2A	ESPN-2000~+99bp	1389	1403	+	16.6061	8.09e-07	0.00286	gcggcctgaggccat
EGR2	ESPN-2000~+99bp	1667	1679	+	17.0408	8.17e-07	0.00255	tccgcccacgcgg
CTCF	ESPN-2000~+99bp	1442	1475	+	16.6098	8.68e-07	0.0012	ctgccctccccgctggaacctctgggggcagttc
CTCF	ESPN-2000~+99bp	846	860	-	17.1837	8.82e-07	0.0024	CCTGCCACCTAGTGG
SP2	ESPN-2000~+99bp	1921	1942	+	16.8537	8.91e-07	0.000152	cgggcggaggctgcggggcggg
MAX	ESPN-2000~+99bp	396	405	-	14.0918	9.09e-07	0.00333	AGCACATGGT
GLI3	ESPN-2000~+99bp	77	92	-	15	9.29e-07	0.00321	GTACCACCCACCAAGT
EGR1	ESPN-2000~+99bp	1949	1965	+	16.4091	9.71e-07	0.00172	cggggtgggggcgggcc
PAX5	ESPN-2000~+99bp	2006	2020	+	16.32	9.79e-07	0.00256	gcggcggagcggagc
EGR1	ESPN-2000~+99bp	1952	1971	-	17.1531	9.81e-07	0.000852	GACTCGGGCCCGCCCCCACC
EGR1	ESPN-2000~+99bp	1666	1679	+	16.561	1.01e-06	0.000997	gtccgcccacgcgg
SP2	ESPN-2000~+99bp	2057	2071	+	16.8966	1.01e-06	0.000897	gctccgcctcccggc
VEZF1	ESPN-2000~+99bp	1933	1954	+	16.4097	1.03e-06	0.00109	gcggggcggggcggggcggggt
TFAP2A	ESPN-2000~+99bp	1565	1579	+	16.4898	1.05e-06	0.00147	cctgcctcagggccg
EGR3	ESPN-2000~+99bp	1666	1680	+	16.6552	1.07e-06	0.00308	gtccgcccacgcggt
SP1	ESPN-2000~+99bp	2047	2068	-	15.0909	1.07e-06	0.000476	GGGAGGCGGAGCGGCTGTGGGC
GLI2	ESPN-2000~+99bp	78	92	-	16.7959	1.07e-06	0.00355	GTACCACCCACCAAG
GLI2	ESPN-2000~+99bp	78	92	-	16.7755	1.07e-06	0.00329	GTACCACCCACCAAG
EGR3	ESPN-2000~+99bp	1666	1680	+	16.5816	1.09e-06	0.00312	gtccgcccacgcggt
NR1H4	ESPN-2000~+99bp	1569	1587	-	16.328	1.12e-06	0.00305	GAGGACAACGGCCCTGAGG
PAX6	ESPN-2000~+99bp	2003	2015	+	12.2976	1.12e-06	0.00243	agcgcggcggagc
CTCF	ESPN-2000~+99bp	846	856	-	16.898	1.15e-06	0.0039	CCACCTAGTGG
TFAP2C	ESPN-2000~+99bp	1564	1578	+	16.3878	1.17e-06	0.00188	tcctgcctcagggcc
STAT3	ESPN-2000~+99bp	928	939	-	15.8333	1.18e-06	0.00491	CCCTTCCAGGAA
SP4	ESPN-2000~+99bp	1954	1968	-	16.4898	1.18e-06	0.00092	TCGGGCCCGCCCCCA
GLI3	ESPN-2000~+99bp	78	92	-	16.9149	1.19e-06	0.00368	GTACCACCCACCAAG
GLI3	ESPN-2000~+99bp	78	92	-	16.9082	1.19e-06	0.00366	GTACCACCCACCAAG
EGR1	ESPN-2000~+99bp	1951	1963	-	15.2245	1.21e-06	0.00186	CCCGCCCCCACCC
SP3	ESPN-2000~+99bp	2052	2071	-	16.3211	1.26e-06	0.00033	GCCGGGAGGCGGAGCGGCTG
CTCFL	ESPN-2000~+99bp	1807	1820	-	16.7154	1.26e-06	0.00298	CCCCAGAGGGCAGC
SP3	ESPN-2000~+99bp	1010	1029	+	16.3119	1.27e-06	0.00033	agcccggggtggggccaagc
ZBTB17	ESPN-2000~+99bp	1933	1951	+	16.045	1.28e-06	0.00312	gcggggcggggcggggcgg
KLF1	ESPN-2000~+99bp	1015	1028	+	16.7273	1.28e-06	0.00105	ggggtggggccaag
KLF1	ESPN-2000~+99bp	1015	1029	-	16.5	1.31e-06	0.000734	GCTTGGCCCCACCCC
KLF5	ESPN-2000~+99bp	980	993	+	16.2879	1.31e-06	0.00116	aggctggggctggg
THAP1	ESPN-2000~+99bp	1441	1452	-	15.8485	1.34e-06	0.00315	GGGGAGGGCAGG
RFX2	ESPN-2000~+99bp	613	630	+	16.2273	1.35e-06	0.00517	ctgttgctttggccacca
AR	ESPN-2000~+99bp	1770	1779	-	14.211	1.36e-06	0.00266	CCAGGCACAG
TFAP2C	ESPN-2000~+99bp	1566	1579	-	16.4848	1.37e-06	0.00227	CGGCCCTGAGGCAG
ZBTB7A	ESPN-2000~+99bp	1950	1964	-	15.9796	1.39e-06	0.00418	GCCCGCCCCCACCCC
SP4	ESPN-2000~+99bp	1929	1948	+	16.1129	1.42e-06	0.00157	ggctgcggggcggggcgggg
EGR4	ESPN-2000~+99bp	1666	1681	+	16.3455	1.43e-06	0.00372	gtccgcccacgcggtc
EGR4	ESPN-2000~+99bp	1666	1681	+	16.3232	1.43e-06	0.00372	gtccgcccacgcggtc
KLF15	ESPN-2000~+99bp	1903	1913	-	17.0769	1.43e-06	0.000662	CGCCCGCCCCC
KLF4	ESPN-2000~+99bp	1945	1955	-	15.6429	1.43e-06	0.00143	CACCCCGCCCC
SP1	ESPN-2000~+99bp	1948	1969	+	14.4697	1.44e-06	0.000534	gcggggtgggggcgggcccgag
SP2	ESPN-2000~+99bp	1930	1944	-	16.5	1.44e-06	0.000897	GCCCCGCCCCGCAGC
TFAP2C	ESPN-2000~+99bp	1565	1578	-	16.1463	1.44e-06	0.00148	GGCCCTGAGGCAGG
EGR4	ESPN-2000~+99bp	1899	1911	-	16.7041	1.46e-06	0.00165	CCCGCCCCCGCCG
SP1	ESPN-2000~+99bp	1934	1944	-	16.4038	1.48e-06	0.00259	GCCCCGCCCCG
SP1	ESPN-2000~+99bp	1939	1949	-	16.4038	1.48e-06	0.00259	GCCCCGCCCCG
KLF1	ESPN-2000~+99bp	1945	1958	+	16.5455	1.49e-06	0.00105	ggggcggggtgggg
SP2	ESPN-2000~+99bp	1940	1954	-	16.4483	1.5e-06	0.000897	ACCCCGCCCCGCCCC
SP4	ESPN-2000~+99bp	1935	1943	+	17.5393	1.5e-06	0.00159	ggggcgggg
SP4	ESPN-2000~+99bp	1940	1948	+	17.5393	1.5e-06	0.00159	ggggcgggg
SP4	ESPN-2000~+99bp	1945	1953	+	17.5393	1.5e-06	0.00159	ggggcgggg
SP2	ESPN-2000~+99bp	1935	1943	+	17.5618	1.5e-06	0.00157	ggggcgggg
SP2	ESPN-2000~+99bp	1940	1948	+	17.5618	1.5e-06	0.00157	ggggcgggg
SP2	ESPN-2000~+99bp	1945	1953	+	17.5618	1.5e-06	0.00157	ggggcgggg
KLF1	ESPN-2000~+99bp	1935	1943	+	16.2584	1.5e-06	0.00153	ggggcgggg
KLF1	ESPN-2000~+99bp	1940	1948	+	16.2584	1.5e-06	0.00153	ggggcgggg
KLF1	ESPN-2000~+99bp	1945	1953	+	16.2584	1.5e-06	0.00153	ggggcgggg
SP1	ESPN-2000~+99bp	1935	1943	+	17.7959	1.5e-06	0.00139	ggggcgggg
SP1	ESPN-2000~+99bp	1940	1948	+	17.7959	1.5e-06	0.00139	ggggcgggg
SP1	ESPN-2000~+99bp	1945	1953	+	17.7959	1.5e-06	0.00139	ggggcgggg
EGR3	ESPN-2000~+99bp	1901	1909	-	15.8163	1.5e-06	0.00456	CGCCCCCGC
SP2	ESPN-2000~+99bp	1935	1943	-	17.4404	1.5e-06	0.00148	CCCCGCCCC
SP2	ESPN-2000~+99bp	1940	1948	-	17.4404	1.5e-06	0.00148	CCCCGCCCC
SP2	ESPN-2000~+99bp	1945	1953	-	17.4404	1.5e-06	0.00148	CCCCGCCCC
EGR2	ESPN-2000~+99bp	1901	1909	-	16.2143	1.5e-06	0.00463	CGCCCCCGC
CTCF	ESPN-2000~+99bp	846	866	-	16.0182	1.51e-06	0.00582	CCTGGGCCTGCCACCTAGTGG
PATZ1	ESPN-2000~+99bp	1013	1024	+	16.8652	1.53e-06	0.000855	ccggggtggggc
EGR4	ESPN-2000~+99bp	1951	1963	-	16.5714	1.6e-06	0.00165	CCCGCCCCCACCC
KLF15	ESPN-2000~+99bp	1950	1968	+	16.0303	1.66e-06	0.00104	ggggtgggggcgggcccga
EGR2	ESPN-2000~+99bp	1669	1678	+	12.6179	1.67e-06	0.00387	cgcccacgcg
E2F1	ESPN-2000~+99bp	1231	1245	-	15.8571	1.71e-06	0.00169	AGAGGGCGCGGGCAG
SNAI1	ESPN-2000~+99bp	563	572	+	14.449	1.73e-06	0.00698	cacacctgcc
ZBTB17	ESPN-2000~+99bp	979	997	+	15.6847	1.74e-06	0.00312	caggctggggctggggcgg
ZNF281	ESPN-2000~+99bp	1951	1965	+	16.0455	1.8e-06	0.00622	gggtgggggcgggcc
CTCF	ESPN-2000~+99bp	1235	1268	-	15.4228	1.81e-06	0.00166	CTGCAGGGGCTCAGGAAAGTGCCAGAGGGCGCGG
BCL6	ESPN-2000~+99bp	928	940	-	15.3433	1.83e-06	0.00729	CCCCTTCCAGGAA
EGR2	ESPN-2000~+99bp	1045	1062	+	15.7903	1.83e-06	0.00314	gagggggtgggtgttggg
CTCF	ESPN-2000~+99bp	845	859	+	15.1807	1.84e-06	0.00473	gccactaggtggcag
CTCF	ESPN-2000~+99bp	539	573	-	14.789	1.85e-06	0.00533	AGGCAGGTGTGCCGTGAGGCCAGCAAGTGGCAGGG
EGR1	ESPN-2000~+99bp	1667	1679	+	14.8878	1.85e-06	0.0019	tccgcccacgcgg
EGR1	ESPN-2000~+99bp	1951	1964	-	15.8699	1.86e-06	0.00122	GCCCGCCCCCACCC
ZNF250	ESPN-2000~+99bp	2043	2052	+	13.5556	1.86e-06	0.00546	ccaggcccac
SP2	ESPN-2000~+99bp	1902	1923	+	15.7805	1.88e-06	0.000291	cgggggcgggcggggaactcgg
RFX1	ESPN-2000~+99bp	609	630	+	15.8485	1.91e-06	0.00457	gagcctgttgctttggccacca
VEZF1	ESPN-2000~+99bp	1433	1454	-	15.6111	1.92e-06	0.00154	GCGGGGAGGGCAGGAAGGCAGG
EGR4	ESPN-2000~+99bp	1899	1911	-	15.8673	1.92e-06	0.00285	CCCGCCCCCGCCG
FLI1	ESPN-2000~+99bp	660	677	-	16	1.92e-06	0.00284	GACAAAAGGAAGGAGGAG
EGR1	ESPN-2000~+99bp	1922	1941	-	15.9286	1.99e-06	0.00131	CCGCCCCGCAGCCTCCGCCC
MAZ	ESPN-2000~+99bp	489	499	-	16.5102	1.99e-06	0.00481	CACCCCTCCCC
ZIC2	ESPN-2000~+99bp	1260	1270	+	14.7653	2.01e-06	0.00258	cccctgcaggg
ZIC2	ESPN-2000~+99bp	1261	1271	-	14.7653	2.01e-06	0.00258	CCCCTGCAGGG
RARG	ESPN-2000~+99bp	1857	1874	-	15.088	2.02e-06	0.00704	GGGGCAAGGTGCCCAGGG
KLF9	ESPN-2000~+99bp	1936	1950	+	15.9143	2.07e-06	0.00273	gggcggggcggggcg
SP1	ESPN-2000~+99bp	1048	1062	-	15.7347	2.07e-06	0.00131	CCCAACACCCACCCC
KLF11	ESPN-2000~+99bp	1939	1960	-	11.9898	2.12e-06	0.00313	GCCCCCACCCCGCCCCGCCCCG
CTCF	ESPN-2000~+99bp	582	596	-	15.8673	2.13e-06	0.00344	GCTGCCCTCCTCTGG
EGR1	ESPN-2000~+99bp	1667	1679	+	14.2727	2.22e-06	0.00237	tccgcccacgcgg
CTCF	ESPN-2000~+99bp	847	862	-	15.898	2.24e-06	0.0055	GGCCTGCCACCTAGTG
PATZ1	ESPN-2000~+99bp	1935	1956	+	15.4028	2.33e-06	0.000913	ggggcggggcggggcggggtgg
SNAI1	ESPN-2000~+99bp	563	572	-	14.5102	2.34e-06	0.00964	GGCAGGTGTG
KLF5	ESPN-2000~+99bp	1945	1958	+	15.6818	2.35e-06	0.00166	ggggcggggtgggg
SP1	ESPN-2000~+99bp	1955	1965	-	15.8846	2.38e-06	0.00278	GGCCCGCCCCC
SP4	ESPN-2000~+99bp	2053	2072	-	15.4516	2.39e-06	0.00184	GGCCGGGAGGCGGAGCGGCT
PAX5	ESPN-2000~+99bp	1431	1449	-	15.6452	2.41e-06	0.00428	GAGGGCAGGAAGGCAGGAC
SP1	ESPN-2000~+99bp	985	999	-	15.5408	2.41e-06	0.00131	CTCCGCCCCAGCCCC
EGR2	ESPN-2000~+99bp	1900	1909	-	12.5041	2.42e-06	0.00387	CGCCCCCGCC
SP1	ESPN-2000~+99bp	1629	1638	-	14.2202	2.43e-06	0.00422	GGGGCTGGGT
KLF15	ESPN-2000~+99bp	1944	1954	-	16.4423	2.44e-06	0.000902	ACCCCGCCCCG
ASCL2	ESPN-2000~+99bp	879	888	+	15.1837	2.47e-06	0.00458	ggcagctgcc
ASCL2	ESPN-2000~+99bp	879	888	-	15.1837	2.47e-06	0.00458	GGCAGCTGCC
ASCL2	ESPN-2000~+99bp	879	888	+	14.4694	2.47e-06	0.00429	ggcagctgcc
ASCL2	ESPN-2000~+99bp	879	888	-	14.4694	2.47e-06	0.00429	GGCAGCTGCC
SP2	ESPN-2000~+99bp	1045	1061	-	15.0152	2.48e-06	0.00943	CCAACACCCACCCCCTC
MAZ	ESPN-2000~+99bp	1047	1068	+	15.3662	2.51e-06	0.00227	gggggtgggtgttgggacagga
SP2	ESPN-2000~+99bp	1045	1061	-	15.0204	2.54e-06	0.00896	CCAACACCCACCCCCTC
WT1	ESPN-2000~+99bp	2055	2074	-	15.2424	2.55e-06	0.00123	CGGGCCGGGAGGCGGAGCGG
E2F7	ESPN-2000~+99bp	1935	1947	+	14.9364	2.57e-06	0.00445	ggggcggggcggg
E2F7	ESPN-2000~+99bp	1940	1952	+	14.9364	2.57e-06	0.00445	ggggcggggcggg
EGR4	ESPN-2000~+99bp	1666	1681	+	14	2.6e-06	0.00916	gtccgcccacgcggtc
TFAP2A	ESPN-2000~+99bp	1388	1402	+	15.6	2.66e-06	0.00429	ggcggcctgaggcca
HSF1	ESPN-2000~+99bp	1240	1259	+	15.5505	2.67e-06	0.00712	ccctctggcactttcctgag
MYOG	ESPN-2000~+99bp	878	889	+	14.7248	2.72e-06	0.00465	aggcagctgccg
MYOG	ESPN-2000~+99bp	878	889	-	14.7248	2.72e-06	0.00465	CGGCAGCTGCCT
PAX5	ESPN-2000~+99bp	2002	2020	+	15.4839	2.73e-06	0.00428	gagcgcggcggagcggagc
CTCF	ESPN-2000~+99bp	582	597	-	15.3367	2.73e-06	0.00351	CGCTGCCCTCCTCTGG
SALL4	ESPN-2000~+99bp	1948	1957	+	14.6939	2.75e-06	0.00674	gcggggtggg
EGR1	ESPN-2000~+99bp	1665	1681	-	15.2273	2.82e-06	0.00333	GACCGCGTGGGCGGACA
GLI3	ESPN-2000~+99bp	78	92	+	14.6939	2.82e-06	0.00923	cttggtgggtggtac
ZNF148	ESPN-2000~+99bp	488	499	-	15.6837	2.82e-06	0.0025	CACCCCTCCCCT
STAT1	ESPN-2000~+99bp	921	941	-	15.5758	2.85e-06	0.0118	GCCCCTTCCAGGAACAGTGGG
GLI2	ESPN-2000~+99bp	78	91	-	15.2755	2.85e-06	0.0092	TACCACCCACCAAG
CTCF	ESPN-2000~+99bp	582	599	-	15.3571	2.91e-06	0.00473	GGCGCTGCCCTCCTCTGG
MAFG	ESPN-2000~+99bp	967	979	-	15.0408	2.94e-06	0.0114	GGCACAGTCAGCA
EGR1	ESPN-2000~+99bp	1043	1062	-	15.2245	2.96e-06	0.00156	CCCAACACCCACCCCCTCTG
CTCF	ESPN-2000~+99bp	1806	1822	+	15.051	3.12e-06	0.00423	tgctgccctctggggtc
CTCF	ESPN-2000~+99bp	844	860	-	13.5192	3.15e-06	0.0128	CCTGCCACCTAGTGGCG
SP4	ESPN-2000~+99bp	1939	1958	+	15.0887	3.16e-06	0.00184	cggggcggggcggggtgggg
PATZ1	ESPN-2000~+99bp	1950	1971	+	14.9861	3.16e-06	0.00109	ggggtgggggcgggcccgagtc
EGR2	ESPN-2000~+99bp	1899	1911	-	15.5918	3.17e-06	0.00494	CCCGCCCCCGCCG
ZBTB6	ESPN-2000~+99bp	1987	2001	+	15.1735	3.17e-06	0.00559	cgggctccggcccca
ESR2	ESPN-2000~+99bp	1859	1876	-	15.2286	3.18e-06	0.0128	CTGGGGCAAGGTGCCCAG
MYOG	ESPN-2000~+99bp	877	889	-	15.5909	3.19e-06	0.0113	CGGCAGCTGCCTC
TFAP2A	ESPN-2000~+99bp	1391	1401	+	15.1429	3.23e-06	0.0049	ggcctgaggcc
TFAP2A	ESPN-2000~+99bp	1391	1401	-	15.1429	3.23e-06	0.0049	GGCCTCAGGCC
ZNF148	ESPN-2000~+99bp	1934	1945	-	15.3878	3.25e-06	0.0025	CGCCCCGCCCCG
ZNF148	ESPN-2000~+99bp	1939	1950	-	15.3878	3.25e-06	0.0025	CGCCCCGCCCCG
KLF15	ESPN-2000~+99bp	1907	1917	-	15.9808	3.27e-06	0.00101	TCCCCGCCCGC
EGR1	ESPN-2000~+99bp	1044	1057	-	15.4808	3.28e-06	0.0042	CACCCACCCCCTCT
KLF4	ESPN-2000~+99bp	1935	1944	-	16.1468	3.29e-06	0.00385	GCCCCGCCCC
KLF4	ESPN-2000~+99bp	1940	1949	-	16.1468	3.29e-06	0.00385	GCCCCGCCCC
ERG	ESPN-2000~+99bp	1061	1073	+	15.0303	3.3e-06	0.0105	ggacaggaagggc
KLF15	ESPN-2000~+99bp	1015	1029	-	15.3265	3.32e-06	0.00198	GCTTGGCCCCACCCC
SP4	ESPN-2000~+99bp	1944	1963	+	15.0242	3.32e-06	0.00184	cggggcggggtgggggcggg
EGR1	ESPN-2000~+99bp	1898	1911	-	15.2551	3.33e-06	0.00523	CCCGCCCCCGCCGC
SP4	ESPN-2000~+99bp	991	999	+	16.0674	3.34e-06	0.00264	ggggcggag
SP1	ESPN-2000~+99bp	991	999	+	16.1327	3.34e-06	0.00232	ggggcggag
EGR2	ESPN-2000~+99bp	1953	1961	-	15.2449	3.34e-06	0.00513	CGCCCCCAC
STAT1	ESPN-2000~+99bp	923	941	-	15.303	3.34e-06	0.0139	GCCCCTTCCAGGAACAGTG
STAT3	ESPN-2000~+99bp	925	937	+	14.6869	3.38e-06	0.0141	ctgttcctggaag
MAZ	ESPN-2000~+99bp	1897	1918	+	14.9155	3.42e-06	0.00227	cgcggcgggggcgggcggggaa
NR5A2	ESPN-2000~+99bp	424	441	+	13.3061	3.42e-06	0.00719	ccaaggtggccaccttag
CTCF	ESPN-2000~+99bp	844	860	-	13.5306	3.43e-06	0.0127	CCTGCCACCTAGTGGCG
E2F1	ESPN-2000~+99bp	820	830	+	15.2459	3.44e-06	0.00908	agcgcgggagg
ZNF263	ESPN-2000~+99bp	522	533	-	15.2364	3.45e-06	0.00735	GTTGGGAGGAGG
SP3	ESPN-2000~+99bp	1903	1922	+	15.0367	3.47e-06	0.000781	gggggcgggcggggaactcg
SP1	ESPN-2000~+99bp	1934	1944	-	14.7755	3.58e-06	0.00533	GCCCCGCCCCG
SP1	ESPN-2000~+99bp	1939	1949	-	14.7755	3.58e-06	0.00533	GCCCCGCCCCG
ESR1	ESPN-2000~+99bp	1857	1874	+	15.2143	3.58e-06	0.0138	ccctgggcaccttgcccc
ZBTB6	ESPN-2000~+99bp	628	642	+	15.0204	3.61e-06	0.00559	ccagctccagcagcg
KLF15	ESPN-2000~+99bp	1933	1944	-	15.2449	3.63e-06	0.00553	GCCCCGCCCCGC
KLF15	ESPN-2000~+99bp	1938	1949	-	15.2449	3.63e-06	0.00553	GCCCCGCCCCGC
ETV4	ESPN-2000~+99bp	197	206	+	14.5	3.63e-06	0.00914	gcaggaaggg
LYL1	ESPN-2000~+99bp	874	887	-	13	3.64e-06	0.0142	GCAGCTGCCTCCGG
CTCF	ESPN-2000~+99bp	1805	1820	+	15.1327	3.64e-06	0.0055	ttgctgccctctgggg
KLF4	ESPN-2000~+99bp	1015	1024	-	16.0183	3.7e-06	0.00385	GCCCCACCCC
PAX5	ESPN-2000~+99bp	1924	1944	+	14.784	3.73e-06	0.00415	gcggaggctgcggggcggggc
CTCF	ESPN-2000~+99bp	582	596	-	15.0408	3.73e-06	0.00698	GCTGCCCTCCTCTGG
SP3	ESPN-2000~+99bp	1898	1917	+	14.9266	3.76e-06	0.000781	gcggcgggggcgggcgggga
ETV1	ESPN-2000~+99bp	196	206	+	12.7143	3.78e-06	0.00812	ggcaggaaggg
ZBTB7A	ESPN-2000~+99bp	1898	1912	-	14.9898	3.78e-06	0.0057	GCCCGCCCCCGCCGC
E2F1	ESPN-2000~+99bp	818	831	+	14.9512	3.85e-06	0.00754	ggagcgcgggaggc
CTCF	ESPN-2000~+99bp	1230	1246	+	13.8239	3.89e-06	0.00951	cctgcccgcgccctctg
EGR3	ESPN-2000~+99bp	1899	1911	-	14.5918	3.89e-06	0.0064	CCCGCCCCCGCCG
CTCF	ESPN-2000~+99bp	582	598	-	14.7551	3.9e-06	0.0052	GCGCTGCCCTCCTCTGG
RFX2	ESPN-2000~+99bp	610	628	-	14.8621	3.96e-06	0.0163	GTGGCCAAAGCAACAGGCT
PATZ1	ESPN-2000~+99bp	1943	1954	+	15.427	4.06e-06	0.00161	gcggggcggggt
HIC1	ESPN-2000~+99bp	494	502	+	15.2809	4.06e-06	0.0151	ggggtgccc
EGR1	ESPN-2000~+99bp	1044	1063	-	14.8265	4.08e-06	0.00266	TCCCAACACCCACCCCCTCT
SP3	ESPN-2000~+99bp	1933	1945	-	15.1735	4.11e-06	0.00703	CGCCCCGCCCCGC
SP3	ESPN-2000~+99bp	1938	1950	-	15.1735	4.11e-06	0.00703	CGCCCCGCCCCGC
MAZ	ESPN-2000~+99bp	1949	1970	+	14.6338	4.13e-06	0.00227	cggggtgggggcgggcccgagt
CTCF	ESPN-2000~+99bp	582	596	-	14.7959	4.14e-06	0.0063	GCTGCCCTCCTCTGG
CTCF	ESPN-2000~+99bp	541	555	+	14.8061	4.15e-06	0.00674	ctgccacttgctggc
SP3	ESPN-2000~+99bp	1933	1945	-	15.2115	4.16e-06	0.00782	CGCCCCGCCCCGC
SP3	ESPN-2000~+99bp	1938	1950	-	15.2115	4.16e-06	0.00782	CGCCCCGCCCCGC
TFAP2A	ESPN-2000~+99bp	1565	1579	-	15.0758	4.16e-06	0.00737	CGGCCCTGAGGCAGG
KLF11	ESPN-2000~+99bp	1939	1960	-	11.4184	4.18e-06	0.00626	GCCCCCACCCCGCCCCGCCCCG
ASCL1	ESPN-2000~+99bp	877	889	+	15.4037	4.19e-06	0.0114	gaggcagctgccg
EGR1	ESPN-2000~+99bp	1903	1916	-	14.8618	4.21e-06	0.00208	CCCCGCCCGCCCCC
ZIC2	ESPN-2000~+99bp	260	270	-	14.1837	4.23e-06	0.00363	CCCCTGCTGAC
HSF2	ESPN-2000~+99bp	1241	1255	-	15.0918	4.25e-06	0.0177	GGAAAGTGCCAGAGG
CTCF	ESPN-2000~+99bp	1171	1205	-	13.1835	4.26e-06	0.0057	CTGCAGGCTCCACTGAACACCAGCCGTGGGAGCGG
PATZ1	ESPN-2000~+99bp	1906	1917	+	15.3371	4.31e-06	0.00161	ggcgggcgggga
KLF3	ESPN-2000~+99bp	1022	1032	+	15.3776	4.32e-06	0.0125	ggccaagcccc
FOXO4	ESPN-2000~+99bp	1309	1320	+	14.8485	4.32e-06	0.0141	tctccccacaag
SP1	ESPN-2000~+99bp	1902	1923	+	12.0303	4.35e-06	0.00139	cgggggcgggcggggaactcgg
ETV4	ESPN-2000~+99bp	1063	1072	+	14.4231	4.37e-06	0.00914	acaggaaggg
HSF1	ESPN-2000~+99bp	1242	1261	-	14.8991	4.38e-06	0.00712	GGCTCAGGAAAGTGCCAGAG
SP2	ESPN-2000~+99bp	1009	1030	+	14.4878	4.39e-06	0.000624	cagcccggggtggggccaagcc
PAX5	ESPN-2000~+99bp	1930	1944	+	14.64	4.43e-06	0.0058	gctgcggggcggggc
RREB1	ESPN-2000~+99bp	1042	1061	-	11.8073	4.45e-06	0.0167	CCAACACCCACCCCCTCTGG
NFIC	ESPN-2000~+99bp	207	222	+	15	4.46e-06	0.0158	cctggctcacagcctg
CTCF	ESPN-2000~+99bp	539	556	+	14.6633	4.46e-06	0.0075	ccctgccacttgctggcc
TFDP1	ESPN-2000~+99bp	1906	1919	+	14.6341	4.48e-06	0.00866	ggcgggcggggaac
RFX3	ESPN-2000~+99bp	613	628	+	14.3182	4.48e-06	0.0128	ctgttgctttggccac
ZNF281	ESPN-2000~+99bp	1903	1914	+	14.4045	4.5e-06	0.0103	gggggcgggcgg
MBD2	ESPN-2000~+99bp	1990	2000	-	14.8684	4.5e-06	0.0106	GGGGCCGGAGC
NR5A2	ESPN-2000~+99bp	424	441	-	12.7143	4.51e-06	0.00719	CTAAGGTGGCCACCTTGG
TFAP2A	ESPN-2000~+99bp	566	580	+	14.9636	4.52e-06	0.00486	acctgcctctgggca
CTCF	ESPN-2000~+99bp	2056	2070	+	14.5714	4.55e-06	0.00729	cgctccgcctcccgg
WT1	ESPN-2000~+99bp	1922	1941	+	14.2576	4.57e-06	0.00164	gggcggaggctgcggggcgg
FLI1	ESPN-2000~+99bp	1059	1076	+	14.8485	4.59e-06	0.00451	tgggacaggaagggcaca
ZBTB14	ESPN-2000~+99bp	1980	1991	-	14.8545	4.59e-06	0.00826	GCCCGCGGACGC
SALL4	ESPN-2000~+99bp	1445	1454	-	14.051	4.67e-06	0.00674	GCGGGGAGGG
SP1	ESPN-2000~+99bp	1944	1954	-	14.5918	4.68e-06	0.00533	ACCCCGCCCCG
RFX5	ESPN-2000~+99bp	614	629	+	13.1515	4.69e-06	0.019	tgttgctttggccacc
RFX5	ESPN-2000~+99bp	614	629	+	13.1515	4.69e-06	0.0189	tgttgctttggccacc
ZNF263	ESPN-2000~+99bp	476	490	-	14.8265	4.69e-06	0.0155	CCTGGGCCTCCTCCA
ZNF281	ESPN-2000~+99bp	1903	1914	-	14.3776	4.71e-06	0.00927	CCGCCCGCCCCC
KLF15	ESPN-2000~+99bp	1933	1944	-	13.9394	4.75e-06	0.00731	GCCCCGCCCCGC
KLF15	ESPN-2000~+99bp	1938	1949	-	13.9394	4.75e-06	0.00731	GCCCCGCCCCGC
SP2	ESPN-2000~+99bp	1433	1454	-	14.3577	4.76e-06	0.000625	GCGGGGAGGGCAGGAAGGCAGG
WT1	ESPN-2000~+99bp	1585	1604	-	14.1818	4.78e-06	0.00164	GGCGGGGTGAGGAGCACGAG
ESR2	ESPN-2000~+99bp	1860	1874	+	14.4697	4.78e-06	0.016	tgggcaccttgcccc
ETV1	ESPN-2000~+99bp	1062	1072	+	12.6327	4.8e-06	0.00812	gacaggaaggg
SP2	ESPN-2000~+99bp	1904	1912	+	15.6742	4.84e-06	0.00303	ggggcgggc
SP2	ESPN-2000~+99bp	1956	1964	+	15.6742	4.84e-06	0.00303	ggggcgggc
GLIS3	ESPN-2000~+99bp	78	91	-	11.9016	4.88e-06	0.0164	TACCACCCACCAAG
CTCF	ESPN-2000~+99bp	2052	2071	+	13.8776	4.97e-06	0.00543	cagccgctccgcctcccggc
ESRRA	ESPN-2000~+99bp	1860	1874	+	14.5758	5.03e-06	0.019	tgggcaccttgcccc
ZNF263	ESPN-2000~+99bp	138	149	+	14.9182	5.03e-06	0.00735	ctggggaggacc
KLF15	ESPN-2000~+99bp	1898	1912	-	14.7245	5.06e-06	0.00251	GCCCGCCCCCGCCGC
CTCF	ESPN-2000~+99bp	582	596	-	14.5102	5.09e-06	0.00733	GCTGCCCTCCTCTGG
SP1	ESPN-2000~+99bp	1906	1927	+	11.6667	5.09e-06	0.00142	ggcgggcggggaactcgggcgg
NFATC1	ESPN-2000~+99bp	1138	1152	-	13.7636	5.14e-06	0.0213	GAGGAAAAGCTGACA
TFAP2C	ESPN-2000~+99bp	1567	1581	+	14.7245	5.16e-06	0.00706	tgcctcagggccgtt
SOX4	ESPN-2000~+99bp	955	970	+	0.0454545	5.17e-06	0.0215	cagcatttccagtgct
SP4	ESPN-2000~+99bp	489	497	+	15.8539	5.17e-06	0.00327	ggggagggg
SP1	ESPN-2000~+99bp	489	497	+	16.0612	5.17e-06	0.00287	ggggagggg
EGR3	ESPN-2000~+99bp	1953	1961	-	15.0918	5.17e-06	0.00784	CGCCCCCAC
EGR2	ESPN-2000~+99bp	1669	1677	+	15.2347	5.17e-06	0.0053	cgcccacgc
EGR2	ESPN-2000~+99bp	990	999	-	11.4184	5.18e-06	0.0118	CTCCGCCCCA
CTCF	ESPN-2000~+99bp	1806	1822	+	14.3265	5.18e-06	0.00592	tgctgccctctggggtc
PRDM1	ESPN-2000~+99bp	726	740	-	14.2041	5.19e-06	0.0214	CCCTCACTCTCTCCA
CTCF	ESPN-2000~+99bp	582	596	-	14.551	5.19e-06	0.00826	GCTGCCCTCCTCTGG
ASCL1	ESPN-2000~+99bp	562	574	+	14.7886	5.21e-06	0.013	gcacacctgcctc
GLIS3	ESPN-2000~+99bp	78	91	+	12.1837	5.22e-06	0.017	cttggtgggtggta
SP1	ESPN-2000~+99bp	2057	2067	+	15.0769	5.24e-06	0.00458	gctccgcctcc
KLF5	ESPN-2000~+99bp	1015	1028	+	14.6515	5.28e-06	0.00311	ggggtggggccaag
ZEB1	ESPN-2000~+99bp	563	572	-	13.7064	5.3e-06	0.0175	GGCAGGTGTG
MAZ	ESPN-2000~+99bp	1944	1965	+	14.2535	5.32e-06	0.00227	cggggcggggtgggggcgggcc
KLF4	ESPN-2000~+99bp	1935	1944	+	15.7424	5.32e-06	0.00658	ggggcggggc
KLF4	ESPN-2000~+99bp	1940	1949	+	15.7424	5.32e-06	0.00658	ggggcggggc
KLF5	ESPN-2000~+99bp	1935	1944	-	15.4771	5.32e-06	0.00684	GCCCCGCCCC
KLF5	ESPN-2000~+99bp	1940	1949	-	15.4771	5.32e-06	0.00684	GCCCCGCCCC
TCF4	ESPN-2000~+99bp	563	572	+	11.5859	5.35e-06	0.0181	cacacctgcc
SP4	ESPN-2000~+99bp	1943	1957	-	14.6224	5.46e-06	0.0034	CCCACCCCGCCCCGC
CTCF	ESPN-2000~+99bp	578	598	-	14.0408	5.46e-06	0.00789	GCGCTGCCCTCCTCTGGGTGC
CTCF	ESPN-2000~+99bp	581	597	-	14.2347	5.46e-06	0.00592	CGCTGCCCTCCTCTGGG
STAT3	ESPN-2000~+99bp	925	939	-	14.09	5.51e-06	0.0196	CCCTTCCAGGAACAG
STAT3	ESPN-2000~+99bp	925	939	-	14.09	5.51e-06	0.0196	CCCTTCCAGGAACAG
PAX6	ESPN-2000~+99bp	1424	1436	+	11.0297	5.54e-06	0.00759	ggttcccgtcctg
EGR3	ESPN-2000~+99bp	1898	1912	-	13.3966	5.54e-06	0.00799	GCCCGCCCCCGCCGC
HSF1	ESPN-2000~+99bp	1241	1255	+	14.7	5.59e-06	0.0195	cctctggcactttcc
ZBTB17	ESPN-2000~+99bp	1901	1919	+	14.2342	5.64e-06	0.00556	gcgggggcgggcggggaac
E2F1	ESPN-2000~+99bp	1906	1919	+	14.5366	5.64e-06	0.00754	ggcgggcggggaac
SALL4	ESPN-2000~+99bp	1046	1055	+	13.7755	5.68e-06	0.00674	agggggtggg
KLF4	ESPN-2000~+99bp	1935	1945	-	14.3673	5.68e-06	0.00717	CGCCCCGCCCC
KLF4	ESPN-2000~+99bp	1940	1950	-	14.3673	5.68e-06	0.00717	CGCCCCGCCCC
KLF4	ESPN-2000~+99bp	1015	1024	+	15.697	5.73e-06	0.00658	ggggtggggc
KLF5	ESPN-2000~+99bp	1015	1024	-	15.3945	5.73e-06	0.00684	GCCCCACCCC
SP1	ESPN-2000~+99bp	1934	1943	-	14.4382	5.76e-06	0.00647	CCCCGCCCCG
SP1	ESPN-2000~+99bp	1939	1948	-	14.4382	5.76e-06	0.00647	CCCCGCCCCG
SP1	ESPN-2000~+99bp	1944	1953	-	14.4382	5.76e-06	0.00647	CCCCGCCCCG
KLF4	ESPN-2000~+99bp	1934	1945	-	14.7545	5.8e-06	0.0044	CGCCCCGCCCCG
KLF4	ESPN-2000~+99bp	1939	1950	-	14.7545	5.8e-06	0.0044	CGCCCCGCCCCG
CTCF	ESPN-2000~+99bp	2053	2073	+	13.6327	5.85e-06	0.00701	agccgctccgcctcccggccc
RFX5	ESPN-2000~+99bp	614	629	+	12.8384	5.88e-06	0.0229	tgttgctttggccacc
CTCF	ESPN-2000~+99bp	582	598	-	13.9388	5.9e-06	0.00754	GCGCTGCCCTCCTCTGG
NFIC	ESPN-2000~+99bp	687	703	-	14.2879	5.91e-06	0.0159	CTGGGACGCTTGCCCAG
SP1	ESPN-2000~+99bp	1954	1975	+	11.3182	5.91e-06	0.00146	tgggggcgggcccgagtcttaa
EGR2	ESPN-2000~+99bp	1898	1912	-	14.4694	5.93e-06	0.00934	GCCCGCCCCCGCCGC
CTCF	ESPN-2000~+99bp	827	861	+	12.5229	5.93e-06	0.0057	gaggccatcacgcaggtcgccactaggtggcaggc
CTCF	ESPN-2000~+99bp	1807	1822	+	14.3163	5.94e-06	0.00929	gctgccctctggggtc
EGR3	ESPN-2000~+99bp	1898	1912	-	13.3367	5.96e-06	0.00854	GCCCGCCCCCGCCGC
E2F1	ESPN-2000~+99bp	1941	1955	+	14.5408	6e-06	0.00279	gggcggggcggggtg
CTCF	ESPN-2000~+99bp	582	596	-	14.1837	6.01e-06	0.00914	GCTGCCCTCCTCTGG
CTCF	ESPN-2000~+99bp	1808	1822	+	14.1633	6.02e-06	0.00813	ctgccctctggggtc
POU3F1	ESPN-2000~+99bp	291	307	+	13.0577	6.02e-06	0.0251	taatggagatgtcatta
ZNF281	ESPN-2000~+99bp	1955	1966	-	13.6735	6.04e-06	0.00927	GGGCCCGCCCCC
TFAP2C	ESPN-2000~+99bp	1389	1400	-	14.7064	6.06e-06	0.00739	GCCTCAGGCCGC
TFAP2A	ESPN-2000~+99bp	1389	1402	+	14.4146	6.14e-06	0.0052	gcggcctgaggcca
THAP1	ESPN-2000~+99bp	585	596	+	14.3636	6.14e-06	0.00722	gaggagggcagc
CTCFL	ESPN-2000~+99bp	581	600	-	13.9725	6.15e-06	0.0079	TGGCGCTGCCCTCCTCTGGG
KLF13	ESPN-2000~+99bp	1933	1945	-	14.6224	6.16e-06	0.00977	CGCCCCGCCCCGC
KLF13	ESPN-2000~+99bp	1938	1950	-	14.6224	6.16e-06	0.00977	CGCCCCGCCCCGC
SP3	ESPN-2000~+99bp	980	999	+	14.2477	6.18e-06	0.00114	aggctggggctggggcggag
RFX5	ESPN-2000~+99bp	614	629	+	12.569	6.19e-06	0.024	tgttgctttggccacc
TFAP2A	ESPN-2000~+99bp	1390	1404	-	14.5636	6.19e-06	0.005	CATGGCCTCAGGCCG
CTCF	ESPN-2000~+99bp	582	596	-	14.2245	6.23e-06	0.0104	GCTGCCCTCCTCTGG
ZNF76	ESPN-2000~+99bp	126	146	+	13.449	6.23e-06	0.0188	tccctagggctgctggggagg
ETV1	ESPN-2000~+99bp	1061	1074	+	14.439	6.23e-06	0.0241	ggacaggaagggca
SP2	ESPN-2000~+99bp	1984	2005	-	13.9268	6.24e-06	0.000761	GCTCTGGGGCCGGAGCCCGCGG
PAX5	ESPN-2000~+99bp	1929	1949	+	14.008	6.29e-06	0.00415	ggctgcggggcggggcggggc
E2F2	ESPN-2000~+99bp	1904	1914	+	14.3776	6.29e-06	0.00598	ggggcgggcgg
MAZ	ESPN-2000~+99bp	1427	1448	-	13.993	6.3e-06	0.00227	AGGGCAGGAAGGCAGGACGGGA
EGR1	ESPN-2000~+99bp	1272	1288	-	14.2273	6.33e-06	0.00562	GAGAGAGGGGGCTGAGA
ERG	ESPN-2000~+99bp	1435	1447	-	14.3939	6.33e-06	0.0105	GGGCAGGAAGGCA
KLF13	ESPN-2000~+99bp	1933	1945	-	14.5816	6.33e-06	0.00905	CGCCCCGCCCCGC
KLF13	ESPN-2000~+99bp	1938	1950	-	14.5816	6.33e-06	0.00905	CGCCCCGCCCCGC
THAP1	ESPN-2000~+99bp	414	434	-	12.1224	6.35e-06	0.0259	GGCCACCTTGGTCATGGACGA
MAZ	ESPN-2000~+99bp	1223	1244	-	13.9789	6.36e-06	0.00227	GAGGGCGCGGGCAGGAGAGCGA
KLF13	ESPN-2000~+99bp	1933	1945	-	14.6633	6.36e-06	0.00886	CGCCCCGCCCCGC
KLF13	ESPN-2000~+99bp	1938	1950	-	14.6633	6.36e-06	0.00886	CGCCCCGCCCCGC
ZNF281	ESPN-2000~+99bp	1945	1959	+	13.7879	6.36e-06	0.00653	ggggcggggtggggg
CTCF	ESPN-2000~+99bp	582	596	-	14.0204	6.39e-06	0.00878	GCTGCCCTCCTCTGG
CTCF	ESPN-2000~+99bp	2057	2071	+	13.7143	6.41e-06	0.00805	gctccgcctcccggc
STAT1	ESPN-2000~+99bp	927	937	+	14.798	6.43e-06	0.0269	gttcctggaag
KLF4	ESPN-2000~+99bp	1945	1955	-	14.2245	6.43e-06	0.00717	CACCCCGCCCC
GLI3	ESPN-2000~+99bp	82	92	+	14.5816	6.44e-06	0.0236	gtgggtggtac
ZNF281	ESPN-2000~+99bp	1955	1966	+	13.6292	6.46e-06	0.0103	gggggcgggccc
CTCF	ESPN-2000~+99bp	2057	2071	+	13.898	6.49e-06	0.0082	gctccgcctcccggc
KLF9	ESPN-2000~+99bp	1900	1914	+	13.7857	6.5e-06	0.0057	ggcgggggcgggcgg
ZNF281	ESPN-2000~+99bp	1935	1949	+	13.7424	6.52e-06	0.00653	ggggcggggcggggc
RORA	ESPN-2000~+99bp	1866	1878	-	13.404	6.57e-06	0.0244	GACTGGGGCAAGG
ESRRA	ESPN-2000~+99bp	1858	1876	+	14.3163	6.57e-06	0.0226	cctgggcaccttgccccag
TFAP2C	ESPN-2000~+99bp	569	580	-	14.0275	6.58e-06	0.00636	TGCCCAGAGGCA
KLF5	ESPN-2000~+99bp	1950	1959	-	14.7755	6.59e-06	0.00597	CCCCCACCCC
PAX5	ESPN-2000~+99bp	2000	2020	+	13.936	6.59e-06	0.00415	cagagcgcggcggagcggagc
SP3	ESPN-2000~+99bp	1934	1953	+	14.156	6.6e-06	0.00114	cggggcggggcggggcgggg
BCL11A	ESPN-2000~+99bp	1991	2000	+	10.6224	6.62e-06	0.0228	ctccggcccc
MAZ	ESPN-2000~+99bp	1927	1948	+	13.9155	6.63e-06	0.00227	gaggctgcggggcggggcgggg
CTCF	ESPN-2000~+99bp	1454	1487	-	13.1789	6.65e-06	0.00459	CTCCAGATCCGAGAACTGCCCCCAGAGGTTCCAG
SP2	ESPN-2000~+99bp	1904	1912	-	15.3394	6.67e-06	0.00394	GCCCGCCCC
SP2	ESPN-2000~+99bp	1956	1964	-	15.3394	6.67e-06	0.00394	GCCCGCCCC
MAZ	ESPN-2000~+99bp	1936	1944	-	16.0918	6.67e-06	0.00772	GCCCCGCCC
MAZ	ESPN-2000~+99bp	1941	1949	-	16.0918	6.67e-06	0.00772	GCCCCGCCC
PATZ1	ESPN-2000~+99bp	1909	1916	-	15	6.67e-06	0.00571	CCCCGCCC
PATZ1	ESPN-2000~+99bp	1936	1943	-	15	6.67e-06	0.00571	CCCCGCCC
PATZ1	ESPN-2000~+99bp	1941	1948	-	15	6.67e-06	0.00571	CCCCGCCC
PATZ1	ESPN-2000~+99bp	1946	1953	-	15	6.67e-06	0.00571	CCCCGCCC
KLF11	ESPN-2000~+99bp	1903	1910	-	15.6224	6.67e-06	0.00945	CCGCCCCC
KLF11	ESPN-2000~+99bp	1955	1962	-	15.6224	6.67e-06	0.00945	CCGCCCCC
KLF11	ESPN-2000~+99bp	1903	1910	-	15.3673	6.67e-06	0.0102	CCGCCCCC
KLF11	ESPN-2000~+99bp	1955	1962	-	15.3673	6.67e-06	0.0102	CCGCCCCC
KLF1	ESPN-2000~+99bp	1904	1911	-	14.3028	6.67e-06	0.00375	CCCGCCCC
KLF1	ESPN-2000~+99bp	1935	1942	-	14.3028	6.67e-06	0.00375	CCCGCCCC
KLF1	ESPN-2000~+99bp	1940	1947	-	14.3028	6.67e-06	0.00375	CCCGCCCC
KLF1	ESPN-2000~+99bp	1945	1952	-	14.3028	6.67e-06	0.00375	CCCGCCCC
KLF1	ESPN-2000~+99bp	1956	1963	-	14.3028	6.67e-06	0.00375	CCCGCCCC
ZNF281	ESPN-2000~+99bp	487	498	-	14.0909	6.7e-06	0.02	ACCCCTCCCCTG
FOXO1	ESPN-2000~+99bp	1309	1320	+	13.9694	6.7e-06	0.0243	tctccccacaag
TFAP2C	ESPN-2000~+99bp	569	580	-	14.0408	6.7e-06	0.00652	TGCCCAGAGGCA
CTCF	ESPN-2000~+99bp	582	596	-	13.949	6.72e-06	0.00995	GCTGCCCTCCTCTGG
E2F1	ESPN-2000~+99bp	816	830	+	14.4082	6.74e-06	0.00279	tgggagcgcgggagg
ZNF263	ESPN-2000~+99bp	1327	1347	-	13.7959	6.75e-06	0.0136	AAGGCAGGGATGGGTGGGAGG
RFX1	ESPN-2000~+99bp	796	817	+	13.7727	6.78e-06	0.00811	gctccagttacctgggcacctg
KLF11	ESPN-2000~+99bp	1934	1955	-	8.90816	6.82e-06	0.00631	CACCCCGCCCCGCCCCGCCCCG
PATZ1	ESPN-2000~+99bp	2048	2069	-	13.9028	6.83e-06	0.00208	CGGGAGGCGGAGCGGCTGTGGG
TCF12	ESPN-2000~+99bp	880	889	-	14.1101	6.85e-06	0.0224	CGGCAGCTGC
RFX3	ESPN-2000~+99bp	615	630	-	13.5727	6.87e-06	0.0128	TGGTGGCCAAAGCAAC
KLF15	ESPN-2000~+99bp	1637	1651	+	14.2653	6.89e-06	0.00293	ccacggcacctcctc
VDR	ESPN-2000~+99bp	1067	1086	+	14.2294	6.89e-06	0.0258	gaagggcacagggtgcttca
SP1	ESPN-2000~+99bp	1903	1913	-	14.6346	6.9e-06	0.00482	CGCCCGCCCCC
TCF4	ESPN-2000~+99bp	563	572	+	14.1224	6.91e-06	0.0283	cacacctgcc
TCF4	ESPN-2000~+99bp	563	572	+	14.0816	6.91e-06	0.0241	cacacctgcc
ZNF263	ESPN-2000~+99bp	140	149	-	14.5253	6.94e-06	0.0217	GGTCCTCCCC
CTCF	ESPN-2000~+99bp	579	597	+	13.2424	6.95e-06	0.00973	cacccagaggagggcagcg
ZNF263	ESPN-2000~+99bp	1576	1596	+	13.8469	6.95e-06	0.0104	gccgttgtcctcgtgctcctc
ETV5	ESPN-2000~+99bp	1062	1072	+	13.7959	6.96e-06	0.0223	gacaggaaggg
KLF1	ESPN-2000~+99bp	1015	1023	+	15.3708	7e-06	0.00427	ggggtgggg
KLF1	ESPN-2000~+99bp	1950	1958	+	15.3708	7e-06	0.00427	ggggtgggg
CTCF	ESPN-2000~+99bp	579	598	-	12.8899	7e-06	0.0113	GCGCTGCCCTCCTCTGGGTG
EGR1	ESPN-2000~+99bp	1665	1678	+	14.3846	7.02e-06	0.00674	tgtccgcccacgcg
GABPA	ESPN-2000~+99bp	1061	1074	-	14.1571	7.04e-06	0.0272	TGCCCTTCCTGTCC
ESR1	ESPN-2000~+99bp	1860	1874	+	14.0909	7.11e-06	0.0262	tgggcaccttgcccc
EGR1	ESPN-2000~+99bp	1923	1942	-	13.7857	7.12e-06	0.00371	CCCGCCCCGCAGCCTCCGCC
EBF1	ESPN-2000~+99bp	1853	1867	-	13.9716	7.13e-06	0.0219	GGTGCCCAGGGGCTT
E2F2	ESPN-2000~+99bp	1902	1912	+	14.2143	7.14e-06	0.00598	cgggggcgggc
RBPJ	ESPN-2000~+99bp	1406	1415	-	13.3448	7.14e-06	0.0298	GCTGGGAACG
SP2	ESPN-2000~+99bp	2005	2026	+	13.7073	7.15e-06	0.000813	cgcggcggagcggagcgccagg
EGR2	ESPN-2000~+99bp	1951	1963	-	14.5408	7.17e-06	0.00746	CCCGCCCCCACCC
EGR2	ESPN-2000~+99bp	1049	1058	-	11.8788	7.2e-06	0.0133	ACACCCACCC
SNAI2	ESPN-2000~+99bp	563	572	+	14.7143	7.22e-06	0.0282	cacacctgcc
TCF4	ESPN-2000~+99bp	563	572	-	13.7727	7.29e-06	0.0169	GGCAGGTGTG
TCF12	ESPN-2000~+99bp	563	572	-	13.8939	7.3e-06	0.0276	GGCAGGTGTG
CTCF	ESPN-2000~+99bp	2057	2071	+	11.8061	7.37e-06	0.00962	gctccgcctcccggc
CTCF	ESPN-2000~+99bp	543	557	+	13.898	7.37e-06	0.0109	gccacttgctggcct
CTCF	ESPN-2000~+99bp	846	860	-	13.7551	7.4e-06	0.00729	CCTGCCACCTAGTGG
SNAI1	ESPN-2000~+99bp	563	572	+	14.8469	7.42e-06	0.0268	cacacctgcc
ZNF263	ESPN-2000~+99bp	140	149	-	14.6837	7.44e-06	0.0254	GGTCCTCCCC
SP1	ESPN-2000~+99bp	2039	2053	+	12.2041	7.48e-06	0.0203	gaggccaggcccaca
E2F6	ESPN-2000~+99bp	1904	1916	+	13.9643	7.49e-06	0.0154	ggggcgggcgggg
KLF15	ESPN-2000~+99bp	1933	1944	-	13.4476	7.5e-06	0.0122	GCCCCGCCCCGC
KLF15	ESPN-2000~+99bp	1938	1949	-	13.4476	7.5e-06	0.0122	GCCCCGCCCCGC
CTCF	ESPN-2000~+99bp	1808	1822	+	13.7449	7.52e-06	0.0113	ctgccctctggggtc
TFAP2C	ESPN-2000~+99bp	1568	1579	+	14.4679	7.52e-06	0.00739	gcctcagggccg
WT1	ESPN-2000~+99bp	2052	2071	-	13.3788	7.55e-06	0.00189	GCCGGGAGGCGGAGCGGCTG
PAX6	ESPN-2000~+99bp	2062	2074	+	10.9109	7.55e-06	0.00759	gcctcccggcccg
AR	ESPN-2000~+99bp	973	982	-	13.3945	7.57e-06	0.00988	CCTGGCACAG
CTCF	ESPN-2000~+99bp	581	598	-	13.8061	7.57e-06	0.00978	GCGCTGCCCTCCTCTGGG
SP1	ESPN-2000~+99bp	1904	1918	-	14	7.6e-06	0.00354	TTCCCCGCCCGCCCC
MXI1	ESPN-2000~+99bp	811	825	+	13.8788	7.63e-06	0.0214	gcacctgggagcgcg
HINFP	ESPN-2000~+99bp	2074	2092	+	2.72449	7.67e-06	0.00789	gcagatccccgacggccgc
STAT1	ESPN-2000~+99bp	925	939	-	14.2818	7.75e-06	0.0323	CCCTTCCAGGAACAG
CTCF	ESPN-2000~+99bp	2052	2072	+	13.2551	7.77e-06	0.0104	cagccgctccgcctcccggcc
KLF15	ESPN-2000~+99bp	1933	1944	-	14.0204	7.79e-06	0.0141	GCCCCGCCCCGC
KLF15	ESPN-2000~+99bp	1938	1949	-	14.0204	7.79e-06	0.0141	GCCCCGCCCCGC
WT1	ESPN-2000~+99bp	1930	1949	+	13.3182	7.8e-06	0.00189	gctgcggggcggggcggggc
CTCF	ESPN-2000~+99bp	1808	1822	+	13.8673	7.82e-06	0.0126	ctgccctctggggtc
KLF15	ESPN-2000~+99bp	478	496	+	13.4091	7.85e-06	0.00384	gaggaggcccaggggaggg
ZNF76	ESPN-2000~+99bp	1050	1071	+	13.2927	7.86e-06	0.0245	ggtgggtgttgggacaggaagg
MAFB	ESPN-2000~+99bp	967	977	+	12.9697	7.86e-06	0.0326	tgctgactgtg
KLF1	ESPN-2000~+99bp	1956	1969	+	14.2273	7.86e-06	0.0046	ggggcgggcccgag
CTCF	ESPN-2000~+99bp	2057	2071	+	13.4495	7.87e-06	0.0106	gctccgcctcccggc
WT1	ESPN-2000~+99bp	473	492	+	13.303	7.87e-06	0.00189	gaatggaggaggcccagggg
SP2	ESPN-2000~+99bp	1945	1966	+	13.5447	7.9e-06	0.000842	ggggcggggtgggggcgggccc
RFX2	ESPN-2000~+99bp	613	630	-	12.8636	7.9e-06	0.0152	TGGTGGCCAAAGCAACAG
TFAP2B	ESPN-2000~+99bp	1982	1991	-	13.7303	7.92e-06	0.0145	GCCCGCGGAC
E2F1	ESPN-2000~+99bp	1936	1950	+	14.2143	7.95e-06	0.00279	gggcggggcggggcg
EGR2	ESPN-2000~+99bp	1895	1912	+	13.8065	8e-06	0.00503	gtcgcggcgggggcgggc
TFAP2A	ESPN-2000~+99bp	567	581	+	14.2755	8.02e-06	0.00744	cctgcctctgggcac
EGR1	ESPN-2000~+99bp	1898	1911	-	10.3448	8.05e-06	0.0132	CCCGCCCCCGCCGC
EGR2	ESPN-2000~+99bp	1666	1683	-	13.7903	8.09e-06	0.00503	GGGACCGCGTGGGCGGAC
ZBTB17	ESPN-2000~+99bp	1270	1288	-	13.7568	8.11e-06	0.00556	GAGAGAGGGGGCTGAGACC
TFAP2A	ESPN-2000~+99bp	569	580	+	14.0612	8.15e-06	0.0056	tgcctctgggca
KLF13	ESPN-2000~+99bp	1943	1955	-	14.3163	8.15e-06	0.00886	CACCCCGCCCCGC
CTCF	ESPN-2000~+99bp	542	555	+	13.8469	8.15e-06	0.0142	tgccacttgctggc
FLI1	ESPN-2000~+99bp	1428	1445	-	14.0152	8.17e-06	0.00602	GCAGGAAGGCAGGACGGG
SP2	ESPN-2000~+99bp	1945	1959	-	14.2241	8.19e-06	0.00419	CCCCCACCCCGCCCC
ATF6	ESPN-2000~+99bp	1545	1556	+	13.6531	8.21e-06	0.0269	agggacgtggca
PAX5	ESPN-2000~+99bp	1926	1944	+	13.9677	8.21e-06	0.00861	ggaggctgcggggcggggc
KLF6	ESPN-2000~+99bp	1045	1063	+	13.8182	8.24e-06	0.00501	gagggggtgggtgttggga
EGR1	ESPN-2000~+99bp	985	999	-	13.3469	8.29e-06	0.00583	CTCCGCCCCAGCCCC
KLF15	ESPN-2000~+99bp	1943	1954	-	13.4141	8.31e-06	0.00763	ACCCCGCCCCGC
E2F4	ESPN-2000~+99bp	821	831	+	14.8103	8.39e-06	0.0213	gcgcgggaggc
RXRA	ESPN-2000~+99bp	1321	1340	-	13.4919	8.41e-06	0.0184	GGATGGGTGGGAGGTTAGGG
E2F1	ESPN-2000~+99bp	2012	2026	+	14.1429	8.43e-06	0.00279	gagcggagcgccagg
VDR	ESPN-2000~+99bp	1068	1083	+	13.8211	8.49e-06	0.0297	aagggcacagggtgct
SP2	ESPN-2000~+99bp	991	999	-	15.1835	8.51e-06	0.00418	CTCCGCCCC
MAZ	ESPN-2000~+99bp	1951	1959	-	14.3367	8.51e-06	0.00772	CCCCCACCC
CTCFL	ESPN-2000~+99bp	1237	1248	-	14.0102	8.52e-06	0.0184	GCCAGAGGGCGC
EGR1	ESPN-2000~+99bp	1903	1915	-	13.1414	8.52e-06	0.00684	CCCGCCCGCCCCC
ZEB1	ESPN-2000~+99bp	770	779	-	13.3486	8.52e-06	0.0175	GCCAGGTGGG
KLF1	ESPN-2000~+99bp	1956	1970	-	14.2041	8.54e-06	0.004	ACTCGGGCCCGCCCC
ESR1	ESPN-2000~+99bp	1861	1875	-	13.8636	8.59e-06	0.0333	TGGGGCAAGGTGCCC
KLF15	ESPN-2000~+99bp	1329	1347	-	13.2424	8.6e-06	0.00384	AAGGCAGGGATGGGTGGGA
KLF13	ESPN-2000~+99bp	1943	1955	-	14.1429	8.62e-06	0.00905	CACCCCGCCCCGC
E2F4	ESPN-2000~+99bp	1910	1924	+	13.8061	8.63e-06	0.0206	ggcggggaactcggg
EGR4	ESPN-2000~+99bp	1951	1963	-	12.7245	8.65e-06	0.00856	CCCGCCCCCACCC
SP1	ESPN-2000~+99bp	1013	1034	+	10.3939	8.7e-06	0.00169	ccggggtggggccaagccccca
EGR2	ESPN-2000~+99bp	1327	1336	+	11.697	8.71e-06	0.0133	cctcccaccc
CTCF	ESPN-2000~+99bp	1808	1822	+	13.4388	8.73e-06	0.0124	ctgccctctggggtc
KLF3	ESPN-2000~+99bp	781	792	+	12.5918	8.74e-06	0.0227	aggcacagccca
EGR2	ESPN-2000~+99bp	1941	1958	+	13.6774	8.76e-06	0.00503	gggcggggcggggtgggg
CTCFL	ESPN-2000~+99bp	847	860	+	13.6992	8.76e-06	0.0103	cactaggtggcagg
KLF13	ESPN-2000~+99bp	1933	1945	-	13.949	8.78e-06	0.0136	CGCCCCGCCCCGC
KLF13	ESPN-2000~+99bp	1938	1950	-	13.949	8.78e-06	0.0136	CGCCCCGCCCCGC
WT1	ESPN-2000~+99bp	1433	1452	-	13.1061	8.78e-06	0.00192	GGGGAGGGCAGGAAGGCAGG
TFAP2A	ESPN-2000~+99bp	1391	1401	+	14.1633	8.78e-06	0.00955	ggcctgaggcc
EGR2	ESPN-2000~+99bp	1936	1953	+	13.6694	8.81e-06	0.00503	gggcggggcggggcgggg
HINFP	ESPN-2000~+99bp	2074	2092	-	2.2449	8.81e-06	0.00789	GCGGCCGTCGGGGATCTGC
CTCF	ESPN-2000~+99bp	541	555	+	13.5918	8.81e-06	0.0111	ctgccacttgctggc
PLAG1	ESPN-2000~+99bp	481	494	+	11.4388	8.81e-06	0.0284	gaggcccaggggag
KLF6	ESPN-2000~+99bp	1935	1945	-	14.3878	8.85e-06	0.0119	CGCCCCGCCCC
KLF6	ESPN-2000~+99bp	1940	1950	-	14.3878	8.85e-06	0.0119	CGCCCCGCCCC
KLF15	ESPN-2000~+99bp	1943	1954	-	14.0204	8.87e-06	0.0074	ACCCCGCCCCGC
MAZ	ESPN-2000~+99bp	979	1000	+	13.4577	8.89e-06	0.00274	caggctggggctggggcggagt
SP1	ESPN-2000~+99bp	2004	2025	+	10.3333	8.92e-06	0.00169	gcgcggcggagcggagcgccag
TFAP2C	ESPN-2000~+99bp	1567	1577	-	11.7551	8.99e-06	0.0215	GCCCTGAGGCA
ZNF281	ESPN-2000~+99bp	1903	1917	+	13.1212	9e-06	0.00653	gggggcgggcgggga
KLF4	ESPN-2000~+99bp	1944	1955	-	13.7818	9.04e-06	0.00549	CACCCCGCCCCG
MAFK	ESPN-2000~+99bp	967	979	-	13.9286	9.06e-06	0.0363	GGCACAGTCAGCA
SP1	ESPN-2000~+99bp	1928	1949	+	10.2879	9.09e-06	0.00169	aggctgcggggcggggcggggc
TFDP1	ESPN-2000~+99bp	1437	1450	-	13.7724	9.14e-06	0.00866	GGAGGGCAGGAAGG
E2F6	ESPN-2000~+99bp	820	830	+	14.5918	9.15e-06	0.0305	agcgcgggagg
TFAP2A	ESPN-2000~+99bp	1391	1401	-	14.1429	9.15e-06	0.00955	GGCCTCAGGCC
TFAP2C	ESPN-2000~+99bp	568	581	-	14.2727	9.15e-06	0.0101	GTGCCCAGAGGCAG
KLF15	ESPN-2000~+99bp	1921	1935	-	13.8163	9.2e-06	0.00343	CGCAGCCTCCGCCCG
SP3	ESPN-2000~+99bp	1943	1955	-	13.8469	9.23e-06	0.0101	CACCCCGCCCCGC
SP1	ESPN-2000~+99bp	1014	1024	-	14.3462	9.25e-06	0.00536	GCCCCACCCCG
SP3	ESPN-2000~+99bp	1943	1955	-	13.8846	9.25e-06	0.0113	CACCCCGCCCCGC
ZNF148	ESPN-2000~+99bp	1907	1918	-	13.7857	9.29e-06	0.00437	TTCCCCGCCCGC
ZBTB17	ESPN-2000~+99bp	1938	1956	+	13.5676	9.33e-06	0.00556	gcggggcggggcggggtgg
ZBTB17	ESPN-2000~+99bp	1949	1967	+	13.5676	9.33e-06	0.00556	cggggtgggggcgggcccg
ZBTB7A	ESPN-2000~+99bp	1263	1277	-	13.9592	9.37e-06	0.00941	CTGAGACCCCTGCAG
KLF9	ESPN-2000~+99bp	1011	1025	+	13.0286	9.39e-06	0.00582	gcccggggtggggcc
ZNF263	ESPN-2000~+99bp	140	148	-	14.9694	9.41e-06	0.0317	GTCCTCCCC
STAT3	ESPN-2000~+99bp	925	939	+	13.58	9.42e-06	0.0196	ctgttcctggaaggg
STAT3	ESPN-2000~+99bp	925	939	+	13.58	9.42e-06	0.0196	ctgttcctggaaggg
ERG	ESPN-2000~+99bp	1062	1072	+	13.9388	9.44e-06	0.037	gacaggaaggg
PATZ1	ESPN-2000~+99bp	1896	1907	+	13.9551	9.47e-06	0.00303	tcgcggcggggg
ZNF148	ESPN-2000~+99bp	1944	1955	-	13.7551	9.47e-06	0.00437	CACCCCGCCCCG
CTCF	ESPN-2000~+99bp	1808	1822	+	13.2857	9.48e-06	0.0137	ctgccctctggggtc
SP4	ESPN-2000~+99bp	1009	1028	+	13.5726	9.49e-06	0.0045	cagcccggggtggggccaag
CTCF	ESPN-2000~+99bp	576	595	+	13.6212	9.53e-06	0.0142	gggcacccagaggagggcag
CTCF	ESPN-2000~+99bp	1808	1822	+	13.7245	9.55e-06	0.0163	ctgccctctggggtc
ASCL1	ESPN-2000~+99bp	877	889	-	14.1138	9.56e-06	0.013	CGGCAGCTGCCTC
CTCF	ESPN-2000~+99bp	581	595	-	13.3878	9.59e-06	0.00788	CTGCCCTCCTCTGGG
CTCF	ESPN-2000~+99bp	2019	2033	-	13.2959	9.61e-06	0.00729	CGCGCTGCCTGGCGC
SP2	ESPN-2000~+99bp	979	1000	+	13.2195	9.62e-06	0.000966	caggctggggctggggcggagt
FOXO3	ESPN-2000~+99bp	1309	1319	+	13.6633	9.63e-06	0.0332	tctccccacaa
PATZ1	ESPN-2000~+99bp	859	880	+	13.3958	9.66e-06	0.00265	ggcccagggaaaggaccggagg
CTCF	ESPN-2000~+99bp	1808	1822	+	13.2653	9.67e-06	0.0104	ctgccctctggggtc
CTCFL	ESPN-2000~+99bp	1803	1822	+	13.1193	9.67e-06	0.00828	ttttgctgccctctggggtc
CTCF	ESPN-2000~+99bp	1807	1821	+	13.3265	9.68e-06	0.00982	gctgccctctggggt
CTCF	ESPN-2000~+99bp	1808	1822	+	13.3673	9.7e-06	0.00788	ctgccctctggggtc
KLF15	ESPN-2000~+99bp	1954	1965	-	13.8469	9.71e-06	0.0074	GGCCCGCCCCCA
CTCF	ESPN-2000~+99bp	539	555	+	13.1939	9.72e-06	0.00791	ccctgccacttgctggc
CTCF	ESPN-2000~+99bp	1807	1824	+	13.2959	9.73e-06	0.0119	gctgccctctggggtctc
ETV4	ESPN-2000~+99bp	1436	1446	-	13.1515	9.73e-06	0.012	GGCAGGAAGGC
KLF4	ESPN-2000~+99bp	1945	1954	-	14.2477	9.74e-06	0.0076	ACCCCGCCCC
CTCF	ESPN-2000~+99bp	579	598	-	13.1939	9.8e-06	0.0155	GCGCTGCCCTCCTCTGGGTG
SP3	ESPN-2000~+99bp	1933	1945	-	13.9082	9.8e-06	0.0176	CGCCCCGCCCCGC
SP3	ESPN-2000~+99bp	1938	1950	-	13.9082	9.8e-06	0.0176	CGCCCCGCCCCGC
GLI2	ESPN-2000~+99bp	82	91	-	13.9796	9.85e-06	0.0355	TACCACCCAC
CTCF	ESPN-2000~+99bp	582	596	-	13.1633	9.89e-06	0.0114	GCTGCCCTCCTCTGG
SNAI1	ESPN-2000~+99bp	771	778	-	14.374	9.9e-06	0.0346	CCAGGTGG
CTCF	ESPN-2000~+99bp	582	596	-	13.5306	9.9e-06	0.0164	GCTGCCCTCCTCTGG
CTCF	ESPN-2000~+99bp	1808	1822	+	13.3469	9.91e-06	0.0154	ctgccctctggggtc
KLF15	ESPN-2000~+99bp	1954	1965	-	13.2424	9.91e-06	0.00763	GGCCCGCCCCCA
VEZF1	ESPN-2000~+99bp	1426	1447	-	13.3681	9.92e-06	0.00634	GGGCAGGAAGGCAGGACGGGAA
KLF11	ESPN-2000~+99bp	477	498	-	7.84694	9.98e-06	0.00631	ACCCCTCCCCTGGGCCTCCTCC
SP1	ESPN-2000~+99bp	1921	1935	-	13.602	1e-05	0.00408	CGCAGCCTCCGCCCG
E2F1	ESPN-2000~+99bp	1300	1314	-	13.9286	1e-05	0.00284	GGGAGACGCGGGAGC
EGR1	ESPN-2000~+99bp	1045	1061	+	13.6182	1e-05	0.00714	gagggggtgggtgttgg
E2F6	ESPN-2000~+99bp	821	831	+	14.4828	1.01e-05	0.0352	gcgcgggaggc
CTCF	ESPN-2000~+99bp	579	599	-	12.5714	1.01e-05	0.00805	GGCGCTGCCCTCCTCTGGGTG
SP1	ESPN-2000~+99bp	1224	1245	-	10.0303	1.01e-05	0.00173	AGAGGGCGCGGGCAGGAGAGCG
CTCF	ESPN-2000~+99bp	579	596	-	13.0204	1.01e-05	0.0153	GCTGCCCTCCTCTGGGTG
MYC	ESPN-2000~+99bp	1670	1680	-	13.7347	1.01e-05	0.0352	ACCGCGTGGGC
E2F6	ESPN-2000~+99bp	820	832	+	13.5929	1.02e-05	0.0154	agcgcgggaggcc
E2F6	ESPN-2000~+99bp	820	830	+	14.3367	1.02e-05	0.027	agcgcgggagg
ZNF143	ESPN-2000~+99bp	132	146	-	14.0275	1.02e-05	0.0344	CCTCCCCAGCAGCCC
EGR1	ESPN-2000~+99bp	1669	1678	+	14.3303	1.02e-05	0.0176	cgcccacgcg
E2F4	ESPN-2000~+99bp	1910	1924	+	13.6224	1.02e-05	0.0231	ggcggggaactcggg
KLF5	ESPN-2000~+99bp	1935	1944	-	13.4545	1.02e-05	0.0141	GCCCCGCCCC
KLF5	ESPN-2000~+99bp	1940	1949	-	13.4545	1.02e-05	0.0141	GCCCCGCCCC
KLF11	ESPN-2000~+99bp	477	498	-	9.10204	1.02e-05	0.00771	ACCCCTCCCCTGGGCCTCCTCC
SP1	ESPN-2000~+99bp	1014	1024	-	13.7959	1.03e-05	0.0079	GCCCCACCCCG
KLF3	ESPN-2000~+99bp	1022	1032	+	13.5106	1.03e-05	0.0222	ggccaagcccc
KLF11	ESPN-2000~+99bp	1934	1955	-	9.08163	1.03e-05	0.00771	CACCCCGCCCCGCCCCGCCCCG
ETV1	ESPN-2000~+99bp	196	206	+	13.8636	1.03e-05	0.0318	ggcaggaaggg
E2F6	ESPN-2000~+99bp	820	830	+	14.2959	1.03e-05	0.0338	agcgcgggagg
SP2	ESPN-2000~+99bp	991	999	+	14.427	1.03e-05	0.00539	ggggcggag
MAZ	ESPN-2000~+99bp	1016	1024	-	13.8469	1.03e-05	0.00772	GCCCCACCC
KLF5	ESPN-2000~+99bp	1945	1954	-	14.3061	1.03e-05	0.00749	ACCCCGCCCC
CTCF	ESPN-2000~+99bp	1808	1820	-	13.3091	1.04e-05	0.0136	CCCCAGAGGGCAG
STAT5A	ESPN-2000~+99bp	927	936	-	14.5455	1.04e-05	0.0434	TTCCAGGAAC
SNAI2	ESPN-2000~+99bp	564	572	-	13.0233	1.04e-05	0.0433	GGCAGGTGT
SNAI2	ESPN-2000~+99bp	564	572	+	13	1.04e-05	0.0426	acacctgcc
CTCFL	ESPN-2000~+99bp	2056	2070	+	13.0714	1.04e-05	0.0117	cgctccgcctcccgg
MYCN	ESPN-2000~+99bp	1670	1681	-	13.5909	1.04e-05	0.0408	GACCGCGTGGGC
TFAP2B	ESPN-2000~+99bp	569	580	-	13.6939	1.04e-05	0.00694	TGCCCAGAGGCA
KLF3	ESPN-2000~+99bp	1022	1032	+	13.4898	1.04e-05	0.0216	ggccaagcccc
TFAP2A	ESPN-2000~+99bp	1809	1821	+	13.8878	1.04e-05	0.0153	tgccctctggggt
CTCF	ESPN-2000~+99bp	582	594	-	13.551	1.05e-05	0.0174	TGCCCTCCTCTGG
CTCF	ESPN-2000~+99bp	1808	1822	+	13.1939	1.05e-05	0.0152	ctgccctctggggtc
TFAP2B	ESPN-2000~+99bp	569	580	-	13.7069	1.05e-05	0.00799	TGCCCAGAGGCA
EGR1	ESPN-2000~+99bp	1900	1909	-	14.2477	1.05e-05	0.0176	CGCCCCCGCC
TFAP2A	ESPN-2000~+99bp	1809	1821	+	13.918	1.05e-05	0.0157	tgccctctggggt
ETV5	ESPN-2000~+99bp	1432	1445	-	13.5918	1.06e-05	0.0269	GCAGGAAGGCAGGA
KLF6	ESPN-2000~+99bp	1935	1945	-	13.8061	1.06e-05	0.0146	CGCCCCGCCCC
KLF6	ESPN-2000~+99bp	1940	1950	-	13.8061	1.06e-05	0.0146	CGCCCCGCCCC
ERG	ESPN-2000~+99bp	195	207	+	13.8182	1.06e-05	0.0117	tggcaggaagggc
EGR1	ESPN-2000~+99bp	1047	1060	-	13.6016	1.07e-05	0.00422	CAACACCCACCCCC
SNAI1	ESPN-2000~+99bp	563	572	+	14.3776	1.07e-05	0.04	cacacctgcc
SP2	ESPN-2000~+99bp	1915	1936	+	13.0407	1.07e-05	0.00102	ggaactcgggcggaggctgcgg
RREB1	ESPN-2000~+99bp	1939	1958	-	9.42202	1.07e-05	0.0176	CCCCACCCCGCCCCGCCCCG
SP1	ESPN-2000~+99bp	488	498	-	14.1731	1.07e-05	0.00536	ACCCCTCCCCT
CTCF	ESPN-2000~+99bp	582	595	-	13.051	1.08e-05	0.015	CTGCCCTCCTCTGG
CTCF	ESPN-2000~+99bp	581	600	-	12.3571	1.09e-05	0.0079	TGGCGCTGCCCTCCTCTGGG
CTCF	ESPN-2000~+99bp	573	607	-	11.2752	1.09e-05	0.00784	CTGCGGCTGGCGCTGCCCTCCTCTGGGTGCCCAGA
THAP1	ESPN-2000~+99bp	1538	1559	-	13.2535	1.09e-05	0.00386	CCCTGCCACGTCCCTGAAGGGC
CTCF	ESPN-2000~+99bp	1806	1821	+	12.8163	1.09e-05	0.00933	tgctgccctctggggt
CTCF	ESPN-2000~+99bp	1807	1821	+	13.0612	1.09e-05	0.00998	gctgccctctggggt
KLF6	ESPN-2000~+99bp	1935	1945	-	13.8448	1.09e-05	0.0156	CGCCCCGCCCC
KLF6	ESPN-2000~+99bp	1940	1950	-	13.8448	1.09e-05	0.0156	CGCCCCGCCCC
ZBTB6	ESPN-2000~+99bp	320	332	-	13.8073	1.09e-05	0.0349	GCCCCTGAGCCCC
TCF3	ESPN-2000~+99bp	563	573	+	13.8369	1.09e-05	0.0287	cacacctgcct
ATF6	ESPN-2000~+99bp	1544	1557	+	12.102	1.1e-05	0.0392	cagggacgtggcag
CTCF	ESPN-2000~+99bp	1807	1824	+	12.7245	1.1e-05	0.00969	gctgccctctggggtctc
CTCF	ESPN-2000~+99bp	579	596	-	13.0714	1.1e-05	0.0119	GCTGCCCTCCTCTGGGTG
ZBTB17	ESPN-2000~+99bp	1047	1065	+	13.3423	1.1e-05	0.00563	gggggtgggtgttgggaca
TFAP2C	ESPN-2000~+99bp	1567	1578	+	13.0505	1.1e-05	0.0109	tgcctcagggcc
KLF9	ESPN-2000~+99bp	1941	1955	+	12.6857	1.11e-05	0.00582	gggcggggcggggtg
RFX5	ESPN-2000~+99bp	614	629	-	11.4646	1.11e-05	0.0229	GGTGGCCAAAGCAACA
FOXO3	ESPN-2000~+99bp	1310	1320	+	13.0408	1.11e-05	0.04	ctccccacaag
MAX	ESPN-2000~+99bp	397	406	-	14.0612	1.11e-05	0.0446	TAGCACATGG
RFX2	ESPN-2000~+99bp	615	629	-	12.7364	1.11e-05	0.03	GGTGGCCAAAGCAAC
CTCF	ESPN-2000~+99bp	541	555	+	13	1.11e-05	0.0104	ctgccacttgctggc
SP4	ESPN-2000~+99bp	2039	2055	+	10.6633	1.12e-05	0.0278	gaggccaggcccacagc
TFAP2A	ESPN-2000~+99bp	1567	1577	+	14.051	1.12e-05	0.0085	tgcctcagggc
TFAP2A	ESPN-2000~+99bp	1567	1577	-	14.051	1.12e-05	0.0085	GCCCTGAGGCA
WT1	ESPN-2000~+99bp	1951	1970	+	12.6515	1.13e-05	0.00221	gggtgggggcgggcccgagt
SOX10	ESPN-2000~+99bp	220	234	+	1.58163	1.13e-05	0.047	ctgagtttgagtcat
CTCF	ESPN-2000~+99bp	580	597	-	13.1122	1.13e-05	0.0127	CGCTGCCCTCCTCTGGGT
CTCF	ESPN-2000~+99bp	579	596	-	12.6633	1.13e-05	0.00969	GCTGCCCTCCTCTGGGTG
CTCF	ESPN-2000~+99bp	538	555	+	13.102	1.14e-05	0.00978	cccctgccacttgctggc
KLF13	ESPN-2000~+99bp	1943	1955	-	13.6122	1.14e-05	0.012	CACCCCGCCCCGC
MBD2	ESPN-2000~+99bp	1716	1726	-	14.0526	1.14e-05	0.0134	GGCGCCGGCGA
CTCF	ESPN-2000~+99bp	1808	1822	+	13.1429	1.14e-05	0.0111	ctgccctctggggtc
FOXO3	ESPN-2000~+99bp	1310	1320	+	13.5408	1.15e-05	0.0457	ctccccacaag
ZNF143	ESPN-2000~+99bp	910	931	-	11.5281	1.15e-05	0.0419	GGAACAGTGGGAGTCATAGTGC
PAX5	ESPN-2000~+99bp	1431	1445	-	13.4646	1.15e-05	0.0198	GCAGGAAGGCAGGAC
E2F3	ESPN-2000~+99bp	1438	1448	-	13.0545	1.15e-05	0.0323	AGGGCAGGAAG
SP1	ESPN-2000~+99bp	488	498	-	13.6939	1.15e-05	0.0079	ACCCCTCCCCT
ASCL1	ESPN-2000~+99bp	878	890	-	14.0183	1.16e-05	0.0158	TCGGCAGCTGCCT
TFAP2C	ESPN-2000~+99bp	569	580	-	13	1.16e-05	0.0109	TGCCCAGAGGCA
SNAI1	ESPN-2000~+99bp	560	574	+	13.9694	1.16e-05	0.0385	cggcacacctgcctc
CTCF	ESPN-2000~+99bp	581	596	-	13.2653	1.16e-05	0.0121	GCTGCCCTCCTCTGGG
NFIC	ESPN-2000~+99bp	208	223	-	13.6422	1.17e-05	0.0207	TCAGGCTGTGAGCCAG
KLF5	ESPN-2000~+99bp	1945	1954	-	13.202	1.17e-05	0.0141	ACCCCGCCCC
TFAP2C	ESPN-2000~+99bp	1389	1402	-	13.5122	1.18e-05	0.00806	TGGCCTCAGGCCGC
TCF4	ESPN-2000~+99bp	562	574	+	13.6504	1.18e-05	0.0186	gcacacctgcctc
SREBF2	ESPN-2000~+99bp	1593	1605	-	12.6364	1.18e-05	0.0208	AGGCGGGGTGAGG
SP3	ESPN-2000~+99bp	1954	1966	-	13.3776	1.18e-05	0.0101	GGGCCCGCCCCCA
CTCF	ESPN-2000~+99bp	2057	2071	-	13.0602	1.19e-05	0.0152	GCCGGGAGGCGGAGC
ZNF281	ESPN-2000~+99bp	519	530	+	12.2755	1.19e-05	0.0211	gcacctcctccc
CTCF	ESPN-2000~+99bp	541	560	-	13.2576	1.19e-05	0.0142	GTGAGGCCAGCAAGTGGCAG
CTCF	ESPN-2000~+99bp	1807	1821	+	13.0408	1.19e-05	0.0114	gctgccctctggggt
ZFX	ESPN-2000~+99bp	856	865	+	13.7727	1.19e-05	0.0383	gcaggcccag
E2F2	ESPN-2000~+99bp	1233	1243	-	13.5612	1.19e-05	0.00665	AGGGCGCGGGC
RFX5	ESPN-2000~+99bp	614	629	-	11.0862	1.19e-05	0.024	GGTGGCCAAAGCAACA
WT1	ESPN-2000~+99bp	1893	1912	+	12.5455	1.19e-05	0.00221	gcgtcgcggcgggggcgggc
CTCF	ESPN-2000~+99bp	581	596	-	13.1929	1.19e-05	0.0158	GCTGCCCTCCTCTGGG
EGR1	ESPN-2000~+99bp	1047	1059	-	13.1122	1.19e-05	0.00916	AACACCCACCCCC
MAFA	ESPN-2000~+99bp	112	127	+	13.1616	1.19e-05	0.0257	ctgctgccgtgagctc
ZNF281	ESPN-2000~+99bp	1362	1373	+	12.2653	1.19e-05	0.0211	gcccctccacac
ZEB1	ESPN-2000~+99bp	563	573	+	13.6122	1.2e-05	0.033	cacacctgcct
SP3	ESPN-2000~+99bp	1954	1966	-	13.4038	1.2e-05	0.0113	GGGCCCGCCCCCA
PAX5	ESPN-2000~+99bp	2006	2020	+	13.42	1.2e-05	0.0237	gcggcggagcggagc
SP3	ESPN-2000~+99bp	1946	1965	+	13.2936	1.2e-05	0.00192	gggcggggtgggggcgggcc
EGR2	ESPN-2000~+99bp	1934	1943	-	11.3163	1.2e-05	0.0118	CCCCGCCCCG
EGR2	ESPN-2000~+99bp	1939	1948	-	11.3163	1.2e-05	0.0118	CCCCGCCCCG
EGR2	ESPN-2000~+99bp	1944	1953	-	11.3163	1.2e-05	0.0118	CCCCGCCCCG
SP4	ESPN-2000~+99bp	1948	1962	-	13.5102	1.2e-05	0.00624	CCGCCCCCACCCCGC
TFAP2B	ESPN-2000~+99bp	1854	1865	+	13.5204	1.2e-05	0.00694	agcccctgggca
SP3	ESPN-2000~+99bp	1934	1944	-	13.3577	1.2e-05	0.0151	GCCCCGCCCCG
SP3	ESPN-2000~+99bp	1939	1949	-	13.3577	1.2e-05	0.0151	GCCCCGCCCCG
NANOG	ESPN-2000~+99bp	830	837	-	8.30693	1.21e-05	0.0471	GTGATGGC
EHF	ESPN-2000~+99bp	1437	1444	+	14.377	1.21e-05	0.0148	ccttcctg
IKZF1	ESPN-2000~+99bp	525	532	-	12.1341	1.21e-05	0.0434	TTGGGAGG
EHF	ESPN-2000~+99bp	198	205	-	14.377	1.21e-05	0.0148	CCTTCCTG
EHF	ESPN-2000~+99bp	1064	1071	-	14.377	1.21e-05	0.0148	CCTTCCTG
MAX	ESPN-2000~+99bp	396	404	-	10.6126	1.21e-05	0.0487	GCACATGGT
BCL11A	ESPN-2000~+99bp	258	265	-	10.1633	1.21e-05	0.0396	GCTGACCA
CTCF	ESPN-2000~+99bp	583	598	-	13.0816	1.21e-05	0.0121	GCGCTGCCCTCCTCTG
SP1	ESPN-2000~+99bp	488	497	-	13.6742	1.21e-05	0.0102	CCCCTCCCCT
NHLH1	ESPN-2000~+99bp	879	888	+	13.7449	1.21e-05	0.0205	ggcagctgcc
NHLH1	ESPN-2000~+99bp	879	888	-	13.7449	1.21e-05	0.0205	GGCAGCTGCC
ZNF333	ESPN-2000~+99bp	1192	1200	-	13.2661	1.21e-05	0.0364	GGCTCCACT
SP2	ESPN-2000~+99bp	489	497	+	14.2921	1.22e-05	0.00544	ggggagggg
CTCF	ESPN-2000~+99bp	1807	1821	+	13.1122	1.22e-05	0.0129	gctgccctctggggt
SP3	ESPN-2000~+99bp	1934	1944	-	13.3333	1.22e-05	0.0148	GCCCCGCCCCG
SP3	ESPN-2000~+99bp	1939	1949	-	13.3333	1.22e-05	0.0148	GCCCCGCCCCG
KLF4	ESPN-2000~+99bp	1945	1954	+	14.1212	1.22e-05	0.0105	ggggcggggt
GFI1	ESPN-2000~+99bp	441	461	+	10.5408	1.22e-05	0.0509	ggagtggagaacacaaattgc
POU1F1	ESPN-2000~+99bp	47	63	-	12.8403	1.22e-05	0.051	CACATGGATATTTAATC
TFAP2B	ESPN-2000~+99bp	1854	1865	+	13.5172	1.23e-05	0.00799	agcccctgggca
EGR1	ESPN-2000~+99bp	1898	1911	-	10.398	1.23e-05	0.0188	CCCGCCCCCGCCGC
SP4	ESPN-2000~+99bp	985	1004	+	13.1855	1.24e-05	0.00512	ggggctggggcggagtgaaa
ZNF281	ESPN-2000~+99bp	1899	1913	+	12.4848	1.24e-05	0.00653	cggcgggggcgggcg
ETV5	ESPN-2000~+99bp	196	206	+	13.2959	1.25e-05	0.0223	ggcaggaaggg
SP2	ESPN-2000~+99bp	1953	1969	-	11.9184	1.25e-05	0.022	CTCGGGCCCGCCCCCAC
SP1	ESPN-2000~+99bp	1047	1056	+	12.9083	1.25e-05	0.0145	gggggtgggt
SP1	ESPN-2000~+99bp	1919	1940	+	9.5	1.25e-05	0.00199	ctcgggcggaggctgcggggcg
CTCF	ESPN-2000~+99bp	1805	1822	+	12.9286	1.25e-05	0.00978	ttgctgccctctggggtc
CTCF	ESPN-2000~+99bp	1805	1824	+	11.6514	1.25e-05	0.0117	ttgctgccctctggggtctc
SP2	ESPN-2000~+99bp	1953	1969	-	11.7727	1.25e-05	0.0239	CTCGGGCCCGCCCCCAC
RBPJ	ESPN-2000~+99bp	1173	1183	-	13.0707	1.25e-05	0.0424	GCCGTGGGAGC
RXRA	ESPN-2000~+99bp	1058	1077	+	13.0323	1.26e-05	0.0184	ttgggacaggaagggcacag
SP2	ESPN-2000~+99bp	1228	1249	-	12.7724	1.26e-05	0.00113	TGCCAGAGGGCGCGGGCAGGAG
CTCF	ESPN-2000~+99bp	1807	1821	+	12.7041	1.26e-05	0.0114	gctgccctctggggt
KLF11	ESPN-2000~+99bp	1923	1944	-	7.17347	1.26e-05	0.00631	GCCCCGCCCCGCAGCCTCCGCC
CDX2	ESPN-2000~+99bp	353	364	+	13.8175	1.27e-05	0.0529	tagcaataaagc
KLF15	ESPN-2000~+99bp	1954	1965	-	12.9161	1.27e-05	0.0138	GGCCCGCCCCCA
PATZ1	ESPN-2000~+99bp	475	496	+	12.9861	1.27e-05	0.00317	atggaggaggcccaggggaggg
KLF11	ESPN-2000~+99bp	979	1000	-	7.14286	1.28e-05	0.00631	ACTCCGCCCCAGCCCCAGCCTG
KLF9	ESPN-2000~+99bp	1946	1961	-	13.2033	1.28e-05	0.0124	CGCCCCCACCCCGCCC
E2F6	ESPN-2000~+99bp	1907	1919	+	13.4472	1.29e-05	0.0229	gcgggcggggaac
CTCF	ESPN-2000~+99bp	582	594	-	13	1.29e-05	0.0207	TGCCCTCCTCTGG
MAFG	ESPN-2000~+99bp	112	127	+	12.4646	1.29e-05	0.0504	ctgctgccgtgagctc
CTCF	ESPN-2000~+99bp	582	596	-	13.1122	1.29e-05	0.0251	GCTGCCCTCCTCTGG
STAT1	ESPN-2000~+99bp	927	937	-	14.0545	1.29e-05	0.0512	CTTCCAGGAAC
ZNF281	ESPN-2000~+99bp	1043	1057	+	12.4091	1.29e-05	0.00653	cagagggggtgggtg
IKZF1	ESPN-2000~+99bp	1060	1071	+	13.3902	1.3e-05	0.0523	gggacaggaagg
NFIC	ESPN-2000~+99bp	1859	1875	+	13.2727	1.3e-05	0.0159	ctgggcaccttgcccca
EGR2	ESPN-2000~+99bp	1905	1914	-	11.4141	1.3e-05	0.0133	CCGCCCGCCC
RARA	ESPN-2000~+99bp	1321	1340	-	13.2121	1.31e-05	0.0308	GGATGGGTGGGAGGTTAGGG
KLF13	ESPN-2000~+99bp	1954	1966	-	13.5102	1.31e-05	0.0103	GGGCCCGCCCCCA
CTCF	ESPN-2000~+99bp	539	559	+	12.7143	1.31e-05	0.0159	ccctgccacttgctggcctca
CTCF	ESPN-2000~+99bp	1808	1822	+	12.6633	1.31e-05	0.0137	ctgccctctggggtc
EGR1	ESPN-2000~+99bp	1047	1059	-	12.7172	1.32e-05	0.00845	AACACCCACCCCC
CTCF	ESPN-2000~+99bp	1809	1822	+	13.051	1.32e-05	0.0184	tgccctctggggtc
CTCF	ESPN-2000~+99bp	1808	1822	+	10.3469	1.32e-05	0.0115	ctgccctctggggtc
CTCF	ESPN-2000~+99bp	1805	1821	+	12.4388	1.32e-05	0.0113	ttgctgccctctggggt
THAP1	ESPN-2000~+99bp	1888	1909	-	12.9507	1.33e-05	0.00386	CGCCCCCGCCGCGACGCGGGGA
ZNF281	ESPN-2000~+99bp	981	995	+	12.3485	1.33e-05	0.00653	ggctggggctggggc
CTCF	ESPN-2000~+99bp	577	597	-	12.6735	1.34e-05	0.0159	CGCTGCCCTCCTCTGGGTGCC
CTCF	ESPN-2000~+99bp	581	595	-	12.7755	1.34e-05	0.0185	CTGCCCTCCTCTGGG
NFIC	ESPN-2000~+99bp	207	223	-	13.2273	1.35e-05	0.0159	TCAGGCTGTGAGCCAGG
ZFP42	ESPN-2000~+99bp	424	438	-	10.3776	1.35e-05	0.0562	AGGTGGCCACCTTGG
RFX5	ESPN-2000~+99bp	1737	1756	+	13.1138	1.35e-05	0.0437	gttagcgggcactgggcaga
TFAP2A	ESPN-2000~+99bp	1633	1644	-	13.4592	1.35e-05	0.0056	TGCCGTGGGGCT
SP1	ESPN-2000~+99bp	1954	1968	-	12.4592	1.35e-05	0.0255	TCGGGCCCGCCCCCA
RFX2	ESPN-2000~+99bp	797	815	-	12.7414	1.36e-05	0.0279	GGTGCCCAGGTAACTGGAG
CTCF	ESPN-2000~+99bp	579	597	+	12.1803	1.36e-05	0.0183	cacccagaggagggcagcg
SP1	ESPN-2000~+99bp	1944	1954	-	13.8077	1.36e-05	0.00594	ACCCCGCCCCG
SP1	ESPN-2000~+99bp	1619	1640	-	9.28788	1.36e-05	0.00202	GTGGGGCTGGGTTTGAGCGGCG
TFAP2C	ESPN-2000~+99bp	1567	1577	+	11.6327	1.37e-05	0.0215	tgcctcagggc
TFAP2B	ESPN-2000~+99bp	1633	1644	+	13.3776	1.37e-05	0.00694	agccccacggca
KLF15	ESPN-2000~+99bp	2052	2066	+	13.1633	1.38e-05	0.00457	cagccgctccgcctc
SP2	ESPN-2000~+99bp	1425	1446	-	12.6098	1.38e-05	0.00113	GGCAGGAAGGCAGGACGGGAAC
NFKB2	ESPN-2000~+99bp	864	876	-	13.4286	1.38e-05	0.0501	CGGTCCTTTCCCT
ZNF263	ESPN-2000~+99bp	472	492	-	13.3673	1.38e-05	0.0208	CCCCTGGGCCTCCTCCATTCC
SOX9	ESPN-2000~+99bp	13	21	-	12.8537	1.38e-05	0.0579	CTATTGTTC
SOX9	ESPN-2000~+99bp	13	21	+	12.5253	1.38e-05	0.0579	gaacaatag
TFAP2B	ESPN-2000~+99bp	1381	1390	+	13.2809	1.38e-05	0.0145	ggctgcgggc
TFAP2A	ESPN-2000~+99bp	1389	1403	-	13.5408	1.39e-05	0.00964	ATGGCCTCAGGCCGC
SP4	ESPN-2000~+99bp	979	998	+	13.0161	1.39e-05	0.00512	caggctggggctggggcgga
TFAP2C	ESPN-2000~+99bp	1567	1578	+	13.2569	1.39e-05	0.00636	tgcctcagggcc
CTCF	ESPN-2000~+99bp	581	597	-	12.2959	1.4e-05	0.0126	CGCTGCCCTCCTCTGGG
TFAP2B	ESPN-2000~+99bp	1633	1644	+	13.3793	1.4e-05	0.00799	agccccacggca
KLF3	ESPN-2000~+99bp	1233	1243	+	13.0306	1.4e-05	0.0216	gcccgcgccct
TFDP1	ESPN-2000~+99bp	818	831	+	13.2033	1.4e-05	0.00866	ggagcgcgggaggc
TFAP2C	ESPN-2000~+99bp	1567	1578	+	13.2755	1.4e-05	0.00652	tgcctcagggcc
THAP1	ESPN-2000~+99bp	1940	1961	-	12.8662	1.41e-05	0.00386	CGCCCCCACCCCGCCCCGCCCC
RREB1	ESPN-2000~+99bp	1944	1963	-	8.62385	1.41e-05	0.0176	CCCGCCCCCACCCCGCCCCG
CTCF	ESPN-2000~+99bp	1808	1822	+	12.7857	1.41e-05	0.0234	ctgccctctggggtc
CTCF	ESPN-2000~+99bp	841	874	-	11.7967	1.41e-05	0.0078	GTCCTTTCCCTGGGCCTGCCACCTAGTGGCGACC
CTCF	ESPN-2000~+99bp	579	596	-	12.1327	1.42e-05	0.0157	GCTGCCCTCCTCTGGGTG
ZEB1	ESPN-2000~+99bp	562	570	+	14.4	1.42e-05	0.0525	gcacacctg
TFAP2A	ESPN-2000~+99bp	1567	1578	+	13.398	1.43e-05	0.0056	tgcctcagggcc
SP3	ESPN-2000~+99bp	1939	1958	+	13.0275	1.43e-05	0.00207	cggggcggggcggggtgggg
CTCF	ESPN-2000~+99bp	1805	1825	+	12.1837	1.43e-05	0.0135	ttgctgccctctggggtctca
HOXA10	ESPN-2000~+99bp	354	364	-	12.495	1.44e-05	0.06	GCTTTATTGCT
WT1	ESPN-2000~+99bp	980	999	+	12.197	1.44e-05	0.00247	aggctggggctggggcggag
CTCF	ESPN-2000~+99bp	1809	1823	+	12.8265	1.44e-05	0.022	tgccctctggggtct
CTCF	ESPN-2000~+99bp	2057	2071	+	12.6327	1.44e-05	0.013	gctccgcctcccggc
CTCF	ESPN-2000~+99bp	538	557	+	11.3394	1.44e-05	0.0117	cccctgccacttgctggcct
CTCF	ESPN-2000~+99bp	1807	1821	+	12.5816	1.44e-05	0.0146	gctgccctctggggt
CTCF	ESPN-2000~+99bp	1808	1822	+	12.8061	1.45e-05	0.0172	ctgccctctggggtc
XBP1	ESPN-2000~+99bp	1548	1558	+	13.4286	1.45e-05	0.0573	gacgtggcagg
CTCF	ESPN-2000~+99bp	1807	1821	+	12.7755	1.45e-05	0.0161	gctgccctctggggt
CTCF	ESPN-2000~+99bp	581	595	-	13.0306	1.46e-05	0.0166	CTGCCCTCCTCTGGG
ETS1	ESPN-2000~+99bp	1061	1073	+	13.3636	1.47e-05	0.0526	ggacaggaagggc
SP1	ESPN-2000~+99bp	1015	1029	-	13.0306	1.47e-05	0.00533	GCTTGGCCCCACCCC
TFAP2C	ESPN-2000~+99bp	1854	1865	+	13.1835	1.47e-05	0.00636	agcccctgggca
THAP1	ESPN-2000~+99bp	2050	2071	+	12.7958	1.47e-05	0.00386	cacagccgctccgcctcccggc
KLF6	ESPN-2000~+99bp	1945	1955	-	13.3673	1.47e-05	0.0146	CACCCCGCCCC
KLF13	ESPN-2000~+99bp	1954	1966	-	13.3878	1.48e-05	0.012	GGGCCCGCCCCCA
CTCF	ESPN-2000~+99bp	582	594	-	12.9796	1.48e-05	0.0242	TGCCCTCCTCTGG
MAZ	ESPN-2000~+99bp	490	497	-	13.4771	1.48e-05	0.0112	CCCCTCCC
PATZ1	ESPN-2000~+99bp	490	497	-	14.9898	1.48e-05	0.0101	CCCCTCCC
KLF1	ESPN-2000~+99bp	1904	1911	-	13.8163	1.48e-05	0.00811	CCCGCCCC
KLF1	ESPN-2000~+99bp	1935	1942	-	13.8163	1.48e-05	0.00811	CCCGCCCC
KLF1	ESPN-2000~+99bp	1940	1947	-	13.8163	1.48e-05	0.00811	CCCGCCCC
KLF1	ESPN-2000~+99bp	1945	1952	-	13.8163	1.48e-05	0.00811	CCCGCCCC
KLF1	ESPN-2000~+99bp	1956	1963	-	13.8163	1.48e-05	0.00811	CCCGCCCC
KLF1	ESPN-2000~+99bp	991	998	-	14.0275	1.48e-05	0.00694	TCCGCCCC
TFAP2C	ESPN-2000~+99bp	1854	1865	+	13.1837	1.49e-05	0.00652	agcccctgggca
CTCF	ESPN-2000~+99bp	539	557	-	12	1.49e-05	0.0183	AGGCCAGCAAGTGGCAGGG
TFAP2B	ESPN-2000~+99bp	1567	1578	-	13.2959	1.49e-05	0.00694	GGCCCTGAGGCA
SP2	ESPN-2000~+99bp	1953	1969	-	12.051	1.49e-05	0.03	CTCGGGCCCGCCCCCAC
KLF1	ESPN-2000~+99bp	1048	1061	+	13.1667	1.49e-05	0.00746	ggggtgggtgttgg
KLF5	ESPN-2000~+99bp	1015	1024	-	12.8283	1.49e-05	0.0141	GCCCCACCCC
SP1	ESPN-2000~+99bp	1013	1034	-	9.06061	1.49e-05	0.00207	TGGGGGCTTGGCCCCACCCCGG
MAZ	ESPN-2000~+99bp	1327	1348	-	12.6268	1.49e-05	0.00388	GAAGGCAGGGATGGGTGGGAGG
EGR2	ESPN-2000~+99bp	1325	1342	-	12.8952	1.49e-05	0.00667	AGGGATGGGTGGGAGGTT
TFAP2B	ESPN-2000~+99bp	1567	1578	-	13.3103	1.49e-05	0.00799	GGCCCTGAGGCA
EBF1	ESPN-2000~+99bp	1460	1470	-	13.7872	1.5e-05	0.0387	GCCCCCAGAGG
SP3	ESPN-2000~+99bp	986	1005	+	12.9633	1.5e-05	0.00207	gggctggggcggagtgaaac
KLF6	ESPN-2000~+99bp	1945	1955	-	13.3966	1.5e-05	0.0156	CACCCCGCCCC
EGR2	ESPN-2000~+99bp	1953	1962	-	11.3535	1.5e-05	0.0133	CCGCCCCCAC
POU1F1	ESPN-2000~+99bp	51	63	-	12.9438	1.51e-05	0.0629	CACATGGATATTT
KLF3	ESPN-2000~+99bp	1233	1243	+	12.9787	1.51e-05	0.0222	gcccgcgccct
CTCF	ESPN-2000~+99bp	1803	1822	+	11.6837	1.51e-05	0.00801	ttttgctgccctctggggtc
HSF1	ESPN-2000~+99bp	1241	1255	-	13.102	1.51e-05	0.063	GGAAAGTGCCAGAGG
HOXD9	ESPN-2000~+99bp	355	364	-	12.5347	1.51e-05	0.0632	GCTTTATTGC
RFX1	ESPN-2000~+99bp	1889	1910	+	12.3333	1.51e-05	0.0121	ccccgcgtcgcggcgggggcgg
CTCF	ESPN-2000~+99bp	583	595	+	12.8606	1.52e-05	0.0149	cagaggagggcag
PATZ1	ESPN-2000~+99bp	1433	1454	-	12.7153	1.52e-05	0.00348	GCGGGGAGGGCAGGAAGGCAGG
KLF6	ESPN-2000~+99bp	1901	1919	+	12.9697	1.52e-05	0.00795	gcgggggcgggcggggaac
CTCFL	ESPN-2000~+99bp	2052	2071	+	12.2202	1.53e-05	0.0098	cagccgctccgcctcccggc
TFDP1	ESPN-2000~+99bp	1933	1946	+	13.0894	1.53e-05	0.00866	gcggggcggggcgg
TFDP1	ESPN-2000~+99bp	1938	1951	+	13.0894	1.53e-05	0.00866	gcggggcggggcgg
CTCF	ESPN-2000~+99bp	2057	2071	+	12.3776	1.53e-05	0.0137	gctccgcctcccggc
MAFA	ESPN-2000~+99bp	112	127	-	12.7778	1.53e-05	0.0257	GAGCTCACGGCAGCAG
CTCF	ESPN-2000~+99bp	1806	1823	+	12.5816	1.53e-05	0.0128	tgctgccctctggggtct
CTCF	ESPN-2000~+99bp	1803	1823	+	11.9388	1.53e-05	0.0114	ttttgctgccctctggggtct
MAX	ESPN-2000~+99bp	64	82	+	7.53061	1.54e-05	0.0513	aagcatggtgagcacttgg
KLF4	ESPN-2000~+99bp	1015	1025	-	13.6633	1.54e-05	0.0115	GGCCCCACCCC
TFAP2B	ESPN-2000~+99bp	569	580	+	13.2347	1.54e-05	0.00694	tgcctctgggca
CTCF	ESPN-2000~+99bp	1807	1824	+	12.2245	1.54e-05	0.0155	gctgccctctggggtctc
EGR3	ESPN-2000~+99bp	1951	1963	-	11.5408	1.54e-05	0.0169	CCCGCCCCCACCC
TCF12	ESPN-2000~+99bp	563	573	+	13.4539	1.54e-05	0.0417	cacacctgcct
EBF1	ESPN-2000~+99bp	481	495	+	13.0213	1.54e-05	0.0219	gaggcccaggggagg
CTCF	ESPN-2000~+99bp	1807	1821	+	12.7449	1.55e-05	0.0171	gctgccctctggggt
RFX2	ESPN-2000~+99bp	614	628	+	12.0818	1.55e-05	0.03	tgttgctttggccac
EGR2	ESPN-2000~+99bp	1273	1290	-	12.8306	1.56e-05	0.00667	CAGAGAGAGGGGGCTGAG
STAT3	ESPN-2000~+99bp	927	937	+	13.7143	1.56e-05	0.065	gttcctggaag
STAT1	ESPN-2000~+99bp	925	939	+	13.2545	1.56e-05	0.0324	ctgttcctggaaggg
CTCF	ESPN-2000~+99bp	1806	1824	-	11.5758	1.56e-05	0.00973	GAGACCCCAGAGGGCAGCA
PAX5	ESPN-2000~+99bp	2006	2020	+	13	1.56e-05	0.0238	gcggcggagcggagc
EBF1	ESPN-2000~+99bp	1028	1042	-	13.303	1.56e-05	0.0262	GAGTCCCGTGGGGGC
CTCF	ESPN-2000~+99bp	542	556	+	12.5408	1.57e-05	0.0191	tgccacttgctggcc
KLF5	ESPN-2000~+99bp	1935	1944	-	12.2929	1.57e-05	0.0279	GCCCCGCCCC
KLF5	ESPN-2000~+99bp	1940	1949	-	12.2929	1.57e-05	0.0279	GCCCCGCCCC
TFAP2B	ESPN-2000~+99bp	569	580	+	13.2241	1.57e-05	0.00799	tgcctctgggca
ZNF281	ESPN-2000~+99bp	1940	1954	+	12.0152	1.58e-05	0.00653	ggggcggggcggggt
ZBTB14	ESPN-2000~+99bp	818	826	+	13.4394	1.59e-05	0.0559	ggagcgcgg
CTCF	ESPN-2000~+99bp	2057	2071	+	12.4388	1.59e-05	0.0154	gctccgcctcccggc
TFAP2A	ESPN-2000~+99bp	1854	1865	-	13.2755	1.59e-05	0.0056	TGCCCAGGGGCT
ZNF250	ESPN-2000~+99bp	1199	1207	-	13.578	1.59e-05	0.0173	CCCTGCAGG
ZNF250	ESPN-2000~+99bp	1261	1269	+	13.578	1.59e-05	0.0173	ccctgcagg
ZNF250	ESPN-2000~+99bp	1262	1270	-	13.578	1.59e-05	0.0173	CCCTGCAGG
WT1	ESPN-2000~+99bp	1903	1922	+	12	1.59e-05	0.00256	gggggcgggcggggaactcg
ETV5	ESPN-2000~+99bp	660	673	-	12.9592	1.59e-05	0.0269	AAAGGAAGGAGGAG
SP2	ESPN-2000~+99bp	484	498	-	13.1724	1.59e-05	0.0066	ACCCCTCCCCTGGGC
ESR2	ESPN-2000~+99bp	737	751	+	12.9091	1.6e-05	0.0267	agggcgatctggcct
MAZ	ESPN-2000~+99bp	985	1006	+	12.507	1.6e-05	0.00388	ggggctggggcggagtgaaacc
EGR2	ESPN-2000~+99bp	1900	1910	-	12.5517	1.6e-05	0.0261	CCGCCCCCGCC
HSF2	ESPN-2000~+99bp	1241	1255	-	13.1633	1.61e-05	0.0672	GGAAAGTGCCAGAGG
SREBF2	ESPN-2000~+99bp	337	349	-	12.3455	1.62e-05	0.0208	CAGTGGGCTGAGC
KLF13	ESPN-2000~+99bp	1943	1955	-	12.8469	1.62e-05	0.0167	CACCCCGCCCCGC
ESRRA	ESPN-2000~+99bp	737	751	-	12.8889	1.62e-05	0.0306	AGGCCAGATCGCCCT
THRB	ESPN-2000~+99bp	1323	1337	-	13.0909	1.63e-05	0.062	TGGGTGGGAGGTTAG
CTCF	ESPN-2000~+99bp	1808	1822	+	12.0917	1.63e-05	0.0127	ctgccctctggggtc
ZBTB7A	ESPN-2000~+99bp	196	208	+	13.1463	1.63e-05	0.0422	ggcaggaagggcc
VEZF1	ESPN-2000~+99bp	1430	1451	-	12.6319	1.64e-05	0.00634	GGGAGGGCAGGAAGGCAGGACG
SP1	ESPN-2000~+99bp	1229	1243	+	12.8673	1.64e-05	0.00535	tcctgcccgcgccct
MAZ	ESPN-2000~+99bp	1432	1453	-	12.4718	1.64e-05	0.00388	CGGGGAGGGCAGGAAGGCAGGA
EGR4	ESPN-2000~+99bp	1897	1912	-	12.7636	1.64e-05	0.0157	GCCCGCCCCCGCCGCG
EGR2	ESPN-2000~+99bp	1900	1910	-	12.5714	1.64e-05	0.0252	CCGCCCCCGCC
ZNF263	ESPN-2000~+99bp	1587	1596	+	13.1717	1.64e-05	0.0257	cgtgctcctc
SP3	ESPN-2000~+99bp	1954	1966	-	13.1429	1.64e-05	0.0176	GGGCCCGCCCCCA
TCF12	ESPN-2000~+99bp	770	779	-	12.8485	1.64e-05	0.0311	GCCAGGTGGG
VEZF1	ESPN-2000~+99bp	471	492	+	12.625	1.65e-05	0.00634	tggaatggaggaggcccagggg
RXRA	ESPN-2000~+99bp	1432	1451	-	12.7097	1.65e-05	0.0184	GGGAGGGCAGGAAGGCAGGA
KLF9	ESPN-2000~+99bp	1952	1967	-	12.7886	1.65e-05	0.0124	CGGGCCCGCCCCCACC
CTCF	ESPN-2000~+99bp	541	555	+	12.1531	1.65e-05	0.012	ctgccacttgctggc
ELF1	ESPN-2000~+99bp	1061	1074	+	13.122	1.65e-05	0.0491	ggacaggaagggca
PAX5	ESPN-2000~+99bp	1430	1445	-	12.9279	1.65e-05	0.0474	GCAGGAAGGCAGGACG
TFAP2C	ESPN-2000~+99bp	1633	1644	+	12.6465	1.66e-05	0.0109	agccccacggca
HAND2	ESPN-2000~+99bp	330	339	-	12.9	1.66e-05	0.0594	AGCAGATGCC
REST	ESPN-2000~+99bp	855	875	+	8.81633	1.66e-05	0.0521	ggcaggcccagggaaaggacc
SP2	ESPN-2000~+99bp	1010	1024	-	13.1034	1.66e-05	0.0066	GCCCCACCCCGGGCT
MAZ	ESPN-2000~+99bp	1909	1917	-	13.4592	1.66e-05	0.00994	TCCCCGCCC
SP4	ESPN-2000~+99bp	1427	1446	-	12.7419	1.67e-05	0.00554	GGCAGGAAGGCAGGACGGGA
EGR4	ESPN-2000~+99bp	1897	1912	-	12.7576	1.67e-05	0.016	GCCCGCCCCCGCCGCG
CTCF	ESPN-2000~+99bp	542	555	+	12.6327	1.67e-05	0.0184	tgccacttgctggc
CTCF	ESPN-2000~+99bp	1804	1821	+	12.2959	1.67e-05	0.0177	tttgctgccctctggggt
SOX4	ESPN-2000~+99bp	955	970	+	1.57143	1.67e-05	0.0696	cagcatttccagtgct
SNAI2	ESPN-2000~+99bp	565	574	+	10.1456	1.67e-05	0.0697	cacctgcctc
HSF1	ESPN-2000~+99bp	1242	1256	-	12.8485	1.68e-05	0.0602	AGGAAAGTGCCAGAG
SP2	ESPN-2000~+99bp	1045	1061	-	11.8163	1.68e-05	0.03	CCAACACCCACCCCCTC
TFAP2A	ESPN-2000~+99bp	1567	1578	+	13.2	1.68e-05	0.0107	tgcctcagggcc
CTCFL	ESPN-2000~+99bp	1236	1249	-	12.5447	1.68e-05	0.0132	TGCCAGAGGGCGCG
TFAP2A	ESPN-2000~+99bp	1027	1039	-	13.2245	1.69e-05	0.0153	TCCCGTGGGGGCT
CTCF	ESPN-2000~+99bp	581	595	-	12.4286	1.69e-05	0.0124	CTGCCCTCCTCTGGG
TFAP2C	ESPN-2000~+99bp	569	580	+	13.0367	1.7e-05	0.00636	tgcctctgggca
TFAP2C	ESPN-2000~+99bp	1633	1644	+	13.0367	1.7e-05	0.00636	agccccacggca
TFAP2A	ESPN-2000~+99bp	1027	1039	-	13.2459	1.7e-05	0.0157	TCCCGTGGGGGCT
KLF4	ESPN-2000~+99bp	1015	1025	-	13.0204	1.7e-05	0.0142	GGCCCCACCCC
MAZ	ESPN-2000~+99bp	1361	1371	+	13.5918	1.7e-05	0.0167	agcccctccac
TFAP2A	ESPN-2000~+99bp	1854	1865	+	13.1837	1.7e-05	0.0056	agcccctgggca
TFAP2A	ESPN-2000~+99bp	569	580	-	13.1837	1.7e-05	0.0056	TGCCCAGAGGCA
CTCF	ESPN-2000~+99bp	536	556	+	11.7245	1.7e-05	0.0114	tacccctgccacttgctggcc
SP2	ESPN-2000~+99bp	1946	1967	+	12.252	1.7e-05	0.00113	gggcggggtgggggcgggcccg
CTCF	ESPN-2000~+99bp	1808	1822	+	12.3265	1.71e-05	0.0185	ctgccctctggggtc
PATZ1	ESPN-2000~+99bp	487	498	+	12.7753	1.71e-05	0.00478	caggggaggggt
ESR1	ESPN-2000~+99bp	1859	1873	+	12.7455	1.71e-05	0.0333	ctgggcaccttgccc
CTCF	ESPN-2000~+99bp	539	557	-	11.3788	1.71e-05	0.00973	AGGCCAGCAAGTGGCAGGG
TFAP2A	ESPN-2000~+99bp	1567	1578	-	13.1531	1.71e-05	0.0102	GGCCCTGAGGCA
TFAP2C	ESPN-2000~+99bp	569	580	+	13.0408	1.71e-05	0.00652	tgcctctgggca
TFAP2C	ESPN-2000~+99bp	1633	1644	+	13.0408	1.71e-05	0.00652	agccccacggca
THAP1	ESPN-2000~+99bp	1384	1392	-	11	1.72e-05	0.0696	CCGCCCGCA
CTCFL	ESPN-2000~+99bp	846	860	-	12.1531	1.72e-05	0.0117	CCTGCCACCTAGTGG
SP2	ESPN-2000~+99bp	1935	1956	+	12.2358	1.72e-05	0.00113	ggggcggggcggggcggggtgg
SP2	ESPN-2000~+99bp	1942	1963	+	12.2358	1.72e-05	0.00113	ggcggggcggggtgggggcggg
TFAP2A	ESPN-2000~+99bp	1567	1578	-	13.1531	1.73e-05	0.0056	GGCCCTGAGGCA
ZBTB7A	ESPN-2000~+99bp	1267	1275	+	12.7273	1.73e-05	0.0622	aggggtctc
ETV1	ESPN-2000~+99bp	1062	1072	+	13.2879	1.73e-05	0.0318	gacaggaaggg
CTCF	ESPN-2000~+99bp	1807	1821	+	12.1837	1.73e-05	0.0171	gctgccctctggggt
KLF11	ESPN-2000~+99bp	1923	1944	-	7.66327	1.73e-05	0.0104	GCCCCGCCCCGCAGCCTCCGCC
PAX8	ESPN-2000~+99bp	407	426	+	12.0612	1.73e-05	0.0543	gatgagctcgtccatgacca
SP2	ESPN-2000~+99bp	2000	2021	+	12.2195	1.74e-05	0.00113	cagagcgcggcggagcggagcg
SP2	ESPN-2000~+99bp	2063	2084	-	12.2195	1.74e-05	0.00113	CGGGGATCTGCGGGCCGGGAGG
SP1	ESPN-2000~+99bp	1046	1067	+	8.66667	1.74e-05	0.00228	agggggtgggtgttgggacagg
TFAP2A	ESPN-2000~+99bp	1633	1644	+	13.1636	1.74e-05	0.0107	agccccacggca
CTCF	ESPN-2000~+99bp	1807	1824	+	11.7143	1.74e-05	0.0157	gctgccctctggggtctc
E2F1	ESPN-2000~+99bp	1233	1247	-	13.2041	1.74e-05	0.00432	CCAGAGGGCGCGGGC
ZBTB17	ESPN-2000~+99bp	1226	1244	-	12.7027	1.74e-05	0.00748	GAGGGCGCGGGCAGGAGAG
KLF9	ESPN-2000~+99bp	1936	1951	-	12.6911	1.75e-05	0.0124	CCGCCCCGCCCCGCCC
TFAP2B	ESPN-2000~+99bp	1567	1578	+	13.0816	1.75e-05	0.00694	tgcctcagggcc
MAX	ESPN-2000~+99bp	1584	1593	-	12.8333	1.75e-05	0.0597	GAGCACGAGG
REST	ESPN-2000~+99bp	856	875	-	7.3945	1.75e-05	0.0594	GGTCCTTTCCCTGGGCCTGC
SNAI2	ESPN-2000~+99bp	563	572	+	13.9592	1.75e-05	0.0657	cacacctgcc
TFAP2A	ESPN-2000~+99bp	1633	1644	-	13.1122	1.75e-05	0.0102	TGCCGTGGGGCT
SP1	ESPN-2000~+99bp	1933	1947	-	9.25532	1.76e-05	0.0226	CCCGCCCCGCCCCGC
SP1	ESPN-2000~+99bp	1938	1952	-	9.25532	1.76e-05	0.0226	CCCGCCCCGCCCCGC
E2F3	ESPN-2000~+99bp	1908	1918	+	12.6455	1.76e-05	0.0323	cgggcggggaa
PPARA	ESPN-2000~+99bp	1862	1878	-	12.7612	1.76e-05	0.0702	GACTGGGGCAAGGTGCC
ETV4	ESPN-2000~+99bp	1436	1445	-	13.5577	1.77e-05	0.0247	GCAGGAAGGC
TFAP2C	ESPN-2000~+99bp	1567	1578	-	12.9817	1.77e-05	0.00636	GGCCCTGAGGCA
PPARG	ESPN-2000~+99bp	1862	1878	-	12.7424	1.77e-05	0.068	GACTGGGGCAAGGTGCC
E2F6	ESPN-2000~+99bp	1437	1449	-	12.9187	1.78e-05	0.0229	GAGGGCAGGAAGG
TFAP2C	ESPN-2000~+99bp	1567	1578	-	13	1.78e-05	0.00652	GGCCCTGAGGCA
TFAP2B	ESPN-2000~+99bp	1567	1578	+	13.0862	1.78e-05	0.00799	tgcctcagggcc
MAF	ESPN-2000~+99bp	966	979	-	12.9082	1.78e-05	0.0701	GGCACAGTCAGCAC
TP73	ESPN-2000~+99bp	979	993	-	13.1735	1.78e-05	0.0671	CCCAGCCCCAGCCTG
TFAP2C	ESPN-2000~+99bp	1809	1821	-	12.9694	1.78e-05	0.0156	ACCCCAGAGGGCA
SP2	ESPN-2000~+99bp	583	604	+	12.1707	1.79e-05	0.00113	cagaggagggcagcgccagccg
ZBTB14	ESPN-2000~+99bp	1666	1677	+	12.9091	1.79e-05	0.0144	gtccgcccacgc
JUNB	ESPN-2000~+99bp	227	234	-	12.6531	1.79e-05	0.0748	ATGACTCA
FOSL2	ESPN-2000~+99bp	227	234	-	10.75	1.79e-05	0.0748	ATGACTCA
SOX9	ESPN-2000~+99bp	12	21	+	11.8265	1.79e-05	0.0704	ggaacaatag
BACH1	ESPN-2000~+99bp	226	234	-	13.5745	1.79e-05	0.0748	ATGACTCAA
CTCF	ESPN-2000~+99bp	1809	1822	+	12.4796	1.79e-05	0.0207	tgccctctggggtc
ZBTB18	ESPN-2000~+99bp	38	50	+	13.1633	1.79e-05	0.0667	gcacctctggatt
SP4	ESPN-2000~+99bp	516	530	+	12.9082	1.79e-05	0.00798	ttagcacctcctccc
ZNF281	ESPN-2000~+99bp	1013	1024	-	12.7455	1.79e-05	0.02	GCCCCACCCCGG
SALL4	ESPN-2000~+99bp	1330	1339	-	12.9388	1.8e-05	0.016	GATGGGTGGG
KLF3	ESPN-2000~+99bp	1987	1998	-	11.1531	1.8e-05	0.0234	GGCCGGAGCCCG
TFAP2C	ESPN-2000~+99bp	1854	1865	-	12.9541	1.8e-05	0.00636	TGCCCAGGGGCT
MXI1	ESPN-2000~+99bp	1672	1679	-	11.8867	1.8e-05	0.0304	CCGCGTGG
KLF15	ESPN-2000~+99bp	980	998	+	11.8485	1.8e-05	0.00705	aggctggggctggggcgga
THAP1	ESPN-2000~+99bp	1922	1943	-	12.4789	1.81e-05	0.00386	CCCCGCCCCGCAGCCTCCGCCC
TFAP2C	ESPN-2000~+99bp	1809	1821	-	12.9655	1.81e-05	0.0152	ACCCCAGAGGGCA
MAF	ESPN-2000~+99bp	966	979	-	12.9388	1.82e-05	0.0758	GGCACAGTCAGCAC
E2F7	ESPN-2000~+99bp	1560	1572	-	12.8727	1.82e-05	0.021	GAGGCAGGAGCAG
NFIC	ESPN-2000~+99bp	1859	1874	+	12.9541	1.82e-05	0.0215	ctgggcaccttgcccc
TFAP2C	ESPN-2000~+99bp	1854	1865	-	12.9592	1.82e-05	0.00652	TGCCCAGGGGCT
KLF5	ESPN-2000~+99bp	1950	1959	-	12.6566	1.83e-05	0.0141	CCCCCACCCC
CTCF	ESPN-2000~+99bp	536	555	+	11.2755	1.83e-05	0.00801	tacccctgccacttgctggc
TFAP2A	ESPN-2000~+99bp	569	580	+	13.051	1.83e-05	0.0102	tgcctctgggca
EBF1	ESPN-2000~+99bp	1028	1041	+	12.2623	1.83e-05	0.037	gcccccacgggact
KLF9	ESPN-2000~+99bp	1931	1945	+	11.5714	1.84e-05	0.00805	ctgcggggcggggcg
EGR1	ESPN-2000~+99bp	984	1000	+	12.7818	1.84e-05	0.0108	tggggctggggcggagt
TFAP2B	ESPN-2000~+99bp	1567	1577	-	13.1837	1.84e-05	0.0429	GCCCTGAGGCA
WT1	ESPN-2000~+99bp	1660	1679	-	11.7273	1.84e-05	0.00276	CCGCGTGGGCGGACAGGGAA
CTCF	ESPN-2000~+99bp	2058	2072	+	12.2347	1.84e-05	0.0191	ctccgcctcccggcc
TFAP2B	ESPN-2000~+99bp	1239	1248	-	13.0225	1.84e-05	0.0145	GCCAGAGGGC
KLF9	ESPN-2000~+99bp	1048	1063	-	12.6016	1.84e-05	0.0124	TCCCAACACCCACCCC
CTCF	ESPN-2000~+99bp	581	595	-	12.0102	1.85e-05	0.0171	CTGCCCTCCTCTGGG
STAT1	ESPN-2000~+99bp	925	938	-	13.375	1.85e-05	0.0453	CCTTCCAGGAACAG
MAZ	ESPN-2000~+99bp	477	498	+	12.2676	1.85e-05	0.0039	ggaggaggcccaggggaggggt
TFAP2C	ESPN-2000~+99bp	1388	1402	+	13.2041	1.85e-05	0.0151	ggcggcctgaggcca
CTCF	ESPN-2000~+99bp	2055	2073	-	11.197	1.86e-05	0.00973	GGGCCGGGAGGCGGAGCGG
ZNF281	ESPN-2000~+99bp	1272	1286	-	11.6818	1.86e-05	0.00653	GAGAGGGGGCTGAGA
CTCF	ESPN-2000~+99bp	540	555	+	12.4898	1.86e-05	0.0146	cctgccacttgctggc
KLF15	ESPN-2000~+99bp	1902	1913	-	12.6162	1.86e-05	0.0115	CGCCCGCCCCCG
CTCFL	ESPN-2000~+99bp	1262	1276	-	12	1.86e-05	0.0117	TGAGACCCCTGCAGG
TP73	ESPN-2000~+99bp	1548	1566	-	12.2347	1.87e-05	0.0636	GGAGCAGCCCTGCCACGTC
TFAP2A	ESPN-2000~+99bp	569	580	-	13.0545	1.87e-05	0.0107	TGCCCAGAGGCA
PATZ1	ESPN-2000~+99bp	1228	1249	-	12.3958	1.87e-05	0.00395	TGCCAGAGGGCGCGGGCAGGAG
KLF1	ESPN-2000~+99bp	1015	1023	-	8.11905	1.87e-05	0.0167	CCCCACCCC
KLF1	ESPN-2000~+99bp	1903	1911	-	8.11905	1.87e-05	0.0167	CCCGCCCCC
KLF1	ESPN-2000~+99bp	1950	1958	-	8.11905	1.87e-05	0.0167	CCCCACCCC
KLF1	ESPN-2000~+99bp	1955	1963	-	8.11905	1.87e-05	0.0167	CCCGCCCCC
KLF5	ESPN-2000~+99bp	986	999	+	12.8485	1.87e-05	0.00945	gggctggggcggag
SP3	ESPN-2000~+99bp	1950	1969	+	12.6147	1.88e-05	0.00228	ggggtgggggcgggcccgag
TFAP2C	ESPN-2000~+99bp	566	580	+	13.1837	1.88e-05	0.0151	acctgcctctgggca
ZBTB17	ESPN-2000~+99bp	2055	2073	-	12.5946	1.88e-05	0.00748	GGGCCGGGAGGCGGAGCGG
EBF1	ESPN-2000~+99bp	1810	1824	-	13	1.89e-05	0.0262	GAGACCCCAGAGGGC
EGR3	ESPN-2000~+99bp	1045	1053	-	13.6735	1.89e-05	0.0191	CACCCCCTC
EBF1	ESPN-2000~+99bp	1028	1041	-	12.2245	1.89e-05	0.0372	AGTCCCGTGGGGGC
ZNF281	ESPN-2000~+99bp	1049	1063	+	11.6515	1.89e-05	0.00653	gggtgggtgttggga
SP3	ESPN-2000~+99bp	1438	1457	-	12.6055	1.89e-05	0.00228	CCAGCGGGGAGGGCAGGAAG
CTCF	ESPN-2000~+99bp	1806	1824	-	11.5082	1.89e-05	0.0183	GAGACCCCAGAGGGCAGCA
ZNF281	ESPN-2000~+99bp	1271	1282	-	10.7191	1.89e-05	0.0141	GGGGGCTGAGAC
HIC1	ESPN-2000~+99bp	576	584	-	13.4831	1.89e-05	0.0352	TGGGTGCCC
PBX2	ESPN-2000~+99bp	1682	1696	-	12.7228	1.9e-05	0.0791	GGGAGTGATTGTCGG
CTCF	ESPN-2000~+99bp	541	555	+	11.7982	1.9e-05	0.0127	ctgccacttgctggc
ETV2	ESPN-2000~+99bp	1059	1074	+	12.8857	1.9e-05	0.057	tgggacaggaagggca
SP1	ESPN-2000~+99bp	2026	2047	+	8.43939	1.9e-05	0.00235	gcagcgcggagcggaggccagg
CTCF	ESPN-2000~+99bp	1808	1822	+	11.8776	1.9e-05	0.012	ctgccctctggggtc
ZIC3	ESPN-2000~+99bp	1896	1910	-	6.57143	1.9e-05	0.0588	CCGCCCCCGCCGCGA
KLF4	ESPN-2000~+99bp	985	996	-	12.5091	1.9e-05	0.00961	CGCCCCAGCCCC
SNAI2	ESPN-2000~+99bp	563	572	-	14.0152	1.91e-05	0.0718	GGCAGGTGTG
ZNF76	ESPN-2000~+99bp	912	933	-	11.6585	1.91e-05	0.0298	CAGGAACAGTGGGAGTCATAGT
CTCF	ESPN-2000~+99bp	541	555	+	9.44898	1.91e-05	0.0119	ctgccacttgctggc
TCF3	ESPN-2000~+99bp	563	572	+	13.3061	1.92e-05	0.0638	cacacctgcc
TCF3	ESPN-2000~+99bp	563	572	+	13.3269	1.92e-05	0.0618	cacacctgcc
EBF1	ESPN-2000~+99bp	484	494	-	13.4894	1.93e-05	0.0387	CTCCCCTGGGC
TFAP2B	ESPN-2000~+99bp	1982	1991	+	12.9663	1.93e-05	0.0145	gtccgcgggc
SP2	ESPN-2000~+99bp	1943	1964	+	12.0325	1.93e-05	0.00113	gcggggcggggtgggggcgggc
PATZ1	ESPN-2000~+99bp	2060	2071	-	12.5056	1.93e-05	0.00481	GCCGGGAGGCGG
TFAP2C	ESPN-2000~+99bp	1029	1039	+	10.4959	1.93e-05	0.0327	cccccacggga
SP1	ESPN-2000~+99bp	2039	2053	+	11.6837	1.95e-05	0.0255	gaggccaggcccaca
SP2	ESPN-2000~+99bp	985	1006	+	12.0163	1.95e-05	0.00113	ggggctggggcggagtgaaacc
SP3	ESPN-2000~+99bp	2056	2068	+	12.8469	1.95e-05	0.0176	cgctccgcctccc
THAP1	ESPN-2000~+99bp	1891	1912	-	12.3592	1.95e-05	0.00386	GCCCGCCCCCGCCGCGACGCGG
TCF4	ESPN-2000~+99bp	877	889	-	12.9919	1.96e-05	0.0186	CGGCAGCTGCCTC
SP2	ESPN-2000~+99bp	986	1000	-	12.8276	1.96e-05	0.007	ACTCCGCCCCAGCCC
ARID5B	ESPN-2000~+99bp	1050	1062	+	11.9703	1.96e-05	0.0757	ggtgggtgttggg
PAX5	ESPN-2000~+99bp	1930	1944	+	12.7374	1.96e-05	0.0198	gctgcggggcggggc
KLF15	ESPN-2000~+99bp	1943	1954	-	12.3706	1.98e-05	0.0161	ACCCCGCCCCGC
EBF1	ESPN-2000~+99bp	1027	1041	+	12.6596	1.98e-05	0.0219	agcccccacgggact
KLF6	ESPN-2000~+99bp	1905	1923	+	12.5909	1.98e-05	0.00901	gggcgggcggggaactcgg
EBF1	ESPN-2000~+99bp	1514	1527	-	12.082	1.99e-05	0.037	AATCCCCGGAGATT
GCM1	ESPN-2000~+99bp	1382	1390	+	10.4303	1.99e-05	0.0591	gctgcgggc
SP2	ESPN-2000~+99bp	1557	1578	-	11.9837	1.99e-05	0.00113	GGCCCTGAGGCAGGAGCAGCCC
ZEB1	ESPN-2000~+99bp	770	780	+	13.2449	1.99e-05	0.033	cccacctggct
MXI1	ESPN-2000~+99bp	279	288	-	12.6122	1.99e-05	0.0809	GCCACATGTG
PAX6	ESPN-2000~+99bp	175	184	-	12.7959	1.99e-05	0.0304	CTCTCCGGGC
CTCF	ESPN-2000~+99bp	541	555	+	12.2245	1.99e-05	0.0172	ctgccacttgctggc
MYF6	ESPN-2000~+99bp	1822	1832	-	11.9036	2e-05	0.0826	TAACAGTTGAG
JUND	ESPN-2000~+99bp	654	668	+	13.1224	2e-05	0.0815	aaatgactcctcctt
SREBF2	ESPN-2000~+99bp	336	347	+	12.7064	2e-05	0.0646	tgctcagcccac
TFAP2C	ESPN-2000~+99bp	1565	1576	-	13.4128	2e-05	0.0148	CCCTGAGGCAGG
STAT3	ESPN-2000~+99bp	927	939	-	12.9394	2.01e-05	0.0419	CCCTTCCAGGAAC
VEZF1	ESPN-2000~+99bp	1222	1243	-	12.3264	2.01e-05	0.00634	AGGGCGCGGGCAGGAGAGCGAA
MAZ	ESPN-2000~+99bp	1941	1962	+	12.1338	2.01e-05	0.0039	gggcggggcggggtgggggcgg
SP1	ESPN-2000~+99bp	980	994	-	12.551	2.01e-05	0.00596	CCCCAGCCCCAGCCT
RARA	ESPN-2000~+99bp	1386	1405	+	12.5455	2.01e-05	0.0308	cgggcggcctgaggccatgg
CTCF	ESPN-2000~+99bp	258	276	+	11.0152	2.02e-05	0.00973	tggtcagcaggggtgggtg
MAZ	ESPN-2000~+99bp	1935	1956	+	12.1197	2.02e-05	0.0039	ggggcggggcggggcggggtgg
CTCF	ESPN-2000~+99bp	258	275	-	11.6735	2.04e-05	0.0155	ACCCACCCCTGCTGACCA
HOXA11	ESPN-2000~+99bp	354	364	-	12.7624	2.04e-05	0.0854	GCTTTATTGCT
HSF1	ESPN-2000~+99bp	1241	1255	-	12.5816	2.05e-05	0.0853	GGAAAGTGCCAGAGG
E2F1	ESPN-2000~+99bp	1437	1450	-	12.8293	2.05e-05	0.012	GGAGGGCAGGAAGG
SP1	ESPN-2000~+99bp	1328	1349	-	8.24242	2.05e-05	0.0024	AGAAGGCAGGGATGGGTGGGAG
EBF1	ESPN-2000~+99bp	1514	1527	+	12.051	2.05e-05	0.0372	aatctccggggatt
SP3	ESPN-2000~+99bp	1893	1912	+	12.4771	2.05e-05	0.00228	gcgtcgcggcgggggcgggc
SP4	ESPN-2000~+99bp	1952	1968	-	9.03061	2.06e-05	0.0278	TCGGGCCCGCCCCCACC
EGR4	ESPN-2000~+99bp	1325	1340	+	12.3818	2.06e-05	0.0157	aacctcccacccatcc
KLF15	ESPN-2000~+99bp	2057	2068	+	12.0306	2.06e-05	0.0192	gctccgcctccc
CTCF	ESPN-2000~+99bp	581	595	-	11.8061	2.06e-05	0.0144	CTGCCCTCCTCTGGG
ZNF263	ESPN-2000~+99bp	137	157	-	12.602	2.06e-05	0.0208	GCCAATTGGGTCCTCCCCAGC
CTCF	ESPN-2000~+99bp	1809	1820	+	12.7755	2.06e-05	0.0369	tgccctctgggg
STAT1	ESPN-2000~+99bp	640	660	-	12.6263	2.06e-05	0.0287	GTCATTTCCTCGCAGCCTCGC
TFAP2A	ESPN-2000~+99bp	1809	1821	+	13.1837	2.07e-05	0.0137	tgccctctggggt
KLF4	ESPN-2000~+99bp	1950	1959	-	12.6881	2.07e-05	0.0129	CCCCCACCCC
SP1	ESPN-2000~+99bp	1954	1968	-	8.70213	2.07e-05	0.0226	TCGGGCCCGCCCCCA
YBX1	ESPN-2000~+99bp	85	93	+	12.0714	2.07e-05	0.0864	ggtggtaca
YBX1	ESPN-2000~+99bp	85	93	+	12.9286	2.07e-05	0.0859	ggtggtaca
ZBTB14	ESPN-2000~+99bp	1227	1242	+	4.34694	2.07e-05	0.0632	tctcctgcccgcgccc
PAX2	ESPN-2000~+99bp	407	426	-	10.5816	2.07e-05	0.0646	TGGTCATGGACGAGCTCATC
STAT1	ESPN-2000~+99bp	923	943	+	12.6162	2.08e-05	0.0287	cactgttcctggaaggggctt
CTCF	ESPN-2000~+99bp	1807	1822	+	12.4714	2.08e-05	0.0184	gctgccctctggggtc
TCF4	ESPN-2000~+99bp	810	819	+	12.4545	2.09e-05	0.0169	ggcacctggg
SP3	ESPN-2000~+99bp	1043	1062	+	12.4495	2.09e-05	0.00228	cagagggggtgggtgttggg
MAF	ESPN-2000~+99bp	966	974	-	12.398	2.09e-05	0.0874	AGTCAGCAC
EGR1	ESPN-2000~+99bp	1952	1961	-	13.1651	2.09e-05	0.0234	CGCCCCCACC
MEIS2	ESPN-2000~+99bp	1137	1149	+	12.6515	2.09e-05	0.0874	ctgtcagcttttc
ZNF263	ESPN-2000~+99bp	1432	1452	+	11.8061	2.1e-05	0.018	tcctgccttcctgccctcccc
SREBF2	ESPN-2000~+99bp	1946	1958	+	12.0909	2.1e-05	0.0208	gggcggggtgggg
HINFP	ESPN-2000~+99bp	1545	1563	+	-0.938776	2.1e-05	0.0126	agggacgtggcagggctgc
EGR4	ESPN-2000~+99bp	1325	1340	+	12.3737	2.1e-05	0.016	aacctcccacccatcc
TFAP2A	ESPN-2000~+99bp	1809	1821	-	12.7857	2.1e-05	0.0153	ACCCCAGAGGGCA
PAX5	ESPN-2000~+99bp	2006	2020	+	12.6364	2.1e-05	0.0198	gcggcggagcggagc
SOX9	ESPN-2000~+99bp	12	21	+	12.7551	2.11e-05	0.088	ggaacaatag
MAF	ESPN-2000~+99bp	962	980	+	12.5447	2.11e-05	0.0876	tccagtgctgactgtgcca
SP2	ESPN-2000~+99bp	1938	1959	+	11.878	2.11e-05	0.00113	gcggggcggggcggggtggggg
TFAP2B	ESPN-2000~+99bp	1809	1821	-	12.8061	2.11e-05	0.0152	ACCCCAGAGGGCA
TFAP2A	ESPN-2000~+99bp	1809	1821	-	12.8033	2.11e-05	0.0157	ACCCCAGAGGGCA
CTCF	ESPN-2000~+99bp	1808	1822	+	11.4082	2.12e-05	0.0162	ctgccctctggggtc
WT1	ESPN-2000~+99bp	1328	1347	-	11.4545	2.12e-05	0.00299	AAGGCAGGGATGGGTGGGAG
ESR2	ESPN-2000~+99bp	736	753	-	12.5429	2.12e-05	0.0425	CCAGGCCAGATCGCCCTC
CTCF	ESPN-2000~+99bp	1021	1054	+	11.0244	2.12e-05	0.00871	gggccaagcccccacgggactccagagggggtgg
ZNF274	ESPN-2000~+99bp	446	460	-	10.9796	2.12e-05	0.0882	CAATTTGTGTTCTCC
MYC	ESPN-2000~+99bp	1670	1680	+	13.1429	2.12e-05	0.0762	gcccacgcggt
MYC	ESPN-2000~+99bp	1670	1680	+	13.1429	2.12e-05	0.0706	gcccacgcggt
KLF15	ESPN-2000~+99bp	1943	1954	-	11.9592	2.13e-05	0.0192	ACCCCGCCCCGC
SP2	ESPN-2000~+99bp	2027	2048	+	11.8618	2.13e-05	0.00113	cagcgcggagcggaggccaggc
CTCF	ESPN-2000~+99bp	580	600	-	11.2653	2.13e-05	0.0115	TGGCGCTGCCCTCCTCTGGGT
TFAP2C	ESPN-2000~+99bp	1853	1866	-	12.8333	2.13e-05	0.0177	GTGCCCAGGGGCTT
TFAP2B	ESPN-2000~+99bp	1537	1549	+	12.8033	2.13e-05	0.0147	agcccttcaggga
TFAP2B	ESPN-2000~+99bp	1809	1821	-	12.8033	2.13e-05	0.0147	ACCCCAGAGGGCA
TFAP2C	ESPN-2000~+99bp	1809	1821	+	12.6429	2.14e-05	0.0156	tgccctctggggt
TFAP2B	ESPN-2000~+99bp	1537	1549	+	12.7857	2.14e-05	0.0152	agcccttcaggga
TCF3	ESPN-2000~+99bp	563	573	+	13.2879	2.14e-05	0.0368	cacacctgcct
MAZ	ESPN-2000~+99bp	1909	1916	-	13.4128	2.15e-05	0.0112	CCCCGCCC
MAZ	ESPN-2000~+99bp	1936	1943	-	13.4128	2.15e-05	0.0112	CCCCGCCC
MAZ	ESPN-2000~+99bp	1941	1948	-	13.4128	2.15e-05	0.0112	CCCCGCCC
MAZ	ESPN-2000~+99bp	1946	1953	-	13.4128	2.15e-05	0.0112	CCCCGCCC
CTCF	ESPN-2000~+99bp	581	595	-	12.0918	2.16e-05	0.0177	CTGCCCTCCTCTGGG
SP4	ESPN-2000~+99bp	1924	1943	+	12.3468	2.16e-05	0.00604	gcggaggctgcggggcgggg
VEZF1	ESPN-2000~+99bp	1585	1606	-	12.2153	2.16e-05	0.00634	CAGGCGGGGTGAGGAGCACGAG
SP1	ESPN-2000~+99bp	1949	1959	-	13.0962	2.16e-05	0.00839	CCCCCACCCCG
CTCF	ESPN-2000~+99bp	258	275	-	11.2653	2.16e-05	0.0157	ACCCACCCCTGCTGACCA
CTCF	ESPN-2000~+99bp	581	595	-	12.0714	2.16e-05	0.0172	CTGCCCTCCTCTGGG
PRDM1	ESPN-2000~+99bp	1655	1668	-	12.6515	2.17e-05	0.087	GACAGGGAAAGGTC
KLF3	ESPN-2000~+99bp	1233	1243	+	12.3265	2.17e-05	0.0274	gcccgcgccct
STAT1	ESPN-2000~+99bp	926	939	+	13.1607	2.17e-05	0.0453	tgttcctggaaggg
PAX5	ESPN-2000~+99bp	1431	1445	-	12.55	2.17e-05	0.0238	GCAGGAAGGCAGGAC
TCF4	ESPN-2000~+99bp	809	821	+	12.8455	2.18e-05	0.0186	gggcacctgggag
SRY	ESPN-2000~+99bp	14	21	+	11.4758	2.18e-05	0.0911	aacaatag
HOXC4	ESPN-2000~+99bp	301	308	-	10.82	2.18e-05	0.0911	TTAATGAC
HOXB4	ESPN-2000~+99bp	301	308	-	11.4949	2.18e-05	0.0911	TTAATGAC
HOXD4	ESPN-2000~+99bp	301	308	-	10.6	2.18e-05	0.0911	TTAATGAC
MNX1	ESPN-2000~+99bp	301	308	-	10.0495	2.18e-05	0.0911	TTAATGAC
HOXA5	ESPN-2000~+99bp	301	308	-	10.5784	2.18e-05	0.0911	TTAATGAC
HOXA5	ESPN-2000~+99bp	301	308	-	11.18	2.18e-05	0.0911	TTAATGAC
HOXA1	ESPN-2000~+99bp	301	308	-	10.76	2.18e-05	0.0911	TTAATGAC
CTCF	ESPN-2000~+99bp	537	554	+	11.7755	2.18e-05	0.0177	acccctgccacttgctgg
NFIC	ESPN-2000~+99bp	1986	2002	+	12.5606	2.18e-05	0.0193	gcgggctccggccccag
CTCF	ESPN-2000~+99bp	542	556	+	11.7449	2.18e-05	0.0171	tgccacttgctggcc
SP2	ESPN-2000~+99bp	1937	1958	+	11.8211	2.18e-05	0.00113	ggcggggcggggcggggtgggg
SP2	ESPN-2000~+99bp	2048	2069	-	11.8211	2.18e-05	0.00113	CGGGAGGCGGAGCGGCTGTGGG
ZNF263	ESPN-2000~+99bp	1584	1598	+	12.551	2.18e-05	0.0262	cctcgtgctcctcac
SP4	ESPN-2000~+99bp	1898	1917	+	12.3306	2.18e-05	0.00604	gcggcgggggcgggcgggga
KLF1	ESPN-2000~+99bp	489	497	+	13.8989	2.18e-05	0.0102	ggggagggg
KLF4	ESPN-2000~+99bp	1950	1960	-	13.0306	2.19e-05	0.0131	GCCCCCACCCC
VEZF1	ESPN-2000~+99bp	1936	1957	+	12.1944	2.19e-05	0.00634	gggcggggcggggcggggtggg
EGR3	ESPN-2000~+99bp	1950	1964	-	9.77586	2.19e-05	0.0211	GCCCGCCCCCACCCC
TFAP2C	ESPN-2000~+99bp	1809	1821	+	12.6207	2.19e-05	0.0152	tgccctctggggt
CTCF	ESPN-2000~+99bp	541	555	+	12.0612	2.19e-05	0.0177	ctgccacttgctggc
TCF12	ESPN-2000~+99bp	811	818	+	13.4592	2.2e-05	0.0597	gcacctgg
TCF4	ESPN-2000~+99bp	564	571	+	12.7857	2.2e-05	0.0806	acacctgc
TCF12	ESPN-2000~+99bp	564	571	+	12.7653	2.2e-05	0.0853	acacctgc
TCF4	ESPN-2000~+99bp	879	888	+	12.3818	2.2e-05	0.0169	ggcagctgcc
TCF4	ESPN-2000~+99bp	879	888	-	12.3818	2.2e-05	0.0169	GGCAGCTGCC
ZNF263	ESPN-2000~+99bp	1587	1596	+	12.551	2.2e-05	0.0375	cgtgctcctc
ZNF263	ESPN-2000~+99bp	523	531	+	13.2449	2.2e-05	0.0317	ctcctccca
ZIC1	ESPN-2000~+99bp	1015	1023	+	12	2.21e-05	0.0217	ggggtgggg
ZIC1	ESPN-2000~+99bp	1950	1958	+	12	2.21e-05	0.0217	ggggtgggg
CTCF	ESPN-2000~+99bp	1931	1964	+	10.9431	2.21e-05	0.00871	ctgcggggcggggcggggcggggtgggggcgggc
RUNX2	ESPN-2000~+99bp	1732	1747	-	11.9716	2.21e-05	0.0707	TGCCCGCTAACTGCGG
CTCF	ESPN-2000~+99bp	538	557	+	11.6939	2.21e-05	0.0233	cccctgccacttgctggcct
NR2F6	ESPN-2000~+99bp	1323	1337	-	12.5455	2.22e-05	0.0803	TGGGTGGGAGGTTAG
CTCF	ESPN-2000~+99bp	581	595	-	11.8469	2.22e-05	0.023	CTGCCCTCCTCTGGG
STAT1	ESPN-2000~+99bp	927	936	+	13.6224	2.23e-05	0.0504	gttcctggaa
CTCF	ESPN-2000~+99bp	1806	1826	+	11.7143	2.23e-05	0.0199	tgctgccctctggggtctcaa
SP1	ESPN-2000~+99bp	1013	1027	-	11.398	2.23e-05	0.0255	TTGGCCCCACCCCGG
CTCF	ESPN-2000~+99bp	258	275	-	11.3061	2.23e-05	0.0125	ACCCACCCCTGCTGACCA
ZNF281	ESPN-2000~+99bp	1954	1965	-	12.3727	2.24e-05	0.02	GGCCCGCCCCCA
TFAP2A	ESPN-2000~+99bp	1809	1821	-	13.0918	2.24e-05	0.0137	ACCCCAGAGGGCA
KLF13	ESPN-2000~+99bp	1954	1966	-	12.1939	2.25e-05	0.0174	GGGCCCGCCCCCA
EGR3	ESPN-2000~+99bp	1951	1963	-	10.5714	2.25e-05	0.023	CCCGCCCCCACCC
ZBTB7A	ESPN-2000~+99bp	1273	1287	+	12.8061	2.25e-05	0.014	ctcagccccctctct
ESR1	ESPN-2000~+99bp	737	751	-	12.3485	2.25e-05	0.0415	AGGCCAGATCGCCCT
EGR2	ESPN-2000~+99bp	480	497	+	12.2661	2.25e-05	0.00857	ggaggcccaggggagggg
KLF5	ESPN-2000~+99bp	489	498	-	13.4082	2.25e-05	0.0136	ACCCCTCCCC
SP2	ESPN-2000~+99bp	1015	1023	-	13.3303	2.25e-05	0.00831	CCCCACCCC
SP2	ESPN-2000~+99bp	1950	1958	-	13.3303	2.25e-05	0.00831	CCCCACCCC
KLF6	ESPN-2000~+99bp	1945	1955	-	12.5918	2.25e-05	0.0202	CACCCCGCCCC
HAND2	ESPN-2000~+99bp	563	572	+	13.0408	2.26e-05	0.0769	cacacctgcc
EGR3	ESPN-2000~+99bp	1899	1911	-	10.551	2.26e-05	0.023	CCCGCCCCCGCCG
SP1	ESPN-2000~+99bp	1433	1454	-	7.98485	2.26e-05	0.00252	GCGGGGAGGGCAGGAAGGCAGG
TFAP2A	ESPN-2000~+99bp	1027	1039	+	13.0816	2.26e-05	0.0137	agcccccacggga
MXI1	ESPN-2000~+99bp	615	629	-	11.2143	2.26e-05	0.0826	GGTGGCCAAAGCAAC
SP4	ESPN-2000~+99bp	1936	1952	-	7.63636	2.27e-05	0.0399	CCCGCCCCGCCCCGCCC
CTCF	ESPN-2000~+99bp	1809	1823	+	11.6633	2.27e-05	0.0171	tgccctctggggtct
SNAI2	ESPN-2000~+99bp	563	572	+	13.1429	2.27e-05	0.086	cacacctgcc
SP1	ESPN-2000~+99bp	1903	1912	-	12.5843	2.27e-05	0.0116	GCCCGCCCCC
SP1	ESPN-2000~+99bp	1955	1964	-	12.5843	2.27e-05	0.0116	GCCCGCCCCC
BACH1	ESPN-2000~+99bp	1140	1148	+	12.7755	2.28e-05	0.0953	tcagctttt
CTCF	ESPN-2000~+99bp	581	595	-	11.5918	2.28e-05	0.0187	CTGCCCTCCTCTGGG
CDX2	ESPN-2000~+99bp	352	363	-	12.2987	2.28e-05	0.0952	CTTTATTGCTAT
SP1	ESPN-2000~+99bp	1954	1968	-	9.39796	2.28e-05	0.0203	TCGGGCCCGCCCCCA
TFAP2C	ESPN-2000~+99bp	1391	1401	+	12.4286	2.29e-05	0.0199	ggcctgaggcc
RBPJ	ESPN-2000~+99bp	1407	1417	-	12.4848	2.29e-05	0.0424	GCGCTGGGAAC
KLF4	ESPN-2000~+99bp	1950	1959	+	12.4848	2.29e-05	0.0158	ggggtggggg
KLF11	ESPN-2000~+99bp	2046	2067	+	5.42857	2.29e-05	0.00904	ggcccacagccgctccgcctcc
PATZ1	ESPN-2000~+99bp	1016	1023	-	14.051	2.29e-05	0.0112	CCCCACCC
PATZ1	ESPN-2000~+99bp	1951	1958	-	14.051	2.29e-05	0.0112	CCCCACCC
KLF11	ESPN-2000~+99bp	1668	1675	+	13.449	2.29e-05	0.0217	ccgcccac
KLF11	ESPN-2000~+99bp	1668	1675	+	13.5102	2.29e-05	0.0234	ccgcccac
SP3	ESPN-2000~+99bp	1229	1248	-	12.3028	2.29e-05	0.00238	GCCAGAGGGCGCGGGCAGGA
PRDM1	ESPN-2000~+99bp	1657	1668	+	12.5	2.3e-05	0.0959	cctttccctgtc
CTCF	ESPN-2000~+99bp	1805	1821	+	11.4898	2.3e-05	0.0205	ttgctgccctctggggt
CTCF	ESPN-2000~+99bp	542	556	+	11.7245	2.3e-05	0.0211	tgccacttgctggcc
E2F2	ESPN-2000~+99bp	1910	1919	+	12.945	2.3e-05	0.0579	ggcggggaac
PAX5	ESPN-2000~+99bp	1930	1944	+	12.48	2.3e-05	0.0237	gctgcggggcggggc
EGR1	ESPN-2000~+99bp	1041	1057	+	12.4545	2.3e-05	0.0108	tccagagggggtgggtg
ETV4	ESPN-2000~+99bp	1432	1445	-	12.4128	2.31e-05	0.0641	GCAGGAAGGCAGGA
TCF3	ESPN-2000~+99bp	879	889	+	13.1515	2.31e-05	0.0368	ggcagctgccg
KLF13	ESPN-2000~+99bp	1954	1966	-	12.3571	2.31e-05	0.0183	GGGCCCGCCCCCA
KLF9	ESPN-2000~+99bp	2040	2055	+	12.2195	2.31e-05	0.0124	aggccaggcccacagc
REST	ESPN-2000~+99bp	856	874	-	7.5	2.33e-05	0.0547	GTCCTTTCCCTGGGCCTGC
SP1	ESPN-2000~+99bp	1933	1947	-	9.33673	2.33e-05	0.0203	CCCGCCCCGCCCCGC
SP1	ESPN-2000~+99bp	1938	1952	-	9.33673	2.33e-05	0.0203	CCCGCCCCGCCCCGC
EBF1	ESPN-2000~+99bp	482	496	-	12.6515	2.33e-05	0.0262	CCCTCCCCTGGGCCT
FLI1	ESPN-2000~+99bp	1063	1073	+	12.9818	2.33e-05	0.0469	acaggaagggc
KLF1	ESPN-2000~+99bp	1908	1916	+	13.8539	2.33e-05	0.0102	cgggcgggg
SP1	ESPN-2000~+99bp	1597	1606	-	12.2569	2.33e-05	0.0203	CAGGCGGGGT
SALL4	ESPN-2000~+99bp	1013	1022	+	12.7959	2.33e-05	0.0166	ccggggtggg
ZNF263	ESPN-2000~+99bp	1939	1959	+	11.6531	2.34e-05	0.0219	cggggcggggcggggtggggg
ZNF281	ESPN-2000~+99bp	488	499	-	10.5816	2.35e-05	0.0119	CACCCCTCCCCT
MAFF	ESPN-2000~+99bp	112	127	-	12.0303	2.35e-05	0.0424	GAGCTCACGGCAGCAG
TFAP2A	ESPN-2000~+99bp	567	581	-	12.8485	2.35e-05	0.0277	GTGCCCAGAGGCAGG
RFX3	ESPN-2000~+99bp	802	817	-	11.2545	2.36e-05	0.0224	CAGGTGCCCAGGTAAC
KLF5	ESPN-2000~+99bp	1945	1954	-	12.8532	2.36e-05	0.0211	ACCCCGCCCC
REST	ESPN-2000~+99bp	870	885	-	7.29592	2.36e-05	0.0761	AGCTGCCTCCGGTCCT
KLF15	ESPN-2000~+99bp	1050	1061	-	12.3434	2.36e-05	0.0121	CCAACACCCACC
EGR2	ESPN-2000~+99bp	1952	1961	-	11.0325	2.37e-05	0.0252	CGCCCCCACC
NHLH1	ESPN-2000~+99bp	879	888	+	12.8	2.38e-05	0.0361	ggcagctgcc
NHLH1	ESPN-2000~+99bp	879	888	-	12.8	2.38e-05	0.0361	GGCAGCTGCC
NHLH1	ESPN-2000~+99bp	879	888	+	12.7959	2.38e-05	0.0388	ggcagctgcc
NHLH1	ESPN-2000~+99bp	879	888	-	12.7959	2.38e-05	0.0388	GGCAGCTGCC
ZNF263	ESPN-2000~+99bp	1581	1595	+	12.4082	2.38e-05	0.0262	tgtcctcgtgctcct
KLF11	ESPN-2000~+99bp	979	1000	-	6.76531	2.38e-05	0.0119	ACTCCGCCCCAGCCCCAGCCTG
EGR1	ESPN-2000~+99bp	1923	1936	-	12.3462	2.38e-05	0.0183	CCGCAGCCTCCGCC
ZFP42	ESPN-2000~+99bp	424	438	-	11.3367	2.38e-05	0.0994	AGGTGGCCACCTTGG
PBX3	ESPN-2000~+99bp	1091	1105	-	12.4694	2.39e-05	0.0827	GGCGGCCTATCAGCG
ZIC1	ESPN-2000~+99bp	1444	1452	-	11.9778	2.39e-05	0.0217	GGGGAGGGC
RARA	ESPN-2000~+99bp	1432	1451	-	12.2727	2.39e-05	0.0308	GGGAGGGCAGGAAGGCAGGA
ZBTB14	ESPN-2000~+99bp	1929	1940	-	12.4545	2.39e-05	0.0144	CGCCCCGCAGCC
CTCF	ESPN-2000~+99bp	1809	1820	+	12.3163	2.39e-05	0.0391	tgccctctgggg
CTCF	ESPN-2000~+99bp	581	595	-	11.5	2.4e-05	0.0162	CTGCCCTCCTCTGGG
FLI1	ESPN-2000~+99bp	197	207	+	12.9273	2.4e-05	0.0469	gcaggaagggc
TCF4	ESPN-2000~+99bp	770	779	-	12.2364	2.4e-05	0.0169	GCCAGGTGGG
IRF4	ESPN-2000~+99bp	998	1007	+	11.7545	2.4e-05	0.1	agtgaaacct
RFX3	ESPN-2000~+99bp	800	815	+	11.2091	2.41e-05	0.0224	cagttacctgggcacc
STAT1	ESPN-2000~+99bp	928	937	-	13.5306	2.41e-05	0.0504	CTTCCAGGAA
ZNF148	ESPN-2000~+99bp	1442	1453	+	12.1429	2.41e-05	0.00809	ctgccctccccg
EGR4	ESPN-2000~+99bp	1045	1060	-	12.1091	2.41e-05	0.0157	CAACACCCACCCCCTC
SP1	ESPN-2000~+99bp	2058	2067	+	12.5056	2.42e-05	0.0116	ctccgcctcc
KLF15	ESPN-2000~+99bp	2006	2020	-	12.1939	2.42e-05	0.00721	GCTCCGCTCCGCCGC
KLF11	ESPN-2000~+99bp	1955	1965	-	12.5962	2.42e-05	0.0217	GGCCCGCCCCC
MAFF	ESPN-2000~+99bp	112	127	+	11.9798	2.42e-05	0.0424	ctgctgccgtgagctc
TFAP2C	ESPN-2000~+99bp	1027	1039	-	12.4082	2.42e-05	0.0156	TCCCGTGGGGGCT
STAT1	ESPN-2000~+99bp	923	941	+	12.1818	2.42e-05	0.0503	cactgttcctggaaggggc
CTCF	ESPN-2000~+99bp	2056	2073	+	11.1327	2.43e-05	0.0125	cgctccgcctcccggccc
VEZF1	ESPN-2000~+99bp	170	191	+	12.0347	2.43e-05	0.00634	ggagagcccggagaggacagaa
POU3F2	ESPN-2000~+99bp	47	63	-	12.3871	2.43e-05	0.101	CACATGGATATTTAATC
TFAP2C	ESPN-2000~+99bp	1027	1039	-	12.431	2.44e-05	0.0152	TCCCGTGGGGGCT
SNAI2	ESPN-2000~+99bp	563	572	+	13.1429	2.44e-05	0.0943	cacacctgcc
EGR1	ESPN-2000~+99bp	260	276	+	12.3727	2.44e-05	0.0108	gtcagcaggggtgggtg
KLF11	ESPN-2000~+99bp	1933	1954	-	5.23469	2.44e-05	0.00904	ACCCCGCCCCGCCCCGCCCCGC
REST	ESPN-2000~+99bp	855	876	+	8.48485	2.44e-05	0.0712	ggcaggcccagggaaaggaccg
PAX5	ESPN-2000~+99bp	1431	1445	-	12.39	2.45e-05	0.0237	GCAGGAAGGCAGGAC
MAFG	ESPN-2000~+99bp	967	979	-	12.4587	2.45e-05	0.0931	GGCACAGTCAGCA
STAT1	ESPN-2000~+99bp	927	937	+	12.6	2.45e-05	0.0512	gttcctggaag
CTCF	ESPN-2000~+99bp	1037	1051	-	11.5	2.46e-05	0.0171	CCCCCTCTGGAGTCC
VEZF1	ESPN-2000~+99bp	1921	1942	+	12.0139	2.46e-05	0.00634	cgggcggaggctgcggggcggg
THAP1	ESPN-2000~+99bp	416	437	-	11.993	2.47e-05	0.00386	GGTGGCCACCTTGGTCATGGAC
EGR4	ESPN-2000~+99bp	1045	1060	-	12.101	2.47e-05	0.016	CAACACCCACCCCCTC
KLF1	ESPN-2000~+99bp	1048	1062	-	12.551	2.47e-05	0.00992	CCCAACACCCACCCC
ZIC3	ESPN-2000~+99bp	1260	1274	-	12.3684	2.47e-05	0.0318	AGACCCCTGCAGGGG
SP4	ESPN-2000~+99bp	1230	1249	-	12.1371	2.47e-05	0.00632	TGCCAGAGGGCGCGGGCAGG
SP3	ESPN-2000~+99bp	484	503	+	12.1835	2.47e-05	0.00244	gcccaggggaggggtgccca
CTCF	ESPN-2000~+99bp	2052	2086	+	9.49541	2.47e-05	0.0143	cagccgctccgcctcccggcccgcagatccccgac
CTCF	ESPN-2000~+99bp	2054	2074	+	11.051	2.48e-05	0.0135	gccgctccgcctcccggcccg
E2F2	ESPN-2000~+99bp	1298	1308	-	12.5816	2.48e-05	0.00922	CGCGGGAGCGC
PATZ1	ESPN-2000~+99bp	1937	1958	+	11.9514	2.48e-05	0.00458	ggcggggcggggcggggtgggg
HAND2	ESPN-2000~+99bp	563	572	+	12.6837	2.49e-05	0.08	cacacctgcc
SOX10	ESPN-2000~+99bp	956	970	+	0.153061	2.49e-05	0.104	agcatttccagtgct
EGR1	ESPN-2000~+99bp	1042	1056	-	10.8776	2.49e-05	0.0119	ACCCACCCCCTCTGG
CTCFL	ESPN-2000~+99bp	1261	1280	-	11.2018	2.49e-05	0.0128	GGGCTGAGACCCCTGCAGGG
ERG	ESPN-2000~+99bp	1063	1072	+	13.0826	2.49e-05	0.09	acaggaaggg
THAP1	ESPN-2000~+99bp	1943	1964	+	11.9718	2.5e-05	0.00386	gcggggcggggtgggggcgggc
POU3F1	ESPN-2000~+99bp	291	307	-	11.7019	2.5e-05	0.0521	TAATGACATCTCCATTA
MYB	ESPN-2000~+99bp	876	887	+	12.1061	2.5e-05	0.101	ggaggcagctgc
RARG	ESPN-2000~+99bp	1654	1671	-	7.33673	2.51e-05	0.0963	GCGGACAGGGAAAGGTCT
PAX5	ESPN-2000~+99bp	1930	1944	+	12.35	2.51e-05	0.0238	gctgcggggcggggc
CTCF	ESPN-2000~+99bp	257	277	-	11.0204	2.51e-05	0.0135	GCACCCACCCCTGCTGACCAA
PRDM1	ESPN-2000~+99bp	1655	1669	-	12.2364	2.52e-05	0.105	GGACAGGGAAAGGTC
KLF4	ESPN-2000~+99bp	1950	1960	-	12.5204	2.53e-05	0.0169	GCCCCCACCCC
FEV	ESPN-2000~+99bp	1062	1072	+	12.8571	2.53e-05	0.0935	gacaggaaggg
MAZ	ESPN-2000~+99bp	1920	1941	+	11.7394	2.54e-05	0.00459	tcgggcggaggctgcggggcgg
KLF6	ESPN-2000~+99bp	1012	1030	+	12.2273	2.54e-05	0.00901	cccggggtggggccaagcc
TFDP1	ESPN-2000~+99bp	821	831	+	12.6422	2.54e-05	0.0348	gcgcgggaggc
EGR1	ESPN-2000~+99bp	1921	1935	-	10.8265	2.55e-05	0.0119	CGCAGCCTCCGCCCG
TFAP2C	ESPN-2000~+99bp	1387	1401	-	12.6429	2.55e-05	0.0186	GGCCTCAGGCCGCCC
ZNF281	ESPN-2000~+99bp	984	995	-	12.2	2.56e-05	0.02	GCCCCAGCCCCA
ESRRA	ESPN-2000~+99bp	735	753	-	12.0918	2.56e-05	0.044	CCAGGCCAGATCGCCCTCA
HOXD10	ESPN-2000~+99bp	355	364	-	13.1818	2.56e-05	0.107	GCTTTATTGC
SP1	ESPN-2000~+99bp	1955	1965	-	12.7347	2.56e-05	0.0141	GGCCCGCCCCC
MAFF	ESPN-2000~+99bp	112	127	+	12.0493	2.57e-05	0.0695	ctgctgccgtgagctc
CTCFL	ESPN-2000~+99bp	1807	1821	+	11.3878	2.57e-05	0.0117	gctgccctctggggt
SP1	ESPN-2000~+99bp	1013	1027	-	7.93617	2.57e-05	0.0226	TTGGCCCCACCCCGG
RFX2	ESPN-2000~+99bp	800	817	+	10.2576	2.57e-05	0.0329	cagttacctgggcacctg
PAX5	ESPN-2000~+99bp	1220	1240	-	11.76	2.58e-05	0.013	GCGCGGGCAGGAGAGCGAATG
SP3	ESPN-2000~+99bp	1944	1954	-	12.4065	2.59e-05	0.0151	ACCCCGCCCCG
NHLH1	ESPN-2000~+99bp	563	572	+	12.4184	2.59e-05	0.0291	cacacctgcc
ZNF281	ESPN-2000~+99bp	1934	1945	-	10.3061	2.6e-05	0.0119	CGCCCCGCCCCG
ZNF281	ESPN-2000~+99bp	1939	1950	-	10.3061	2.6e-05	0.0119	CGCCCCGCCCCG
ZBTB18	ESPN-2000~+99bp	39	47	+	13.1837	2.6e-05	0.0448	cacctctgg
ZBTB18	ESPN-2000~+99bp	1700	1708	+	13.1837	2.6e-05	0.0448	cacctctgg
EGR3	ESPN-2000~+99bp	1950	1964	-	9.80612	2.61e-05	0.0249	GCCCGCCCCCACCCC
GABPA	ESPN-2000~+99bp	195	208	-	12.2571	2.61e-05	0.0504	GGCCCTTCCTGCCA
MXI1	ESPN-2000~+99bp	1672	1679	+	11.8818	2.62e-05	0.0304	ccacgcgg
CTCF	ESPN-2000~+99bp	581	595	-	11.398	2.62e-05	0.0202	CTGCCCTCCTCTGGG
NFYB	ESPN-2000~+99bp	149	160	+	12.4146	2.62e-05	0.0942	ccaattggcccg
KLF6	ESPN-2000~+99bp	1356	1374	-	12.1818	2.62e-05	0.00901	GGTGTGGAGGGGCTTCCAG
GLI2	ESPN-2000~+99bp	81	91	-	11.6837	2.62e-05	0.0913	TACCACCCACC
EGR2	ESPN-2000~+99bp	1045	1053	-	13.551	2.63e-05	0.0202	CACCCCCTC
TFAP2B	ESPN-2000~+99bp	1929	1938	+	12.4607	2.64e-05	0.0158	ggctgcgggg
SP4	ESPN-2000~+99bp	523	531	-	12.3596	2.64e-05	0.0139	TGGGAGGAG
EOMES	ESPN-2000~+99bp	515	524	-	12.4404	2.64e-05	0.11	AGGTGCTAAA
TFAP2A	ESPN-2000~+99bp	1567	1578	+	12.5714	2.65e-05	0.0102	tgcctcagggcc
CTCF	ESPN-2000~+99bp	2057	2071	+	11.2857	2.65e-05	0.0171	gctccgcctcccggc
KLF9	ESPN-2000~+99bp	1948	1960	-	12.2936	2.65e-05	0.0269	GCCCCCACCCCGC
SP3	ESPN-2000~+99bp	1944	1954	-	12.3821	2.65e-05	0.0148	ACCCCGCCCCG
TFAP2A	ESPN-2000~+99bp	1027	1039	-	12.898	2.65e-05	0.0137	TCCCGTGGGGGCT
CTCF	ESPN-2000~+99bp	175	189	-	11.4796	2.66e-05	0.0144	CTGTCCTCTCCGGGC
EGR3	ESPN-2000~+99bp	1669	1677	+	13.3776	2.66e-05	0.0202	cgcccacgc
PAX8	ESPN-2000~+99bp	407	426	+	11.0816	2.66e-05	0.0876	gatgagctcgtccatgacca
RFX2	ESPN-2000~+99bp	614	629	+	9.23469	2.67e-05	0.0767	tgttgctttggccacc
THAP1	ESPN-2000~+99bp	1891	1912	+	11.8662	2.67e-05	0.00386	ccgcgtcgcggcgggggcgggc
CTCF	ESPN-2000~+99bp	581	595	-	11.1939	2.67e-05	0.0135	CTGCCCTCCTCTGGG
CTCF	ESPN-2000~+99bp	581	595	-	11.4694	2.67e-05	0.0144	CTGCCCTCCTCTGGG
TFAP2A	ESPN-2000~+99bp	1567	1578	-	12.5818	2.68e-05	0.0107	GGCCCTGAGGCA
CTCF	ESPN-2000~+99bp	2057	2071	+	11.2857	2.68e-05	0.015	gctccgcctcccggc
CTCF	ESPN-2000~+99bp	2057	2071	+	11.3469	2.68e-05	0.0202	gctccgcctcccggc
TFAP2C	ESPN-2000~+99bp	980	990	+	12.2959	2.69e-05	0.0199	aggctggggct
PAX5	ESPN-2000~+99bp	2007	2021	+	12.2376	2.69e-05	0.0587	cggcggagcggagcg
E2F1	ESPN-2000~+99bp	1299	1312	-	12.4146	2.69e-05	0.012	GAGACGCGGGAGCG
TFAP2C	ESPN-2000~+99bp	1854	1865	+	12.1212	2.7e-05	0.0109	agcccctgggca
CTCFL	ESPN-2000~+99bp	2019	2033	-	11.2959	2.7e-05	0.0117	CGCGCTGCCTGGCGC
CTCF	ESPN-2000~+99bp	540	554	+	11.449	2.7e-05	0.0291	cctgccacttgctgg
CTCF	ESPN-2000~+99bp	811	825	-	11.3878	2.7e-05	0.0132	CGCGCTCCCAGGTGC
TFAP2C	ESPN-2000~+99bp	569	583	+	12.551	2.72e-05	0.0186	tgcctctgggcaccc
CTCF	ESPN-2000~+99bp	581	595	-	11.5612	2.72e-05	0.0262	CTGCCCTCCTCTGGG
TFAP2A	ESPN-2000~+99bp	1391	1401	-	12.7449	2.72e-05	0.0373	GGCCTCAGGCC
CTCF	ESPN-2000~+99bp	1261	1275	-	8.5	2.73e-05	0.0119	GAGACCCCTGCAGGG
TFAP2A	ESPN-2000~+99bp	1391	1401	-	12.8	2.73e-05	0.0344	GGCCTCAGGCC
CTCF	ESPN-2000~+99bp	581	595	-	8.4898	2.73e-05	0.0119	CTGCCCTCCTCTGGG
TFAP2A	ESPN-2000~+99bp	1854	1865	-	12.5306	2.74e-05	0.0102	TGCCCAGGGGCT
ZBTB7A	ESPN-2000~+99bp	1024	1038	+	12.5204	2.74e-05	0.014	ccaagcccccacggg
RFX2	ESPN-2000~+99bp	614	629	+	8.61429	2.75e-05	0.0951	tgttgctttggccacc
SP3	ESPN-2000~+99bp	1943	1955	-	12.2551	2.75e-05	0.0198	CACCCCGCCCCGC
PATZ1	ESPN-2000~+99bp	1902	1923	+	11.7917	2.75e-05	0.00458	cgggggcgggcggggaactcgg
CTCF	ESPN-2000~+99bp	541	555	+	10.8571	2.75e-05	0.0162	ctgccacttgctggc
ZBTB18	ESPN-2000~+99bp	38	48	-	12.5306	2.75e-05	0.0981	TCCAGAGGTGC
CTCF	ESPN-2000~+99bp	2055	2071	+	10.9082	2.75e-05	0.0187	ccgctccgcctcccggc
SP4	ESPN-2000~+99bp	1902	1916	-	12.2245	2.75e-05	0.0105	CCCCGCCCGCCCCCG
GABPA	ESPN-2000~+99bp	1063	1072	+	12.8991	2.76e-05	0.0912	acaggaaggg
ELF1	ESPN-2000~+99bp	195	208	+	12.3659	2.76e-05	0.0491	tggcaggaagggcc
KLF4	ESPN-2000~+99bp	488	499	-	12.0364	2.76e-05	0.0113	CACCCCTCCCCT
CTCF	ESPN-2000~+99bp	541	555	+	11.398	2.76e-05	0.0225	ctgccacttgctggc
NR5A2	ESPN-2000~+99bp	424	441	+	9.53535	2.76e-05	0.0468	ccaaggtggccaccttag
SP2	ESPN-2000~+99bp	1937	1953	-	10.2041	2.77e-05	0.0325	CCCCGCCCCGCCCCGCC
KLF11	ESPN-2000~+99bp	1112	1133	+	4.85714	2.77e-05	0.00911	cccacagccatgtagctcccac
CTCF	ESPN-2000~+99bp	808	828	-	10.449	2.77e-05	0.0127	TCCCGCGCTCCCAGGTGCCCA
TFAP2A	ESPN-2000~+99bp	1854	1865	+	12.5455	2.77e-05	0.0107	agcccctgggca
KLF11	ESPN-2000~+99bp	1047	1068	-	6.32653	2.77e-05	0.0119	TCCTGTCCCAACACCCACCCCC
ZBTB7A	ESPN-2000~+99bp	314	328	-	12.5	2.78e-05	0.014	CTGAGCCCCTGCCAC
CTCF	ESPN-2000~+99bp	1037	1051	-	11.602	2.78e-05	0.027	CCCCCTCTGGAGTCC
CTCF	ESPN-2000~+99bp	1809	1823	+	11.3367	2.79e-05	0.0211	tgccctctggggtct
SP3	ESPN-2000~+99bp	1929	1948	+	11.9908	2.79e-05	0.00255	ggctgcggggcggggcgggg
E2F6	ESPN-2000~+99bp	1438	1448	-	12.898	2.79e-05	0.027	AGGGCAGGAAG
CTCF	ESPN-2000~+99bp	1804	1824	+	10.4286	2.8e-05	0.0127	tttgctgccctctggggtctc
E2F6	ESPN-2000~+99bp	1903	1915	+	12.2195	2.8e-05	0.023	gggggcgggcggg
MYOD1	ESPN-2000~+99bp	1374	1385	-	12.3333	2.8e-05	0.0918	CAGCCGCTGTCG
ZBTB14	ESPN-2000~+99bp	1227	1242	-	11.3163	2.8e-05	0.0959	GGGCGCGGGCAGGAGA
CTCF	ESPN-2000~+99bp	538	558	+	10.7857	2.8e-05	0.0135	cccctgccacttgctggcctc
SP2	ESPN-2000~+99bp	1295	1316	-	11.374	2.8e-05	0.00141	TGGGGAGACGCGGGAGCGCCGG
ZNF263	ESPN-2000~+99bp	660	668	+	13.0612	2.81e-05	0.0317	ctcctcctt
HOXD9	ESPN-2000~+99bp	355	364	-	12.6139	2.81e-05	0.117	GCTTTATTGC
EBF1	ESPN-2000~+99bp	1853	1867	+	11.9645	2.81e-05	0.0233	aagcccctgggcacc
GABPA	ESPN-2000~+99bp	1060	1072	+	12.2755	2.81e-05	0.0939	gggacaggaaggg
EGR1	ESPN-2000~+99bp	1043	1055	-	11.9293	2.81e-05	0.015	CCCACCCCCTCTG
TFAP2C	ESPN-2000~+99bp	1027	1039	+	12.102	2.81e-05	0.0156	agcccccacggga
CTCF	ESPN-2000~+99bp	1808	1821	+	11.1735	2.81e-05	0.0209	ctgccctctggggt
TFAP2C	ESPN-2000~+99bp	1027	1039	+	12.1207	2.82e-05	0.0152	agcccccacggga
ZNF148	ESPN-2000~+99bp	1277	1288	+	11.898	2.82e-05	0.00809	gccccctctctc
SP1	ESPN-2000~+99bp	1943	1957	-	7.59574	2.82e-05	0.0226	CCCACCCCGCCCCGC
EGR2	ESPN-2000~+99bp	268	277	-	10.8788	2.82e-05	0.02	GCACCCACCC
SP3	ESPN-2000~+99bp	1897	1916	+	11.9725	2.82e-05	0.00255	cgcggcgggggcgggcgggg
BCL6	ESPN-2000~+99bp	928	937	+	7.4	2.83e-05	0.118	ttcctggaag
CTCFL	ESPN-2000~+99bp	1236	1250	+	11.2041	2.83e-05	0.0117	cgcgccctctggcac
THAP1	ESPN-2000~+99bp	1807	1818	-	12.4848	2.83e-05	0.0222	CCAGAGGGCAGC
KLF15	ESPN-2000~+99bp	1048	1062	-	11.9082	2.83e-05	0.00767	CCCAACACCCACCCC
E2F6	ESPN-2000~+99bp	822	831	+	12.0182	2.83e-05	0.0542	cgcgggaggc
ZBTB14	ESPN-2000~+99bp	1101	1116	+	1.45918	2.83e-05	0.0788	ccgcctgcactcccac
TFAP2B	ESPN-2000~+99bp	1854	1865	-	12.4592	2.84e-05	0.00967	TGCCCAGGGGCT
SREBF1	ESPN-2000~+99bp	338	347	+	12.9878	2.85e-05	0.0951	ctcagcccac
KLF9	ESPN-2000~+99bp	1946	1960	+	10.5429	2.85e-05	0.0107	gggcggggtgggggc
TEAD1	ESPN-2000~+99bp	700	712	+	12.3496	2.85e-05	0.119	ccagattccagcg
RFX5	ESPN-2000~+99bp	614	629	-	9.06061	2.86e-05	0.0578	GGTGGCCAAAGCAACA
RFX5	ESPN-2000~+99bp	614	629	-	9.06061	2.86e-05	0.0576	GGTGGCCAAAGCAACA
FOXC1	ESPN-2000~+99bp	383	395	+	10.495	2.86e-05	0.119	acaaaatcacaaa
EGR1	ESPN-2000~+99bp	1903	1915	-	12.1327	2.86e-05	0.0175	CCCGCCCGCCCCC
MYCN	ESPN-2000~+99bp	1670	1681	+	12.2697	2.86e-05	0.0408	gcccacgcggtc
MYCN	ESPN-2000~+99bp	1670	1681	-	12.2697	2.86e-05	0.0408	GACCGCGTGGGC
RFX1	ESPN-2000~+99bp	613	626	+	12.1727	2.86e-05	0.117	ctgttgctttggcc
CTCF	ESPN-2000~+99bp	1127	1141	+	11.8265	2.86e-05	0.0244	ctcccaccttctgtc
ZNF143	ESPN-2000~+99bp	911	925	+	8.89796	2.86e-05	0.0642	cactatgactcccac
SOX15	ESPN-2000~+99bp	12	21	-	11.6486	2.87e-05	0.12	CTATTGTTCC
SOX15	ESPN-2000~+99bp	12	21	-	11.6126	2.87e-05	0.12	CTATTGTTCC
ZNF281	ESPN-2000~+99bp	2056	2067	-	9.62921	2.87e-05	0.0141	GGAGGCGGAGCG
ZBTB18	ESPN-2000~+99bp	38	50	+	12.6327	2.87e-05	0.0583	gcacctctggatt
SP1	ESPN-2000~+99bp	990	1000	-	12.5612	2.88e-05	0.0141	ACTCCGCCCCA
ETV1	ESPN-2000~+99bp	195	208	+	12.3415	2.88e-05	0.0557	tggcaggaagggcc
PAX6	ESPN-2000~+99bp	1231	1240	+	12.3571	2.88e-05	0.0304	ctgcccgcgc
KLF9	ESPN-2000~+99bp	1950	1965	-	11.8374	2.88e-05	0.0127	GGCCCGCCCCCACCCC
TFAP2A	ESPN-2000~+99bp	1027	1039	+	12.1475	2.88e-05	0.0161	agcccccacggga
TFAP2B	ESPN-2000~+99bp	1854	1865	-	12.4655	2.88e-05	0.0111	TGCCCAGGGGCT
TFAP2A	ESPN-2000~+99bp	1027	1039	+	12.1224	2.89e-05	0.0158	agcccccacggga
CTCF	ESPN-2000~+99bp	1236	1250	+	11.2551	2.89e-05	0.0132	cgcgccctctggcac
CTCF	ESPN-2000~+99bp	2057	2071	+	11.1122	2.89e-05	0.0187	gctccgcctcccggc
MAF	ESPN-2000~+99bp	966	974	-	12.1616	2.9e-05	0.12	AGTCAGCAC
KLF15	ESPN-2000~+99bp	1023	1034	+	11.9441	2.92e-05	0.017	gccaagccccca
SP4	ESPN-2000~+99bp	583	602	+	11.871	2.93e-05	0.00695	cagaggagggcagcgccagc
INSM1	ESPN-2000~+99bp	1238	1249	-	9.19388	2.93e-05	0.105	TGCCAGAGGGCG
ATF6	ESPN-2000~+99bp	112	123	+	10.898	2.94e-05	0.0553	ctgctgccgtga
ESR2	ESPN-2000~+99bp	1860	1874	+	12.1538	2.94e-05	0.0962	tgggcaccttgcccc
ZBTB18	ESPN-2000~+99bp	38	50	+	10.9898	2.94e-05	0.096	gcacctctggatt
CTCFL	ESPN-2000~+99bp	1808	1819	-	12.0714	2.95e-05	0.0304	CCCAGAGGGCAG
PAX2	ESPN-2000~+99bp	2006	2022	+	10.6545	2.95e-05	0.103	gcggcggagcggagcgc
SP2	ESPN-2000~+99bp	1380	1401	+	11.2846	2.95e-05	0.00144	cggctgcgggcggcctgaggcc
TFAP2C	ESPN-2000~+99bp	1567	1578	-	12.0202	2.95e-05	0.0109	GGCCCTGAGGCA
KLF1	ESPN-2000~+99bp	1230	1243	-	11.9091	2.95e-05	0.013	AGGGCGCGGGCAGG
MAF	ESPN-2000~+99bp	112	127	-	11.99	2.96e-05	0.0594	GAGCTCACGGCAGCAG
WT1	ESPN-2000~+99bp	1905	1911	-	2.02006	2.96e-05	0.0131	CCCGCCC
WT1	ESPN-2000~+99bp	1909	1915	-	2.02006	2.96e-05	0.0131	CCCGCCC
WT1	ESPN-2000~+99bp	1936	1942	-	2.02006	2.96e-05	0.0131	CCCGCCC
WT1	ESPN-2000~+99bp	1941	1947	-	2.02006	2.96e-05	0.0131	CCCGCCC
WT1	ESPN-2000~+99bp	1946	1952	-	2.02006	2.96e-05	0.0131	CCCGCCC
WT1	ESPN-2000~+99bp	1957	1963	-	2.02006	2.96e-05	0.0131	CCCGCCC
WT1	ESPN-2000~+99bp	821	827	-	1.98714	2.96e-05	0.0185	CCCGCGC
WT1	ESPN-2000~+99bp	1234	1240	+	1.98714	2.96e-05	0.0185	cccgcgc
WT1	ESPN-2000~+99bp	1905	1911	-	2.12607	2.96e-05	0.0126	CCCGCCC
WT1	ESPN-2000~+99bp	1909	1915	-	2.12607	2.96e-05	0.0126	CCCGCCC
WT1	ESPN-2000~+99bp	1936	1942	-	2.12607	2.96e-05	0.0126	CCCGCCC
WT1	ESPN-2000~+99bp	1941	1947	-	2.12607	2.96e-05	0.0126	CCCGCCC
WT1	ESPN-2000~+99bp	1946	1952	-	2.12607	2.96e-05	0.0126	CCCGCCC
WT1	ESPN-2000~+99bp	1957	1963	-	2.12607	2.96e-05	0.0126	CCCGCCC
SP4	ESPN-2000~+99bp	1936	1952	-	8	2.96e-05	0.0278	CCCGCCCCGCCCCGCCC
ZBTB18	ESPN-2000~+99bp	38	50	+	11.7551	2.96e-05	0.116	gcacctctggatt
E2F6	ESPN-2000~+99bp	1300	1310	-	12.8265	2.96e-05	0.027	GACGCGGGAGC
SP3	ESPN-2000~+99bp	981	1000	+	11.8899	2.97e-05	0.00257	ggctggggctggggcggagt
MAFF	ESPN-2000~+99bp	112	127	-	10.9899	2.97e-05	0.0976	GAGCTCACGGCAGCAG
RFX3	ESPN-2000~+99bp	614	629	+	11.1111	2.98e-05	0.0693	tgttgctttggccacc
RBPJ	ESPN-2000~+99bp	1124	1133	+	10.5946	2.98e-05	0.105	tagctcccac
VEZF1	ESPN-2000~+99bp	1328	1349	-	11.7222	2.98e-05	0.00634	AGAAGGCAGGGATGGGTGGGAG
VEZF1	ESPN-2000~+99bp	2055	2076	-	11.7222	2.98e-05	0.00634	TGCGGGCCGGGAGGCGGAGCGG
VEZF1	ESPN-2000~+99bp	1937	1958	+	11.7222	2.98e-05	0.00634	ggcggggcggggcggggtgggg
PATZ1	ESPN-2000~+99bp	1222	1243	-	11.6597	2.98e-05	0.00458	AGGGCGCGGGCAGGAGAGCGAA
RFX3	ESPN-2000~+99bp	613	626	+	11.9597	2.98e-05	0.116	ctgttgctttggcc
TFAP2C	ESPN-2000~+99bp	1567	1577	+	12.1633	2.99e-05	0.0199	tgcctcagggc
ETV2	ESPN-2000~+99bp	1062	1072	+	12.7041	2.99e-05	0.0877	gacaggaaggg
CTCF	ESPN-2000~+99bp	1460	1472	+	12.0364	2.99e-05	0.0235	cctctgggggcag
TFAP2C	ESPN-2000~+99bp	1854	1865	-	12	2.99e-05	0.0109	TGCCCAGGGGCT
CTCF	ESPN-2000~+99bp	2057	2070	+	11.0408	3e-05	0.0209	gctccgcctcccgg
TFAP2C	ESPN-2000~+99bp	1391	1401	+	11.2653	3.02e-05	0.0259	ggcctgaggcc
ZNF148	ESPN-2000~+99bp	1903	1914	-	11.7857	3.02e-05	0.00809	CCGCCCGCCCCC
PATZ1	ESPN-2000~+99bp	314	335	+	11.6389	3.02e-05	0.00458	gtggcaggggctcaggggcatc
ETV4	ESPN-2000~+99bp	660	673	-	11.7449	3.02e-05	0.0564	AAAGGAAGGAGGAG
CTCF	ESPN-2000~+99bp	541	555	+	11.0102	3.02e-05	0.0171	ctgccacttgctggc
SP2	ESPN-2000~+99bp	1444	1452	-	12.4045	3.03e-05	0.0118	GGGGAGGGC
TCF12	ESPN-2000~+99bp	877	887	+	12.8367	3.03e-05	0.045	gaggcagctgc
CTCF	ESPN-2000~+99bp	581	595	-	11.2041	3.03e-05	0.022	CTGCCCTCCTCTGGG
SP4	ESPN-2000~+99bp	1013	1027	-	12.0612	3.03e-05	0.0105	TTGGCCCCACCCCGG
TFAP2A	ESPN-2000~+99bp	1633	1644	+	12.4184	3.04e-05	0.00863	agccccacggca
TFEB	ESPN-2000~+99bp	276	286	-	13.0714	3.05e-05	0.126	CACATGTGAGC
KLF6	ESPN-2000~+99bp	1228	1246	-	11.9545	3.05e-05	0.00901	CAGAGGGCGCGGGCAGGAG
ZIC3	ESPN-2000~+99bp	259	273	-	12	3.06e-05	0.0318	CCACCCCTGCTGACC
THAP1	ESPN-2000~+99bp	1996	2017	-	11.6479	3.06e-05	0.00386	CCGCTCCGCCGCGCTCTGGGGC
MAF	ESPN-2000~+99bp	112	127	+	11.94	3.06e-05	0.0594	ctgctgccgtgagctc
TFAP2A	ESPN-2000~+99bp	1567	1577	-	12.949	3.07e-05	0.0166	GCCCTGAGGCA
SNAI1	ESPN-2000~+99bp	563	572	+	12.6224	3.07e-05	0.116	cacacctgcc
E2F6	ESPN-2000~+99bp	1300	1310	-	12.8367	3.08e-05	0.0504	GACGCGGGAGC
KLF4	ESPN-2000~+99bp	1047	1058	-	11.9	3.08e-05	0.0113	ACACCCACCCCC
RELB	ESPN-2000~+99bp	1520	1531	+	12.1209	3.09e-05	0.127	cggggatttcga
PAX5	ESPN-2000~+99bp	1431	1445	-	12.05	3.09e-05	0.0166	GCAGGAAGGCAGGAC
ZNF263	ESPN-2000~+99bp	474	494	+	11.1429	3.09e-05	0.0219	aatggaggaggcccaggggag
TFAP2B	ESPN-2000~+99bp	1027	1039	+	12.0164	3.09e-05	0.0147	agcccccacggga
CTCF	ESPN-2000~+99bp	1126	1143	+	10.8367	3.09e-05	0.0187	gctcccaccttctgtcag
ETV4	ESPN-2000~+99bp	1432	1445	-	11.7041	3.1e-05	0.0564	GCAGGAAGGCAGGA
E2F1	ESPN-2000~+99bp	1933	1946	+	12.1951	3.1e-05	0.012	gcggggcggggcgg
E2F1	ESPN-2000~+99bp	1938	1951	+	12.1951	3.1e-05	0.012	gcggggcggggcgg
MAX	ESPN-2000~+99bp	1584	1593	-	12.7143	3.1e-05	0.112	GAGCACGAGG
TCF12	ESPN-2000~+99bp	880	890	-	12.8061	3.1e-05	0.045	TCGGCAGCTGC
PATZ1	ESPN-2000~+99bp	1054	1075	+	11.5972	3.1e-05	0.00458	ggtgttgggacaggaagggcac
PATZ1	ESPN-2000~+99bp	1598	1605	+	12.3367	3.11e-05	0.0133	ccccgcct
ZIC3	ESPN-2000~+99bp	1257	1271	+	11.9737	3.11e-05	0.0318	gagcccctgcagggg
TFAP2B	ESPN-2000~+99bp	1027	1039	+	12	3.11e-05	0.0152	agcccccacggga
ATF6	ESPN-2000~+99bp	1032	1042	-	10.7857	3.11e-05	0.113	GAGTCCCGTGG
ZBTB18	ESPN-2000~+99bp	38	50	-	11.6143	3.11e-05	0.0956	AATCCAGAGGTGC
EGR1	ESPN-2000~+99bp	1943	1959	+	12.0091	3.11e-05	0.0123	gcggggcggggtggggg
ATF6	ESPN-2000~+99bp	1544	1557	+	8.9898	3.12e-05	0.117	cagggacgtggcag
ZIC1	ESPN-2000~+99bp	916	930	+	8.71429	3.12e-05	0.114	tgactcccactgttc
CTCF	ESPN-2000~+99bp	542	554	+	11.2959	3.12e-05	0.0334	tgccacttgctgg
SP3	ESPN-2000~+99bp	1660	1679	-	11.8073	3.13e-05	0.0026	CCGCGTGGGCGGACAGGGAA
MAFA	ESPN-2000~+99bp	112	127	+	11.6667	3.13e-05	0.0783	ctgctgccgtgagctc
SP1	ESPN-2000~+99bp	1908	1917	+	11.9541	3.13e-05	0.0218	cgggcgggga
KLF15	ESPN-2000~+99bp	1050	1061	-	11.8462	3.13e-05	0.017	CCAACACCCACC
KLF15	ESPN-2000~+99bp	1234	1244	+	11.4038	3.14e-05	0.00688	cccgcgccctc
NR1H4	ESPN-2000~+99bp	313	331	+	11.776	3.14e-05	0.0325	agtggcaggggctcagggg
E2F6	ESPN-2000~+99bp	1300	1310	-	12.7041	3.14e-05	0.0425	GACGCGGGAGC
TEAD4	ESPN-2000~+99bp	700	711	+	12.1284	3.14e-05	0.131	ccagattccagc
ETS2	ESPN-2000~+99bp	662	674	-	11.7424	3.14e-05	0.107	AAAAGGAAGGAGG
KLF4	ESPN-2000~+99bp	1050	1060	-	12.4679	3.15e-05	0.111	CAACACCCACC
PAX5	ESPN-2000~+99bp	1996	2010	+	12.02	3.15e-05	0.0166	gccccagagcgcggc
CTCF	ESPN-2000~+99bp	581	594	-	11.4796	3.15e-05	0.026	TGCCCTCCTCTGGG
CTCF	ESPN-2000~+99bp	1810	1824	+	11.4388	3.16e-05	0.0301	gccctctggggtctc
ETV4	ESPN-2000~+99bp	1062	1072	+	12.3265	3.16e-05	0.117	gacaggaaggg
TFAP2B	ESPN-2000~+99bp	1809	1821	+	11.949	3.17e-05	0.0152	tgccctctggggt
NR2C2	ESPN-2000~+99bp	1324	1338	-	11.0714	3.17e-05	0.121	ATGGGTGGGAGGTTA
THAP1	ESPN-2000~+99bp	1990	2011	-	11.5915	3.17e-05	0.00386	CGCCGCGCTCTGGGGCCGGAGC
GFI1B	ESPN-2000~+99bp	79	99	-	10.2959	3.17e-05	0.112	GAAATCTGTACCACCCACCAA
ETV3	ESPN-2000~+99bp	649	669	-	7.79592	3.17e-05	0.0838	GAAGGAGGAGTCATTTCCTCG
SOX9	ESPN-2000~+99bp	219	235	+	-0.0714286	3.17e-05	0.132	cctgagtttgagtcatg
KLF6	ESPN-2000~+99bp	472	490	+	11.8939	3.17e-05	0.00901	ggaatggaggaggcccagg
NFIC	ESPN-2000~+99bp	1209	1219	+	13.2114	3.18e-05	0.125	ggcttggcaca
HSF1	ESPN-2000~+99bp	1241	1255	-	12.1429	3.18e-05	0.111	GGAAAGTGCCAGAGG
TFAP2B	ESPN-2000~+99bp	1391	1401	+	12.449	3.18e-05	0.0533	ggcctgaggcc
PAX5	ESPN-2000~+99bp	1888	1902	-	12.01	3.18e-05	0.0166	GCCGCGACGCGGGGA
TFAP2A	ESPN-2000~+99bp	1567	1577	+	12.9184	3.18e-05	0.0166	tgcctcagggc
KLF15	ESPN-2000~+99bp	1633	1651	-	10.7121	3.18e-05	0.00851	GAGGAGGTGCCGTGGGGCT
TCF4	ESPN-2000~+99bp	564	571	+	13.1837	3.18e-05	0.105	acacctgc
TCF12	ESPN-2000~+99bp	564	571	+	12.551	3.18e-05	0.115	acacctgc
EBF1	ESPN-2000~+99bp	1458	1472	-	12.1061	3.19e-05	0.0262	CTGCCCCCAGAGGTT
PAX2	ESPN-2000~+99bp	2003	2022	-	11.94	3.19e-05	0.0322	GCGCTCCGCTCCGCCGCGCT
TFAP2A	ESPN-2000~+99bp	1380	1391	+	12.3469	3.19e-05	0.0102	cggctgcgggcg
TFAP2A	ESPN-2000~+99bp	1537	1549	+	12.6429	3.2e-05	0.0137	agcccttcaggga
TFAP2B	ESPN-2000~+99bp	1809	1821	+	11.9344	3.2e-05	0.0147	tgccctctggggt
TFAP2B	ESPN-2000~+99bp	1391	1401	-	12.4545	3.21e-05	0.0513	GGCCTCAGGCC
KLF6	ESPN-2000~+99bp	1327	1345	-	11.8788	3.21e-05	0.00901	GGCAGGGATGGGTGGGAGG
TFAP2A	ESPN-2000~+99bp	1380	1391	-	12.3636	3.21e-05	0.0107	CGCCCGCAGCCG
ZIC1	ESPN-2000~+99bp	1896	1910	-	9.88776	3.21e-05	0.0577	CCGCCCCCGCCGCGA
CTCF	ESPN-2000~+99bp	581	595	-	10.5204	3.22e-05	0.0162	CTGCCCTCCTCTGGG
RXRG	ESPN-2000~+99bp	1323	1337	-	12.0606	3.22e-05	0.123	TGGGTGGGAGGTTAG
CTCF	ESPN-2000~+99bp	1234	1249	+	11.1939	3.22e-05	0.0243	cccgcgccctctggca
KLF5	ESPN-2000~+99bp	1048	1061	+	11.9545	3.23e-05	0.0135	ggggtgggtgttgg
ZNF263	ESPN-2000~+99bp	1926	1946	+	11.0612	3.23e-05	0.0219	ggaggctgcggggcggggcgg
CTCF	ESPN-2000~+99bp	541	555	+	10.8673	3.23e-05	0.0187	ctgccacttgctggc
KLF15	ESPN-2000~+99bp	2048	2066	-	10.6818	3.23e-05	0.00851	GAGGCGGAGCGGCTGTGGG
CTCF	ESPN-2000~+99bp	260	275	-	11.8714	3.24e-05	0.0186	ACCCACCCCTGCTGAC
HINFP	ESPN-2000~+99bp	1924	1942	+	-2.60204	3.24e-05	0.0126	gcggaggctgcggggcggg
PLAG1	ESPN-2000~+99bp	2079	2092	-	7.80612	3.24e-05	0.04	GCGGCCGTCGGGGA
CTCF	ESPN-2000~+99bp	1127	1141	+	11.1122	3.25e-05	0.0211	ctcccaccttctgtc
REST	ESPN-2000~+99bp	855	875	-	3.71429	3.25e-05	0.0956	GGTCCTTTCCCTGGGCCTGCC
SP1	ESPN-2000~+99bp	1222	1243	-	7.01515	3.25e-05	0.00345	AGGGCGCGGGCAGGAGAGCGAA
CTCFL	ESPN-2000~+99bp	1997	2010	+	11.3171	3.25e-05	0.0192	ccccagagcgcggc
SP3	ESPN-2000~+99bp	1944	1963	+	11.7431	3.25e-05	0.0026	cggggcggggtgggggcggg
KLF15	ESPN-2000~+99bp	1044	1055	-	11.9697	3.25e-05	0.0121	CCCACCCCCTCT
KLF15	ESPN-2000~+99bp	1046	1057	-	11.9697	3.25e-05	0.0121	CACCCACCCCCT
TFAP2B	ESPN-2000~+99bp	1567	1577	+	12.7653	3.26e-05	0.0429	tgcctcagggc
KLF6	ESPN-2000~+99bp	1015	1025	-	12.4286	3.26e-05	0.0242	GGCCCCACCCC
GLI1	ESPN-2000~+99bp	81	91	-	10.9388	3.26e-05	0.112	TACCACCCACC
GFI1	ESPN-2000~+99bp	1685	1705	+	7.32653	3.26e-05	0.0777	acaatcactccccatcacctc
ZNF263	ESPN-2000~+99bp	1328	1348	-	11.0408	3.26e-05	0.0219	GAAGGCAGGGATGGGTGGGAG
E2F6	ESPN-2000~+99bp	1436	1448	-	12.0429	3.27e-05	0.0281	AGGGCAGGAAGGC
E2F6	ESPN-2000~+99bp	1227	1237	-	12.6531	3.27e-05	0.027	CGGGCAGGAGA
TFAP2A	ESPN-2000~+99bp	1851	1865	+	12.1455	3.27e-05	0.0211	agaagcccctgggca
AR	ESPN-2000~+99bp	1396	1412	-	9.37755	3.27e-05	0.127	GGGAACGCCATGGCCTC
KLF9	ESPN-2000~+99bp	1013	1025	-	11.9266	3.27e-05	0.0269	GGCCCCACCCCGG
SP4	ESPN-2000~+99bp	1020	1036	+	7.70408	3.28e-05	0.0278	ggggccaagcccccacg
ZNF76	ESPN-2000~+99bp	1941	1961	-	9.34483	3.28e-05	0.0622	CGCCCCCACCCCGCCCCGCCC
CTCF	ESPN-2000~+99bp	1126	1143	+	10.4898	3.29e-05	0.0141	gctcccaccttctgtcag
MAZ	ESPN-2000~+99bp	490	498	-	12.1837	3.29e-05	0.0148	ACCCCTCCC
KLF6	ESPN-2000~+99bp	1015	1025	-	12.4483	3.29e-05	0.0257	GGCCCCACCCC
MYC	ESPN-2000~+99bp	395	405	-	12.4796	3.3e-05	0.112	AGCACATGGTT
CTCF	ESPN-2000~+99bp	581	594	-	11.3469	3.3e-05	0.0281	TGCCCTCCTCTGGG
ETV1	ESPN-2000~+99bp	1436	1446	-	11.551	3.31e-05	0.0373	GGCAGGAAGGC
KLF15	ESPN-2000~+99bp	1897	1907	-	11.2115	3.31e-05	0.00688	CCCCCGCCGCG
TFAP2C	ESPN-2000~+99bp	1391	1401	-	11.2143	3.31e-05	0.0259	GGCCTCAGGCC
CTCF	ESPN-2000~+99bp	1994	2014	-	10.3367	3.31e-05	0.0144	CTCCGCCGCGCTCTGGGGCCG
CTCF	ESPN-2000~+99bp	258	277	-	9.43119	3.31e-05	0.0214	GCACCCACCCCTGCTGACCA
CTCF	ESPN-2000~+99bp	1808	1827	-	11.4697	3.31e-05	0.0297	GTTGAGACCCCAGAGGGCAG
RFX3	ESPN-2000~+99bp	614	629	+	10.803	3.31e-05	0.0749	tgttgctttggccacc
BATF	ESPN-2000~+99bp	225	235	-	12.52	3.32e-05	0.139	CATGACTCAAA
ZNF76	ESPN-2000~+99bp	745	766	+	10.5854	3.32e-05	0.0346	ctggcctggtggaagtcgttgg
WT1	ESPN-2000~+99bp	1434	1453	-	10.5606	3.32e-05	0.00419	CGGGGAGGGCAGGAAGGCAG
WT1	ESPN-2000~+99bp	1438	1457	-	10.5606	3.32e-05	0.00419	CCAGCGGGGAGGGCAGGAAG
MAZ	ESPN-2000~+99bp	1935	1945	-	11.7347	3.33e-05	0.0167	CGCCCCGCCCC
MAZ	ESPN-2000~+99bp	1940	1950	-	11.7347	3.33e-05	0.0167	CGCCCCGCCCC
RFX3	ESPN-2000~+99bp	614	629	-	10.8889	3.33e-05	0.0693	GGTGGCCAAAGCAACA
NFE2	ESPN-2000~+99bp	655	665	+	9.37755	3.33e-05	0.137	aatgactcctc
EGR2	ESPN-2000~+99bp	1951	1963	-	10.9796	3.33e-05	0.0383	CCCGCCCCCACCC
ZNF250	ESPN-2000~+99bp	375	384	+	11.2828	3.34e-05	0.049	cctggcccac
EGR1	ESPN-2000~+99bp	1223	1242	+	10.0918	3.34e-05	0.0147	tcgctctcctgcccgcgccc
KLF4	ESPN-2000~+99bp	1907	1918	-	11.8	3.34e-05	0.0113	TTCCCCGCCCGC
EGR1	ESPN-2000~+99bp	1230	1242	+	11.7374	3.35e-05	0.0154	cctgcccgcgccc
KLF15	ESPN-2000~+99bp	1232	1242	+	11.1346	3.35e-05	0.00688	tgcccgcgccc
KLF3	ESPN-2000~+99bp	985	996	-	9.83673	3.35e-05	0.029	CGCCCCAGCCCC
ETV2	ESPN-2000~+99bp	1434	1449	-	11.8286	3.35e-05	0.057	GAGGGCAGGAAGGCAG
ELK1	ESPN-2000~+99bp	1062	1072	+	12.2347	3.36e-05	0.124	gacaggaaggg
ZBTB17	ESPN-2000~+99bp	1588	1606	-	11.7477	3.36e-05	0.0118	CAGGCGGGGTGAGGAGCAC
HSF2	ESPN-2000~+99bp	1241	1255	-	11.9358	3.36e-05	0.14	GGAAAGTGCCAGAGG
MAX	ESPN-2000~+99bp	1584	1594	-	12.5102	3.36e-05	0.123	GGAGCACGAGG
ZNF281	ESPN-2000~+99bp	1271	1282	+	9.64286	3.37e-05	0.0119	gtctcagccccc
PATZ1	ESPN-2000~+99bp	1327	1348	-	11.4653	3.37e-05	0.00458	GAAGGCAGGGATGGGTGGGAGG
TFAP2A	ESPN-2000~+99bp	1853	1867	-	12.2143	3.37e-05	0.0188	GGTGCCCAGGGGCTT
RARG	ESPN-2000~+99bp	1431	1448	-	11.856	3.37e-05	0.0587	AGGGCAGGAAGGCAGGAC
EGR1	ESPN-2000~+99bp	818	832	-	10.1429	3.38e-05	0.0136	GGCCTCCCGCGCTCC
EGR2	ESPN-2000~+99bp	1670	1678	+	10.1122	3.38e-05	0.12	gcccacgcg
ASCL1	ESPN-2000~+99bp	878	890	+	12.2276	3.38e-05	0.0306	aggcagctgccga
SP1	ESPN-2000~+99bp	1301	1315	+	11.7143	3.38e-05	0.0092	ctcccgcgtctcccc
E2F4	ESPN-2000~+99bp	1299	1309	-	12.4828	3.39e-05	0.034	ACGCGGGAGCG
ZNF263	ESPN-2000~+99bp	1437	1451	+	11.7959	3.39e-05	0.028	ccttcctgccctccc
TFAP2A	ESPN-2000~+99bp	569	580	-	12.2347	3.39e-05	0.0102	TGCCCAGAGGCA
PRDM1	ESPN-2000~+99bp	863	877	-	12.1429	3.4e-05	0.0701	CCGGTCCTTTCCCTG
TCF12	ESPN-2000~+99bp	564	571	+	12.6939	3.4e-05	0.0597	acacctgc
ZEB1	ESPN-2000~+99bp	563	570	+	13.1531	3.4e-05	0.0806	cacacctg
SP3	ESPN-2000~+99bp	1047	1057	-	12.065	3.4e-05	0.0151	CACCCACCCCC
SP3	ESPN-2000~+99bp	1047	1057	-	12.0569	3.4e-05	0.0148	CACCCACCCCC
ZBTB14	ESPN-2000~+99bp	1235	1243	+	12.8776	3.4e-05	0.0572	ccgcgccct
MAZ	ESPN-2000~+99bp	1929	1950	+	11.2324	3.41e-05	0.00555	ggctgcggggcggggcggggcg
ZNF263	ESPN-2000~+99bp	140	160	-	10.8367	3.41e-05	0.018	CGGGCCAATTGGGTCCTCCCC
NFYA	ESPN-2000~+99bp	1090	1105	-	12.3421	3.41e-05	0.124	GGCGGCCTATCAGCGA
YY1	ESPN-2000~+99bp	64	86	+	8.63265	3.42e-05	0.142	aagcatggtgagcacttggtggg
CTCF	ESPN-2000~+99bp	258	276	+	10.2459	3.42e-05	0.0264	tggtcagcaggggtgggtg
CTCF	ESPN-2000~+99bp	1805	1824	+	10.8469	3.42e-05	0.0239	ttgctgccctctggggtctc
TFAP2A	ESPN-2000~+99bp	567	580	+	12.0569	3.42e-05	0.0192	cctgcctctgggca
E2F1	ESPN-2000~+99bp	1902	1915	+	12.0407	3.42e-05	0.012	cgggggcgggcggg
RFX3	ESPN-2000~+99bp	614	629	-	3.75862	3.42e-05	0.136	GGTGGCCAAAGCAACA
ZNF281	ESPN-2000~+99bp	488	499	+	9.13483	3.43e-05	0.0141	aggggaggggtg
E2F1	ESPN-2000~+99bp	1300	1310	-	12.9836	3.43e-05	0.0453	GACGCGGGAGC
EGR2	ESPN-2000~+99bp	1899	1911	-	10.9082	3.43e-05	0.0383	CCCGCCCCCGCCG
KLF5	ESPN-2000~+99bp	1546	1559	+	11.8485	3.44e-05	0.0135	gggacgtggcaggg
AR	ESPN-2000~+99bp	779	788	+	12.1193	3.44e-05	0.0337	ctaggcacag
EBF1	ESPN-2000~+99bp	1644	1658	+	11.9697	3.44e-05	0.0262	acctcctcagagacc
ZNF143	ESPN-2000~+99bp	9	23	-	8.40816	3.44e-05	0.0642	AACTATTGTTCCCAG
TP73	ESPN-2000~+99bp	1553	1571	-	11.0102	3.45e-05	0.0636	AGGCAGGAGCAGCCCTGCC
KLF4	ESPN-2000~+99bp	1908	1918	-	12.0714	3.45e-05	0.0162	TTCCCCGCCCG
PHOX2B	ESPN-2000~+99bp	152	161	-	4.08673	3.45e-05	0.111	CCGGGCCAAT
E2F2	ESPN-2000~+99bp	1952	1962	+	12.0612	3.45e-05	0.00922	ggtgggggcgg
CTCF	ESPN-2000~+99bp	579	593	-	11.2653	3.45e-05	0.0301	GCCCTCCTCTGGGTG
PATZ1	ESPN-2000~+99bp	1940	1961	+	11.4236	3.45e-05	0.00458	ggggcggggcggggtgggggcg
NFE2	ESPN-2000~+99bp	655	665	+	8.06122	3.46e-05	0.144	aatgactcctc
RXRA	ESPN-2000~+99bp	1386	1405	+	11.7823	3.46e-05	0.0241	cgggcggcctgaggccatgg
TFAP2A	ESPN-2000~+99bp	569	580	+	12.2364	3.46e-05	0.0107	tgcctctgggca
THAP1	ESPN-2000~+99bp	1943	1964	-	11.4437	3.47e-05	0.00386	GCCCGCCCCCACCCCGCCCCGC
ZNF281	ESPN-2000~+99bp	1934	1945	+	9.08989	3.47e-05	0.0141	cggggcggggcg
ZNF281	ESPN-2000~+99bp	1939	1950	+	9.08989	3.47e-05	0.0141	cggggcggggcg
MAZ	ESPN-2000~+99bp	1946	1954	-	11.8061	3.47e-05	0.0148	ACCCCGCCC
NR5A2	ESPN-2000~+99bp	424	441	-	9.0202	3.47e-05	0.0468	CTAAGGTGGCCACCTTGG
EGR4	ESPN-2000~+99bp	1901	1916	-	11.4727	3.48e-05	0.0173	CCCCGCCCGCCCCCGC
CTCF	ESPN-2000~+99bp	808	826	+	9.78788	3.48e-05	0.0144	tgggcacctgggagcgcgg
TFAP2B	ESPN-2000~+99bp	1855	1864	-	12.1798	3.48e-05	0.0174	GCCCAGGGGC
CTCF	ESPN-2000~+99bp	579	593	-	11.1224	3.49e-05	0.0312	GCCCTCCTCTGGGTG
TFAP2C	ESPN-2000~+99bp	1391	1401	-	11.949	3.49e-05	0.0199	GGCCTCAGGCC
ZNF148	ESPN-2000~+99bp	1949	1960	-	11.4694	3.49e-05	0.00809	GCCCCCACCCCG
TFAP2A	ESPN-2000~+99bp	1391	1401	-	12.3163	3.49e-05	0.0425	GGCCTCAGGCC
ZBTB18	ESPN-2000~+99bp	1377	1388	-	11.6837	3.5e-05	0.119	CCGCAGCCGCTG
CTCF	ESPN-2000~+99bp	848	857	+	12.5818	3.5e-05	0.0393	actaggtggc
SP3	ESPN-2000~+99bp	1916	1935	+	11.6239	3.5e-05	0.00269	gaactcgggcggaggctgcg
PATZ1	ESPN-2000~+99bp	1945	1966	+	11.4028	3.5e-05	0.00458	ggggcggggtgggggcgggccc
E2F4	ESPN-2000~+99bp	1294	1308	-	12.1224	3.51e-05	0.042	CGCGGGAGCGCCGGC
EGR2	ESPN-2000~+99bp	2058	2075	-	11.5645	3.51e-05	0.0107	GCGGGCCGGGAGGCGGAG
ERG	ESPN-2000~+99bp	196	206	+	12.4796	3.51e-05	0.0687	ggcaggaaggg
ZNF148	ESPN-2000~+99bp	2059	2070	+	11.4592	3.51e-05	0.00809	tccgcctcccgg
TFAP2C	ESPN-2000~+99bp	1634	1644	+	10.1545	3.52e-05	0.0327	gccccacggca
CTCF	ESPN-2000~+99bp	1809	1821	+	11.4898	3.53e-05	0.0392	tgccctctggggt
KLF15	ESPN-2000~+99bp	1434	1452	-	10.5	3.53e-05	0.00851	GGGGAGGGCAGGAAGGCAG
HINFP	ESPN-2000~+99bp	1924	1942	-	-2.92857	3.53e-05	0.0126	CCCGCCCCGCAGCCTCCGC
PAX2	ESPN-2000~+99bp	407	426	-	11.79	3.53e-05	0.0322	TGGTCATGGACGAGCTCATC
ZBTB18	ESPN-2000~+99bp	1699	1711	+	11.7755	3.53e-05	0.0667	tcacctctggaat
ZNF263	ESPN-2000~+99bp	1551	1571	+	11.449	3.53e-05	0.0208	gtggcagggctgctcctgcct
NHLH1	ESPN-2000~+99bp	1377	1388	-	11.6341	3.54e-05	0.127	CCGCAGCCGCTG
CTCF	ESPN-2000~+99bp	541	555	+	10.9286	3.54e-05	0.0259	ctgccacttgctggc
ZNF76	ESPN-2000~+99bp	1941	1961	-	9.42857	3.55e-05	0.067	CGCCCCCACCCCGCCCCGCCC
TFAP2C	ESPN-2000~+99bp	1773	1785	-	11.9898	3.55e-05	0.0599	AGCCGTCCAGGCA
REST	ESPN-2000~+99bp	808	826	-	6.27551	3.55e-05	0.0547	CCGCGCTCCCAGGTGCCCA
KLF9	ESPN-2000~+99bp	982	996	+	10	3.56e-05	0.0117	gctggggctggggcg
GFI1B	ESPN-2000~+99bp	79	99	-	9.93878	3.57e-05	0.0881	GAAATCTGTACCACCCACCAA
PAX6	ESPN-2000~+99bp	1982	1991	+	12	3.57e-05	0.0304	gtccgcgggc
ESR1	ESPN-2000~+99bp	1487	1496	-	11.3452	3.57e-05	0.114	CCAGGGTCCC
FOXO3	ESPN-2000~+99bp	1950	1960	-	11.6633	3.57e-05	0.0552	GCCCCCACCCC
EGR4	ESPN-2000~+99bp	1901	1916	-	11.4646	3.58e-05	0.0176	CCCCGCCCGCCCCCGC
KLF6	ESPN-2000~+99bp	1015	1025	-	11.5612	3.58e-05	0.024	GGCCCCACCCC
YY1	ESPN-2000~+99bp	824	838	+	11.6327	3.58e-05	0.125	cgggaggccatcacg
CTCF	ESPN-2000~+99bp	541	555	+	11.0204	3.58e-05	0.0262	ctgccacttgctggc
CTCF	ESPN-2000~+99bp	258	278	-	9.87755	3.58e-05	0.0127	AGCACCCACCCCTGCTGACCA
CTCF	ESPN-2000~+99bp	2055	2070	+	10.3673	3.58e-05	0.0225	ccgctccgcctcccgg
MAZ	ESPN-2000~+99bp	1940	1961	+	11.1408	3.59e-05	0.00555	ggggcggggcggggtgggggcg
E2F1	ESPN-2000~+99bp	1230	1243	-	11.9675	3.59e-05	0.012	AGGGCGCGGGCAGG
ETV5	ESPN-2000~+99bp	1428	1441	-	11.6327	3.59e-05	0.0404	GAAGGCAGGACGGG
ZNF263	ESPN-2000~+99bp	1579	1599	+	11.4082	3.6e-05	0.0208	gttgtcctcgtgctcctcacc
TCF12	ESPN-2000~+99bp	878	887	+	12.8349	3.6e-05	0.059	aggcagctgc
ETV4	ESPN-2000~+99bp	660	673	-	11.6881	3.6e-05	0.0641	AAAGGAAGGAGGAG
MECP2	ESPN-2000~+99bp	176	182	+	12.3421	3.6e-05	0.0514	cccggag
MECP2	ESPN-2000~+99bp	1517	1523	-	12.3421	3.6e-05	0.0514	CCCGGAG
KLF15	ESPN-2000~+99bp	1948	1959	-	11.8485	3.61e-05	0.0121	CCCCCACCCCGC
SP1	ESPN-2000~+99bp	1013	1027	-	8.06122	3.61e-05	0.0205	TTGGCCCCACCCCGG
CTCF	ESPN-2000~+99bp	115	149	+	8.6422	3.61e-05	0.0173	ctgccgtgagctccctagggctgctggggaggacc
CTCF	ESPN-2000~+99bp	583	594	-	11.5204	3.62e-05	0.0394	TGCCCTCCTCTG
CTCF	ESPN-2000~+99bp	2058	2072	+	10.7959	3.62e-05	0.0211	ctccgcctcccggcc
MAZ	ESPN-2000~+99bp	1900	1907	-	12.3486	3.63e-05	0.0112	CCCCCGCC
ZBTB17	ESPN-2000~+99bp	1437	1455	-	11.6306	3.63e-05	0.0118	AGCGGGGAGGGCAGGAAGG
VEZF1	ESPN-2000~+99bp	1897	1918	+	11.4097	3.63e-05	0.00725	cgcggcgggggcgggcggggaa
KLF15	ESPN-2000~+99bp	1921	1939	+	10.4394	3.63e-05	0.00851	cgggcggaggctgcggggc
PAX5	ESPN-2000~+99bp	408	425	+	11.5091	3.64e-05	0.0868	atgagctcgtccatgacc
WT1	ESPN-2000~+99bp	1222	1241	-	10.3788	3.64e-05	0.00419	GGCGCGGGCAGGAGAGCGAA
SP3	ESPN-2000~+99bp	1014	1024	-	11.9837	3.64e-05	0.0151	GCCCCACCCCG
BCL11A	ESPN-2000~+99bp	619	628	+	9.79592	3.64e-05	0.0627	ctttggccac
CTCF	ESPN-2000~+99bp	1244	1277	+	9.95935	3.64e-05	0.0126	ctggcactttcctgagcccctgcaggggtctcag
JUND	ESPN-2000~+99bp	217	235	-	11.86	3.64e-05	0.152	CATGACTCAAACTCAGGCT
TFAP2A	ESPN-2000~+99bp	1391	1401	+	12.2653	3.65e-05	0.0425	ggcctgaggcc
EGR2	ESPN-2000~+99bp	1942	1959	+	11.5	3.65e-05	0.0107	ggcggggcggggtggggg
CTCFL	ESPN-2000~+99bp	536	555	+	10.367	3.66e-05	0.0157	tacccctgccacttgctggc
SP1	ESPN-2000~+99bp	1020	1034	+	8.02041	3.66e-05	0.0205	ggggccaagccccca
EGR2	ESPN-2000~+99bp	1047	1059	-	11.8367	3.66e-05	0.0286	AACACCCACCCCC
RFX3	ESPN-2000~+99bp	614	629	-	10.5909	3.67e-05	0.0749	GGTGGCCAAAGCAACA
MAFF	ESPN-2000~+99bp	112	127	-	11.493	3.68e-05	0.0695	GAGCTCACGGCAGCAG
RFX2	ESPN-2000~+99bp	614	629	-	8.39796	3.68e-05	0.0767	GGTGGCCAAAGCAACA
GLI3	ESPN-2000~+99bp	81	91	-	11.5714	3.68e-05	0.125	TACCACCCACC
USF1	ESPN-2000~+99bp	1028	1042	-	10.3571	3.68e-05	0.104	GAGTCCCGTGGGGGC
THAP1	ESPN-2000~+99bp	576	597	-	11.3451	3.69e-05	0.00386	CGCTGCCCTCCTCTGGGTGCCC
SNAI1	ESPN-2000~+99bp	877	891	-	11.7551	3.69e-05	0.0611	CTCGGCAGCTGCCTC
SP3	ESPN-2000~+99bp	1014	1024	-	11.9675	3.69e-05	0.0148	GCCCCACCCCG
NR3C1	ESPN-2000~+99bp	1396	1412	-	7.30612	3.7e-05	0.132	GGGAACGCCATGGCCTC
CTCF	ESPN-2000~+99bp	537	557	+	9.80612	3.7e-05	0.0127	acccctgccacttgctggcct
E2F7	ESPN-2000~+99bp	194	206	+	11.9545	3.7e-05	0.0211	ctggcaggaaggg
KLF11	ESPN-2000~+99bp	1934	1944	-	11.8269	3.7e-05	0.0217	GCCCCGCCCCG
KLF11	ESPN-2000~+99bp	1939	1949	-	11.8269	3.7e-05	0.0217	GCCCCGCCCCG
ZNF263	ESPN-2000~+99bp	478	498	-	10.6633	3.71e-05	0.018	ACCCCTCCCCTGGGCCTCCTC
KLF13	ESPN-2000~+99bp	1902	1914	-	11.6837	3.71e-05	0.0222	CCGCCCGCCCCCG
E2F6	ESPN-2000~+99bp	2061	2073	-	11.8571	3.71e-05	0.0281	GGGCCGGGAGGCG
TFAP2C	ESPN-2000~+99bp	1381	1391	-	10.1301	3.71e-05	0.0327	CGCCCGCAGCC
KLF15	ESPN-2000~+99bp	1225	1243	-	10.3939	3.71e-05	0.00851	AGGGCGCGGGCAGGAGAGC
E2F2	ESPN-2000~+99bp	1900	1910	+	11.9388	3.71e-05	0.00922	ggcgggggcgg
CTCF	ESPN-2000~+99bp	1127	1141	+	10.898	3.72e-05	0.0217	ctcccaccttctgtc
PAX2	ESPN-2000~+99bp	2004	2021	-	9.78571	3.72e-05	0.0801	CGCTCCGCTCCGCCGCGC
HSF1	ESPN-2000~+99bp	1241	1255	-	11.4388	3.72e-05	0.151	GGAAAGTGCCAGAGG
FLI1	ESPN-2000~+99bp	193	210	+	11.5303	3.72e-05	0.0219	cctggcaggaagggcctg
PPARD	ESPN-2000~+99bp	1323	1338	-	9.0102	3.72e-05	0.14	ATGGGTGGGAGGTTAG
PLAG1	ESPN-2000~+99bp	320	333	+	7.43878	3.72e-05	0.04	ggggctcaggggca
CTCF	ESPN-2000~+99bp	256	276	-	10.7143	3.72e-05	0.0265	CACCCACCCCTGCTGACCAAC
KLF15	ESPN-2000~+99bp	1046	1057	-	11.6364	3.72e-05	0.0173	CACCCACCCCCT
ZNF281	ESPN-2000~+99bp	1907	1918	-	9.42857	3.72e-05	0.0119	TTCCCCGCCCGC
SP2	ESPN-2000~+99bp	1937	1953	-	9.31818	3.73e-05	0.0473	CCCCGCCCCGCCCCGCC
CTCF	ESPN-2000~+99bp	539	555	+	10.2551	3.73e-05	0.0202	ccctgccacttgctggc
SOX2	ESPN-2000~+99bp	668	680	+	12.0896	3.73e-05	0.156	tccttttgtctgc
CTCF	ESPN-2000~+99bp	1239	1248	-	11.1879	3.73e-05	0.0393	GCCAGAGGGC
CTCF	ESPN-2000~+99bp	582	596	-	10.7449	3.73e-05	0.0135	GCTGCCCTCCTCTGG
EGR1	ESPN-2000~+99bp	1048	1067	-	10.1633	3.74e-05	0.0149	CCTGTCCCAACACCCACCCC
CTCF	ESPN-2000~+99bp	809	829	-	10.0714	3.74e-05	0.0144	CTCCCGCGCTCCCAGGTGCCC
MYOD1	ESPN-2000~+99bp	877	889	-	12.0813	3.75e-05	0.113	CGGCAGCTGCCTC
SP3	ESPN-2000~+99bp	1955	1965	-	11.9106	3.76e-05	0.0151	GGCCCGCCCCC
FEV	ESPN-2000~+99bp	823	832	+	10.9187	3.76e-05	0.0539	gcgggaggcc
FEV	ESPN-2000~+99bp	2061	2070	-	10.9187	3.76e-05	0.0539	CCGGGAGGCG
EGR2	ESPN-2000~+99bp	982	999	+	11.4516	3.76e-05	0.0107	gctggggctggggcggag
NFATC1	ESPN-2000~+99bp	720	730	+	11.7805	3.76e-05	0.0892	gtcccatggag
SP3	ESPN-2000~+99bp	1955	1965	-	11.9187	3.77e-05	0.0148	GGCCCGCCCCC
ZIC1	ESPN-2000~+99bp	259	273	-	10.3469	3.77e-05	0.0383	CCACCCCTGCTGACC
ELK1	ESPN-2000~+99bp	196	206	+	11.4082	3.77e-05	0.0745	ggcaggaaggg
KLF4	ESPN-2000~+99bp	489	499	-	11.8469	3.78e-05	0.0162	CACCCCTCCCC
TFAP2A	ESPN-2000~+99bp	1566	1579	-	11.8943	3.78e-05	0.0192	CGGCCCTGAGGCAG
SOX5	ESPN-2000~+99bp	13	22	+	11.576	3.78e-05	0.158	gaacaatagt
ASCL2	ESPN-2000~+99bp	330	339	-	12.1327	3.78e-05	0.0359	AGCAGATGCC
CLOCK	ESPN-2000~+99bp	808	821	-	11.0069	3.79e-05	0.133	CTCCCAGGTGCCCA
ZIC3	ESPN-2000~+99bp	1896	1911	-	0.816327	3.79e-05	0.109	CCCGCCCCCGCCGCGA
KLF15	ESPN-2000~+99bp	2057	2068	+	11.7347	3.79e-05	0.0213	gctccgcctccc
KLF13	ESPN-2000~+99bp	1540	1557	-	6.6	3.79e-05	0.101	CTGCCACGTCCCTGAAGG
MAZ	ESPN-2000~+99bp	1945	1966	+	11.0423	3.8e-05	0.00555	ggggcggggtgggggcgggccc
SP2	ESPN-2000~+99bp	1932	1948	-	9.4898	3.8e-05	0.0335	CCCCGCCCCGCCCCGCA
ZNF263	ESPN-2000~+99bp	1921	1941	-	10.6122	3.8e-05	0.018	CCGCCCCGCAGCCTCCGCCCG
NFATC3	ESPN-2000~+99bp	719	732	-	10.2385	3.81e-05	0.105	CTCTCCATGGGACC
EGR1	ESPN-2000~+99bp	1933	1949	+	11.7	3.81e-05	0.0135	gcggggcggggcggggc
ZNF281	ESPN-2000~+99bp	1047	1058	-	9.35714	3.81e-05	0.0119	ACACCCACCCCC
EGR2	ESPN-2000~+99bp	1950	1964	-	10.7755	3.82e-05	0.0365	GCCCGCCCCCACCCC
CTCF	ESPN-2000~+99bp	258	277	-	10.6224	3.82e-05	0.0239	GCACCCACCCCTGCTGACCA
KLF3	ESPN-2000~+99bp	1935	1945	-	11.5204	3.83e-05	0.0274	CGCCCCGCCCC
KLF3	ESPN-2000~+99bp	1940	1950	-	11.5204	3.83e-05	0.0274	CGCCCCGCCCC
TFAP2C	ESPN-2000~+99bp	1235	1249	-	12	3.83e-05	0.0209	TGCCAGAGGGCGCGG
E2F6	ESPN-2000~+99bp	1299	1309	-	12.4655	3.83e-05	0.067	ACGCGGGAGCG
E2F6	ESPN-2000~+99bp	1327	1337	-	12.3265	3.83e-05	0.0425	TGGGTGGGAGG
CTCF	ESPN-2000~+99bp	1810	1819	-	11.1455	3.83e-05	0.0393	CCCAGAGGGC
CTCF	ESPN-2000~+99bp	582	602	-	11.4121	3.84e-05	0.0531	GCTGGCGCTGCCCTCCTCTGG
ASCL1	ESPN-2000~+99bp	330	339	-	12.051	3.84e-05	0.0422	AGCAGATGCC
SP2	ESPN-2000~+99bp	1908	1916	-	11.6789	3.85e-05	0.0126	CCCCGCCCG
ZNF281	ESPN-2000~+99bp	487	498	-	9.76531	3.85e-05	0.0453	ACCCCTCCCCTG
ZIC1	ESPN-2000~+99bp	1896	1910	-	10.2959	3.85e-05	0.0383	CCGCCCCCGCCGCGA
ZBTB33	ESPN-2000~+99bp	815	829	+	11.6585	3.86e-05	0.0625	ctgggagcgcgggag
ZNF281	ESPN-2000~+99bp	1047	1058	+	8.62921	3.86e-05	0.0141	gggggtgggtgt
CTCF	ESPN-2000~+99bp	538	554	+	10.2755	3.86e-05	0.0204	cccctgccacttgctgg
CTCF	ESPN-2000~+99bp	541	555	+	10.5306	3.86e-05	0.0208	ctgccacttgctggc
JUNB	ESPN-2000~+99bp	224	236	-	11.9758	3.86e-05	0.161	ACATGACTCAAAC
CTCF	ESPN-2000~+99bp	580	594	-	10.5612	3.86e-05	0.0193	TGCCCTCCTCTGGGT
MXI1	ESPN-2000~+99bp	396	405	-	12.3469	3.87e-05	0.0809	AGCACATGGT
SP1	ESPN-2000~+99bp	478	492	-	11.4898	3.87e-05	0.00924	CCCCTGGGCCTCCTC
NFKB2	ESPN-2000~+99bp	864	876	-	11.2959	3.87e-05	0.148	CGGTCCTTTCCCT
ZNF263	ESPN-2000~+99bp	1582	1602	+	11.2347	3.88e-05	0.0208	gtcctcgtgctcctcaccccg
REST	ESPN-2000~+99bp	870	884	-	5.79592	3.89e-05	0.0935	GCTGCCTCCGGTCCT
RXRA	ESPN-2000~+99bp	1945	1964	+	11.629	3.89e-05	0.0241	ggggcggggtgggggcgggc
WT1	ESPN-2000~+99bp	1223	1242	-	10.2424	3.89e-05	0.00419	GGGCGCGGGCAGGAGAGCGA
KLF11	ESPN-2000~+99bp	1051	1061	-	11.7115	3.89e-05	0.0217	CCAACACCCAC
[truncated: 5,902 more rows]

## Sheet: HOCOMOCO
TF	Query	Start	Stop	Strand	Score	Pvalue	Qvalue	Mached Sequence
Klf15	ESPN-2000~+99bp	1935	1953	+	25.7727	2.54e-10	8.02e-07	ggggcggggcggggcgggg
Sp3	ESPN-2000~+99bp	1935	1954	+	23.8532	2.61e-10	5.45e-07	ggggcggggcggggcggggt
Sp1	ESPN-2000~+99bp	1935	1958	+	27.3306	2.63e-10	5.14e-07	ggggcggggcggggcggggtgggg
Sp3	ESPN-2000~+99bp	1940	1959	+	23.1101	7.98e-10	8.34e-07	ggggcggggcggggtggggg
Sp1	ESPN-2000~+99bp	1930	1953	+	25.5645	1.26e-09	7.41e-07	gctgcggggcggggcggggcgggg
Sp1	ESPN-2000~+99bp	1946	1969	+	25.5565	1.27e-09	7.41e-07	gggcggggtgggggcgggcccgag
Sp1	ESPN-2000~+99bp	1940	1963	+	25.3468	1.51e-09	7.41e-07	ggggcggggcggggtgggggcggg
Klf3	ESPN-2000~+99bp	1940	1958	+	22.3788	2.16e-09	2.44e-06	ggggcggggcggggtgggg
Klf3	ESPN-2000~+99bp	1945	1963	+	22.3485	2.27e-09	2.44e-06	ggggcggggtgggggcggg
Klf5	ESPN-2000~+99bp	1935	1949	+	21.4697	3.52e-09	1.22e-05	ggggcggggcggggc
Sp2	ESPN-2000~+99bp	1934	1955	+	23.2683	3.7e-09	4.17e-06	cggggcggggcggggcggggtg
Klf15	ESPN-2000~+99bp	1940	1958	+	23.5	3.95e-09	6.24e-06	ggggcggggcggggtgggg
Sp2	ESPN-2000~+99bp	1929	1950	+	22.9431	5.16e-09	4.17e-06	ggctgcggggcggggcggggcg
Sp3	ESPN-2000~+99bp	1930	1949	+	21.7064	5.36e-09	3.73e-06	gctgcggggcggggcggggc
Sp2	ESPN-2000~+99bp	1939	1960	+	22.5935	7.33e-09	4.17e-06	cggggcggggcggggtgggggc
Klf3	ESPN-2000~+99bp	1930	1948	+	21.4697	7.87e-09	6.34e-06	gctgcggggcggggcgggg
Sp3	ESPN-2000~+99bp	1945	1964	+	20.9541	1.34e-08	7e-06	ggggcggggtgggggcgggc
Klf15	ESPN-2000~+99bp	1945	1963	+	21.9545	1.83e-08	1.93e-05	ggggcggggtgggggcggg
Sp2	ESPN-2000~+99bp	1950	1971	+	21.5285	2.03e-08	8.65e-06	ggggtgggggcgggcccgagtc
Sp5	ESPN-2000~+99bp	1935	1958	+	21.2879	2.71e-08	9.12e-05	ggggcggggcggggcggggtgggg
Zbtb17	ESPN-2000~+99bp	1933	1951	+	21.2653	3.16e-08	5.03e-05	gcggggcggggcggggcgg
Sp2	ESPN-2000~+99bp	1898	1919	+	20.8862	3.63e-08	1.24e-05	gcggcgggggcgggcggggaac
Sp1	ESPN-2000~+99bp	1920	1943	+	21.1855	3.83e-08	1.5e-05	tcgggcggaggctgcggggcgggg
Zbtb17	ESPN-2000~+99bp	1949	1967	+	21.0102	3.94e-08	5.03e-05	cggggtgggggcgggcccg
ZNF322	ESPN-2000~+99bp	204	223	+	20.2569	5.23e-08	0.000156	gggcctggctcacagcctga
Sp1	ESPN-2000~+99bp	1925	1948	+	20.4355	6.49e-08	2.12e-05	cggaggctgcggggcggggcgggg
Tfap2c	ESPN-2000~+99bp	1390	1402	-	17.2727	6.92e-08	0.000204	TGGCCTCAGGCCG
Zbtb17	ESPN-2000~+99bp	1897	1915	+	20.3061	7.1e-08	6.05e-05	cgcggcgggggcgggcggg
Sp3	ESPN-2000~+99bp	1951	1970	+	19.3945	7.46e-08	3.12e-05	gggtgggggcgggcccgagt
KLF12	ESPN-2000~+99bp	1934	1944	+	20.0303	7.65e-08	0.00013	cggggcggggc
KLF12	ESPN-2000~+99bp	1939	1949	+	20.0303	7.65e-08	0.00013	cggggcggggc
Znf322	ESPN-2000~+99bp	204	223	+	19.7156	8.03e-08	0.000249	gggcctggctcacagcctga
Sp1	ESPN-2000~+99bp	1941	1964	+	19.9677	8.97e-08	2.51e-05	gggcggggcggggtgggggcgggc
Sp2	ESPN-2000~+99bp	1944	1965	+	19.5935	1.1e-07	3.11e-05	cggggcggggtgggggcgggcc
ZNF770	ESPN-2000~+99bp	1925	1946	+	19.7727	1.14e-07	0.000277	cggaggctgcggggcggggcgg
Klf5	ESPN-2000~+99bp	1940	1954	+	18.9394	1.2e-07	0.000172	ggggcggggcggggt
Sp5	ESPN-2000~+99bp	1941	1964	+	19.3939	1.33e-07	0.00019	gggcggggcggggtgggggcgggc
Sp3	ESPN-2000~+99bp	1899	1918	+	18.7064	1.49e-07	5.19e-05	cggcgggggcgggcggggaa
Klf5	ESPN-2000~+99bp	1945	1959	+	18.7273	1.5e-07	0.000172	ggggcggggtggggg
ZNF467	ESPN-2000~+99bp	1940	1961	+	19.3673	1.55e-07	0.000264	ggggcggggcggggtgggggcg
Sp5	ESPN-2000~+99bp	1925	1948	+	19.0909	1.69e-07	0.00019	cggaggctgcggggcggggcgggg
ZNF770	ESPN-2000~+99bp	479	500	+	19.1061	1.83e-07	0.000277	aggaggcccaggggaggggtgc
Ctcf	ESPN-2000~+99bp	843	862	+	19.3333	1.84e-07	0.000604	tcgccactaggtggcaggcc
Egr1	ESPN-2000~+99bp	1899	1912	+	19.1515	1.89e-07	0.000576	cggcgggggcgggc
Egr2	ESPN-2000~+99bp	1900	1913	+	18.1515	1.98e-07	0.000578	ggcgggggcgggcg
Klf15	ESPN-2000~+99bp	1898	1916	+	18.9545	2.22e-07	0.000176	gcggcgggggcgggcgggg
Sp2	ESPN-2000~+99bp	1924	1945	+	18.6341	2.36e-07	5.76e-05	gcggaggctgcggggcggggcg
ZNF467	ESPN-2000~+99bp	1431	1452	-	18.6531	2.51e-07	0.000264	GGGGAGGGCAGGAAGGCAGGAC
Zbtb17	ESPN-2000~+99bp	1901	1919	+	18.6837	2.52e-07	0.000161	gcgggggcgggcggggaac
ZNF467	ESPN-2000~+99bp	1935	1956	+	18.6224	2.56e-07	0.000264	ggggcggggcggggcggggtgg
Sp5	ESPN-2000~+99bp	1930	1953	+	18.4697	2.74e-07	0.000231	gctgcggggcggggcggggcgggg
Ptf1a	ESPN-2000~+99bp	870	887	-	17.4909	3.05e-07	0.00102	GCAGCTGCCTCCGGTCCT
Zbtb17	ESPN-2000~+99bp	1938	1956	+	18.3673	3.18e-07	0.000163	gcggggcggggcggggtgg
Sp2	ESPN-2000~+99bp	1892	1913	+	18.0081	3.82e-07	8.15e-05	cgcgtcgcggcgggggcgggcg
Zbtb17	ESPN-2000~+99bp	2055	2073	-	17.9694	4.24e-07	0.000181	GGGCCGGGAGGCGGAGCGG
Ascl1	ESPN-2000~+99bp	876	889	-	17.4545	5.07e-07	0.00177	CGGCAGCTGCCTCC
Egr1	ESPN-2000~+99bp	1951	1964	+	18.1061	5.19e-07	0.000792	gggtgggggcgggc
ZNF563	ESPN-2000~+99bp	131	151	-	16.568	5.8e-07	0.0018	TGGGTCCTCCCCAGCAGCCCT
Sp2	ESPN-2000~+99bp	2051	2072	-	17.374	6.12e-07	0.000116	GGCCGGGAGGCGGAGCGGCTGT
Rfx2	ESPN-2000~+99bp	611	632	+	17.2338	6.4e-07	0.0021	gcctgttgctttggccaccagc
Klf4	ESPN-2000~+99bp	1935	1949	+	16.4697	6.65e-07	0.0025	ggggcggggcggggc
Tfap2a	ESPN-2000~+99bp	1389	1400	+	16.5152	7.01e-07	0.00215	gcggcctgaggc
Elf2	ESPN-2000~+99bp	195	209	+	17.2477	7.05e-07	0.00251	tggcaggaagggcct
Sp1	ESPN-2000~+99bp	1894	1917	+	16.6371	7.68e-07	0.000188	cgtcgcggcgggggcgggcgggga
ZNF331	ESPN-2000~+99bp	771	790	-	15.5303	7.87e-07	0.00322	GGCTGTGCCTAGCCAGGTGG
Pax5	ESPN-2000~+99bp	1431	1449	-	16.2946	7.96e-07	0.00206	GAGGGCAGGAAGGCAGGAC
Zbtb17	ESPN-2000~+99bp	1923	1941	+	16.9286	8.79e-07	0.000321	ggcggaggctgcggggcgg
Sp2	ESPN-2000~+99bp	1921	1942	+	16.8537	8.91e-07	0.000152	cgggcggaggctgcggggcggg
Klf5	ESPN-2000~+99bp	1010	1024	+	16.8939	9.22e-07	0.000797	agcccggggtggggc
Znf281	ESPN-2000~+99bp	1950	1964	+	16.197	9.34e-07	0.00314	ggggtgggggcgggc
ZNF547	ESPN-2000~+99bp	607	626	-	16.7339	9.84e-07	0.00372	GGCCAAAGCAACAGGCTCAC
Sp5	ESPN-2000~+99bp	474	497	+	16.6212	1.05e-06	0.000709	aatggaggaggcccaggggagggg
Nr1h4	ESPN-2000~+99bp	1569	1587	-	16.328	1.12e-06	0.00303	GAGGACAACGGCCCTGAGG
Sp1	ESPN-2000~+99bp	2053	2076	-	15.8548	1.23e-06	0.000267	TGCGGGCCGGGAGGCGGAGCGGCT
Sp3	ESPN-2000~+99bp	2052	2071	-	16.3211	1.26e-06	0.000332	GCCGGGAGGCGGAGCGGCTG
Sp3	ESPN-2000~+99bp	1010	1029	+	16.3119	1.27e-06	0.000332	agcccggggtggggccaagc
Sp1	ESPN-2000~+99bp	2050	2073	-	15.5645	1.46e-06	0.000285	GGGCCGGGAGGCGGAGCGGCTGTG
Tfap2a	ESPN-2000~+99bp	1568	1579	-	16.1515	1.49e-06	0.00228	CGGCCCTGAGGC
E2f1	ESPN-2000~+99bp	1907	1918	+	15.7879	1.52e-06	0.00293	gcgggcggggaa
Sp1	ESPN-2000~+99bp	1936	1959	+	15.379	1.62e-06	0.000289	gggcggggcggggcggggtggggg
ZNF467	ESPN-2000~+99bp	475	496	+	15.6633	1.63e-06	0.00126	atggaggaggcccaggggaggg
Klf15	ESPN-2000~+99bp	1950	1968	+	16.0303	1.66e-06	0.00105	ggggtgggggcgggcccga
Sp5	ESPN-2000~+99bp	1893	1916	+	15.9091	1.71e-06	0.000962	gcgtcgcggcgggggcgggcgggg
Tcf12	ESPN-2000~+99bp	563	572	-	14.4228	1.73e-06	0.00595	GGCAGGTGTG
Rfx3	ESPN-2000~+99bp	613	628	+	15.8143	1.78e-06	0.00606	ctgttgctttggccac
Sp1	ESPN-2000~+99bp	1898	1921	+	15.2177	1.78e-06	0.000291	gcggcgggggcgggcggggaactc
Ctcfl	ESPN-2000~+99bp	845	862	+	15.5758	1.81e-06	0.00476	gccactaggtggcaggcc
ZNF770	ESPN-2000~+99bp	1430	1451	-	15.5	1.85e-06	0.00187	GGGAGGGCAGGAAGGCAGGACG
Sp2	ESPN-2000~+99bp	1902	1923	+	15.7805	1.88e-06	0.000291	cgggggcgggcggggaactcgg
Klf5	ESPN-2000~+99bp	1903	1917	+	16.0303	1.91e-06	0.00123	gggggcgggcgggga
Rfx1	ESPN-2000~+99bp	609	630	+	15.8485	1.91e-06	0.00457	gagcctgttgctttggccacca
Pax5	ESPN-2000~+99bp	2002	2020	+	15.3571	1.96e-06	0.00253	gagcgcggcggagcggagc
Egr2	ESPN-2000~+99bp	1952	1965	+	15.9545	1.98e-06	0.00288	ggtgggggcgggcc
Rarg	ESPN-2000~+99bp	1857	1874	-	15.088	2.02e-06	0.00701	GGGGCAAGGTGCCCAGGG
Egr1	ESPN-2000~+99bp	1666	1679	-	16.2727	2.04e-06	0.00208	CCGCGTGGGCGGAC
Ebf1	ESPN-2000~+99bp	482	494	+	16.1818	2.08e-06	0.00677	aggcccaggggag
Sp1	ESPN-2000~+99bp	1937	1960	+	14.9355	2.1e-06	0.000316	ggcggggcggggcggggtgggggc
Fli1	ESPN-2000~+99bp	1060	1073	+	15.7121	2.11e-06	0.00799	gggacaggaagggc
Klf5	ESPN-2000~+99bp	1930	1944	+	15.8939	2.13e-06	0.00123	gctgcggggcggggc
E2f3	ESPN-2000~+99bp	821	830	+	15.7879	2.25e-06	0.00648	gcgcgggagg
E2f7	ESPN-2000~+99bp	1935	1947	+	14.9364	2.57e-06	0.00455	ggggcggggcggg
E2f7	ESPN-2000~+99bp	1940	1952	+	14.9364	2.57e-06	0.00455	ggggcggggcggg
ZSCAN31	ESPN-2000~+99bp	1929	1946	+	15.305	2.66e-06	0.00829	ggctgcggggcggggcgg
Sp1	ESPN-2000~+99bp	1900	1923	+	14.5081	2.68e-06	0.000375	ggcgggggcgggcggggaactcgg
Sall4	ESPN-2000~+99bp	1948	1957	+	14.6939	2.75e-06	0.00674	gcggggtggg
Sp1	ESPN-2000~+99bp	1996	2019	+	14.3871	2.87e-06	0.000375	gccccagagcgcggcggagcggag
Klf3	ESPN-2000~+99bp	1010	1028	+	15.5152	2.88e-06	0.00185	agcccggggtggggccaag
Sp5	ESPN-2000~+99bp	1906	1929	+	15.1061	2.91e-06	0.0014	ggcgggcggggaactcgggcggag
Zbtb17	ESPN-2000~+99bp	1943	1961	+	15.0306	3.03e-06	0.000968	gcggggcggggtgggggcg
Stat3	ESPN-2000~+99bp	928	939	-	14.1212	3.06e-06	0.0127	CCCTTCCAGGAA
E2f1	ESPN-2000~+99bp	1934	1945	+	15.197	3.14e-06	0.00293	cggggcggggcg
E2f1	ESPN-2000~+99bp	1939	1950	+	15.197	3.14e-06	0.00293	cggggcggggcg
Myog	ESPN-2000~+99bp	877	889	-	15.5909	3.19e-06	0.0113	CGGCAGCTGCCTC
KLF12	ESPN-2000~+99bp	1944	1954	+	15.4091	3.22e-06	0.00366	cggggcggggt
Ets1	ESPN-2000~+99bp	1060	1073	+	15.2424	3.24e-06	0.0108	gggacaggaagggc
Myod1	ESPN-2000~+99bp	873	887	-	15.5303	3.3e-06	0.0117	GCAGCTGCCTCCGGT
Sp5	ESPN-2000~+99bp	976	999	+	14.8939	3.34e-06	0.00141	tgccaggctggggctggggcggag
Ctcfl	ESPN-2000~+99bp	2054	2071	-	14.3939	3.41e-06	0.00476	GCCGGGAGGCGGAGCGGC
Sp3	ESPN-2000~+99bp	1903	1922	+	15.0367	3.47e-06	0.000787	gggggcgggcggggaactcg
ZNF341	ESPN-2000~+99bp	2054	2075	-	14.9187	3.47e-06	0.00662	GCGGGCCGGGAGGCGGAGCGGC
Lyl1	ESPN-2000~+99bp	874	887	-	13	3.64e-06	0.0142	GCAGCTGCCTCCGG
Elf5	ESPN-2000~+99bp	661	677	-	15.2879	3.66e-06	0.0143	GACAAAAGGAAGGAGGA
Sp3	ESPN-2000~+99bp	1898	1917	+	14.9266	3.76e-06	0.000787	gcggcgggggcgggcgggga
Zbtb17	ESPN-2000~+99bp	1928	1946	+	14.6531	3.83e-06	0.00109	aggctgcggggcggggcgg
Tfap2c	ESPN-2000~+99bp	1566	1578	+	15.0606	4.02e-06	0.00593	ctgcctcagggcc
Erg	ESPN-2000~+99bp	1061	1074	+	14.5	4.04e-06	0.0139	ggacaggaagggca
Hic1	ESPN-2000~+99bp	494	502	+	15.2809	4.06e-06	0.0151	ggggtgccc
ZNF467	ESPN-2000~+99bp	1945	1966	+	14.0204	4.15e-06	0.00257	ggggcggggtgggggcgggccc
Olig2	ESPN-2000~+99bp	870	887	-	14.3939	4.31e-06	0.0159	GCAGCTGCCTCCGGTCCT
OLIG2	ESPN-2000~+99bp	870	887	-	14.3939	4.31e-06	0.0159	GCAGCTGCCTCCGGTCCT
Sp1	ESPN-2000~+99bp	976	999	+	13.6452	4.34e-06	0.000531	tgccaggctggggctggggcggag
Sp2	ESPN-2000~+99bp	1009	1030	+	14.4878	4.39e-06	0.000624	cagcccggggtggggccaagcc
Bcl6	ESPN-2000~+99bp	928	940	-	14.1892	4.48e-06	0.0187	CCCCTTCCAGGAA
Mbd2	ESPN-2000~+99bp	1990	2000	-	14.8684	4.5e-06	0.0106	GGGGCCGGAGC
Sall4	ESPN-2000~+99bp	1445	1454	-	14.051	4.67e-06	0.00674	GCGGGGAGGG
Egr2	ESPN-2000~+99bp	1044	1057	+	14.9091	4.69e-06	0.00407	agagggggtgggtg
Sp2	ESPN-2000~+99bp	1433	1454	-	14.3577	4.76e-06	0.000625	GCGGGGAGGGCAGGAAGGCAGG
Esr2	ESPN-2000~+99bp	1860	1874	+	14.4697	4.78e-06	0.016	tgggcaccttgcccc
Klf4	ESPN-2000~+99bp	1945	1959	+	14.3636	4.95e-06	0.00839	ggggcggggtggggg
Pax5	ESPN-2000~+99bp	1926	1944	+	14.2946	5e-06	0.00432	ggaggctgcggggcggggc
KLF12	ESPN-2000~+99bp	1014	1024	+	14.8182	5.07e-06	0.00432	cggggtggggc
Sp1	ESPN-2000~+99bp	981	1004	+	13.3548	5.09e-06	0.000586	ggctggggctggggcggagtgaaa
Egr1	ESPN-2000~+99bp	986	999	+	14.7879	5.1e-06	0.00389	gggctggggcggag
ZNF467	ESPN-2000~+99bp	478	499	+	13.6429	5.1e-06	0.00263	gaggaggcccaggggaggggtg
E2f4	ESPN-2000~+99bp	1933	1946	+	14.6122	5.14e-06	0.00581	gcggggcggggcgg
E2f4	ESPN-2000~+99bp	1938	1951	+	14.6122	5.14e-06	0.00581	gcggggcggggcgg
Zeb1	ESPN-2000~+99bp	563	572	-	13.7064	5.3e-06	0.0175	GGCAGGTGTG
Sp5	ESPN-2000~+99bp	1428	1451	-	14.1515	5.34e-06	0.002	GGGAGGGCAGGAAGGCAGGACGGG
Egr2	ESPN-2000~+99bp	1665	1678	-	14.6818	5.58e-06	0.00407	CGCGTGGGCGGACA
Sall4	ESPN-2000~+99bp	1046	1055	+	13.7755	5.68e-06	0.00674	agggggtggg
Tcf12	ESPN-2000~+99bp	770	779	-	13.561	5.82e-06	0.01	GCCAGGTGGG
Srebf1	ESPN-2000~+99bp	338	348	-	13.4128	5.87e-06	0.0175	AGTGGGCTGAG
Zfx	ESPN-2000~+99bp	1718	1736	+	14.6061	5.89e-06	0.00502	gccggcgcctggaaccgca
Zfx	ESPN-2000~+99bp	2031	2049	-	14.6061	5.89e-06	0.00502	GGCCTGGCCTCCGCTCCGC
Sp3	ESPN-2000~+99bp	980	999	+	14.2477	6.18e-06	0.00115	aggctggggctggggcggag
E2f4	ESPN-2000~+99bp	1906	1919	+	14.398	6.22e-06	0.00581	ggcgggcggggaac
Sp2	ESPN-2000~+99bp	1984	2005	-	13.9268	6.24e-06	0.000761	GCTCTGGGGCCGGAGCCCGCGG
Stat5a	ESPN-2000~+99bp	927	936	-	15	6.29e-06	0.0263	TTCCAGGAAC
Prdm16	ESPN-2000~+99bp	484	493	+	13.9697	6.43e-06	0.0131	gcccagggga
ZNF467	ESPN-2000~+99bp	1321	1342	-	13.2041	6.45e-06	0.00285	AGGGATGGGTGGGAGGTTAGGG
Rora	ESPN-2000~+99bp	1866	1878	-	13.404	6.57e-06	0.0244	GACTGGGGCAAGG
Sp3	ESPN-2000~+99bp	1934	1953	+	14.156	6.6e-06	0.00115	cggggcggggcggggcgggg
Rxra	ESPN-2000~+99bp	313	333	+	14.0423	6.63e-06	0.0225	agtggcaggggctcaggggca
Klf4	ESPN-2000~+99bp	1010	1024	+	14.0152	6.7e-06	0.00839	agcccggggtggggc
Rfx1	ESPN-2000~+99bp	796	817	+	13.7727	6.78e-06	0.00811	gctccagttacctgggcacctg
Pou3f1	ESPN-2000~+99bp	48	63	-	13.7422	6.79e-06	0.0283	CACATGGATATTTAAT
Sp5	ESPN-2000~+99bp	2058	2081	-	13.7273	6.93e-06	0.00216	GGATCTGCGGGCCGGGAGGCGGAG
ZNF331	ESPN-2000~+99bp	2067	2086	-	10.8636	6.95e-06	0.0142	GTCGGGGATCTGCGGGCCGG
Sp5	ESPN-2000~+99bp	1432	1455	-	13.697	7.06e-06	0.00216	AGCGGGGAGGGCAGGAAGGCAGGA
Sp1	ESPN-2000~+99bp	1427	1450	-	12.7339	7.11e-06	0.000745	GGAGGGCAGGAAGGCAGGACGGGA
Sp2	ESPN-2000~+99bp	2005	2026	+	13.7073	7.15e-06	0.000813	cgcggcggagcggagcgccagg
Nfib	ESPN-2000~+99bp	193	201	+	13.4697	7.18e-06	0.028	cctggcagg
Sp1	ESPN-2000~+99bp	2061	2084	-	12.7016	7.23e-06	0.000745	CGGGGATCTGCGGGCCGGGAGGCG
Klf3	ESPN-2000~+99bp	1903	1921	+	14.1061	7.6e-06	0.00367	gggggcgggcggggaactc
Mxi1	ESPN-2000~+99bp	811	825	+	13.8788	7.63e-06	0.0215	gcacctgggagcgcg
Rxrg	ESPN-2000~+99bp	312	333	+	13.2429	7.69e-06	0.0302	cagtggcaggggctcaggggca
Klf15	ESPN-2000~+99bp	478	496	+	13.4091	7.85e-06	0.00388	gaggaggcccaggggaggg
Mafb	ESPN-2000~+99bp	967	977	+	12.9697	7.86e-06	0.0324	tgctgactgtg
OSR2	ESPN-2000~+99bp	309	324	-	13.8991	7.88e-06	0.0267	GCCCCTGCCACTGTTG
Sp2	ESPN-2000~+99bp	1945	1966	+	13.5447	7.9e-06	0.000842	ggggcggggtgggggcgggccc
Tfap2b	ESPN-2000~+99bp	1982	1991	-	13.7303	7.92e-06	0.0146	GCCCGCGGAC
Zbtb17	ESPN-2000~+99bp	1230	1248	-	13.4286	7.95e-06	0.00191	GCCAGAGGGCGCGGGCAGG
Klf3	ESPN-2000~+99bp	1951	1969	+	14.0303	7.98e-06	0.00367	gggtgggggcgggcccgag
Znf281	ESPN-2000~+99bp	1042	1056	+	10.3636	8.07e-06	0.00989	ccagagggggtgggt
Ctcf	ESPN-2000~+99bp	579	598	+	12.5909	8.08e-06	0.00966	cacccagaggagggcagcgc
ZNF341	ESPN-2000~+99bp	1942	1963	+	13.6992	8.29e-06	0.00662	ggcggggcggggtgggggcggg
Vdr	ESPN-2000~+99bp	1068	1083	+	13.8211	8.49e-06	0.0292	aagggcacagggtgct
Zeb1	ESPN-2000~+99bp	770	779	-	13.3486	8.52e-06	0.0175	GCCAGGTGGG
ZNF770	ESPN-2000~+99bp	1328	1349	-	12.803	8.53e-06	0.00646	AGAAGGCAGGGATGGGTGGGAG
Klf15	ESPN-2000~+99bp	1329	1347	-	13.2424	8.6e-06	0.00388	AAGGCAGGGATGGGTGGGA
E2f4	ESPN-2000~+99bp	1954	1967	+	13.9898	8.67e-06	0.00607	tgggggcgggcccg
Ctcf	ESPN-2000~+99bp	2054	2073	-	12.4091	8.81e-06	0.00966	GGGCCGGGAGGCGGAGCGGC
ZNF467	ESPN-2000~+99bp	1427	1448	-	12.6122	8.82e-06	0.00341	AGGGCAGGAAGGCAGGACGGGA
Znf281	ESPN-2000~+99bp	1898	1912	+	10.0909	8.82e-06	0.00989	gcggcgggggcgggc
Sp1	ESPN-2000~+99bp	1929	1952	+	12.3226	8.84e-06	0.000813	ggctgcggggcggggcggggcggg
Elf2	ESPN-2000~+99bp	647	661	+	14.3578	9.37e-06	0.0167	tgcgaggaaatgact
Zbtb17	ESPN-2000~+99bp	1944	1962	+	13.1429	9.38e-06	0.00191	cggggcggggtgggggcgg
Sp1	ESPN-2000~+99bp	1934	1957	+	12.2097	9.38e-06	0.000813	cggggcggggcggggcggggtggg
ZNF708	ESPN-2000~+99bp	21	40	-	13.3143	9.45e-06	0.0238	TGCTATGAGAGAGGTACAAC
Sp5	ESPN-2000~+99bp	1920	1943	+	13.2121	9.45e-06	0.00254	tcgggcggaggctgcggggcgggg
Zbtb17	ESPN-2000~+99bp	1437	1455	-	13.1224	9.49e-06	0.00191	AGCGGGGAGGGCAGGAAGG
Sp1	ESPN-2000~+99bp	1888	1911	+	12.1855	9.5e-06	0.000813	tccccgcgtcgcggcgggggcggg
Sp1	ESPN-2000~+99bp	1924	1947	+	12.1774	9.54e-06	0.000813	gcggaggctgcggggcggggcggg
Klf5	ESPN-2000~+99bp	1951	1965	+	13.803	9.6e-06	0.00474	gggtgggggcgggcc
Sp2	ESPN-2000~+99bp	979	1000	+	13.2195	9.62e-06	0.000966	caggctggggctggggcggagt
Zbtb17	ESPN-2000~+99bp	2052	2070	-	13.0816	9.71e-06	0.00191	CCGGGAGGCGGAGCGGCTG
ZNF324	ESPN-2000~+99bp	1328	1350	+	13.3952	9.77e-06	0.0295	ctcccacccatccctgccttctg
Zfx	ESPN-2000~+99bp	849	867	-	13.8333	9.77e-06	0.00556	CCCTGGGCCTGCCACCTAG
Sp5	ESPN-2000~+99bp	1936	1959	+	13.1515	9.8e-06	0.00254	gggcggggcggggcggggtggggg
Snai1	ESPN-2000~+99bp	771	778	-	14.374	9.9e-06	0.0346	CCAGGTGG
Esr1	ESPN-2000~+99bp	1860	1874	+	13.5303	1.04e-05	0.0413	tgggcaccttgcccc
ZNF467	ESPN-2000~+99bp	1426	1447	-	12.2653	1.06e-05	0.00363	GGGCAGGAAGGCAGGACGGGAA
ZNF320	ESPN-2000~+99bp	1315	1334	-	12.4545	1.06e-05	0.0172	GTGGGAGGTTAGGGCTTGTG
Klf4	ESPN-2000~+99bp	1047	1061	+	13.4545	1.06e-05	0.0084	gggggtgggtgttgg
Etv6	ESPN-2000~+99bp	1063	1071	+	12.9394	1.06e-05	0.0177	acaggaagg
Sp2	ESPN-2000~+99bp	1915	1936	+	13.0407	1.07e-05	0.00102	ggaactcgggcggaggctgcgg
Zbtb17	ESPN-2000~+99bp	482	500	+	12.9082	1.07e-05	0.00196	aggcccaggggaggggtgc
Prdm16	ESPN-2000~+99bp	1811	1820	-	13.3485	1.09e-05	0.0131	CCCCAGAGGG
Egr1	ESPN-2000~+99bp	1043	1056	+	13.3333	1.11e-05	0.0068	cagagggggtgggt
Klf3	ESPN-2000~+99bp	1230	1248	-	13.5	1.12e-05	0.00449	GCCAGAGGGCGCGGGCAGG
Klf4	ESPN-2000~+99bp	1940	1954	+	13.3939	1.12e-05	0.0084	ggggcggggcggggt
Sp1	ESPN-2000~+99bp	1911	1934	+	11.8387	1.14e-05	0.000917	gcggggaactcgggcggaggctgc
Mbd2	ESPN-2000~+99bp	1716	1726	-	14.0526	1.14e-05	0.0134	GGCGCCGGCGA
ZNF554	ESPN-2000~+99bp	765	784	-	13.2879	1.14e-05	0.0361	GCCTAGCCAGGTGGGTTTCC
ZNF320	ESPN-2000~+99bp	1630	1649	-	12.2727	1.16e-05	0.0172	GGAGGTGCCGTGGGGCTGGG
ZNF341	ESPN-2000~+99bp	155	176	+	13.187	1.18e-05	0.00662	ggcccggtggacatgggagagc
Srebf2	ESPN-2000~+99bp	1593	1605	-	12.6364	1.18e-05	0.021	AGGCGGGGTGAGG
Sp1	ESPN-2000~+99bp	1945	1968	+	11.7661	1.18e-05	0.000917	ggggcggggtgggggcgggcccga
Sp3	ESPN-2000~+99bp	1946	1965	+	13.2936	1.2e-05	0.00193	gggcggggtgggggcgggcc
ZNF708	ESPN-2000~+99bp	770	789	+	12.8714	1.21e-05	0.0238	cccacctggctaggcacagc
Sp1	ESPN-2000~+99bp	2008	2031	+	11.7097	1.22e-05	0.000917	ggcggagcggagcgccaggcagcg
Sp2	ESPN-2000~+99bp	1228	1249	-	12.7724	1.26e-05	0.00113	TGCCAGAGGGCGCGGGCAGGAG
ZNF436	ESPN-2000~+99bp	522	545	-	2.12121	1.26e-05	0.0419	GGCAGGGGTACTGTTGGGAGGAGG
Sp1	ESPN-2000~+99bp	1942	1965	+	11.621	1.27e-05	0.000924	ggcggggcggggtgggggcgggcc
Zfx	ESPN-2000~+99bp	2056	2074	+	13.3636	1.31e-05	0.00557	cgctccgcctcccggcccg
ZNF121	ESPN-2000~+99bp	687	706	+	10.3727	1.31e-05	0.0363	ctgggcaagcgtcccagatt
Prdm16	ESPN-2000~+99bp	1855	1864	-	13.1818	1.31e-05	0.0131	GCCCAGGGGC
ZNF768	ESPN-2000~+99bp	1037	1056	+	10.7727	1.33e-05	0.0379	ggactccagagggggtgggt
Ebf1	ESPN-2000~+99bp	1028	1040	+	13.5758	1.33e-05	0.0216	gcccccacgggac
Elk4	ESPN-2000~+99bp	1061	1073	+	13.25	1.34e-05	0.049	ggacaggaagggc
Etv6	ESPN-2000~+99bp	197	205	+	12.9242	1.34e-05	0.0177	gcaggaagg
Tbx3	ESPN-2000~+99bp	36	44	-	12.3026	1.34e-05	0.0231	GAGGTGCTA
Tbx3	ESPN-2000~+99bp	517	525	-	12.3026	1.34e-05	0.0231	GAGGTGCTA
Etv6	ESPN-2000~+99bp	1437	1445	-	12.9242	1.34e-05	0.0177	GCAGGAAGG
Znf335	ESPN-2000~+99bp	2022	2043	-	12.7108	1.35e-05	0.0489	GCCTCCGCTCCGCGCTGCCTGG
ZNF335	ESPN-2000~+99bp	2022	2043	-	12.7108	1.35e-05	0.0481	GCCTCCGCTCCGCGCTGCCTGG
Zbtb17	ESPN-2000~+99bp	979	997	+	12.5	1.35e-05	0.0023	caggctggggctggggcgg
Sp2	ESPN-2000~+99bp	1425	1446	-	12.6098	1.38e-05	0.00113	GGCAGGAAGGCAGGACGGGAAC
ZNF467	ESPN-2000~+99bp	489	510	+	11.7347	1.38e-05	0.00428	ggggaggggtgcccaagacaag
Tfap2b	ESPN-2000~+99bp	1381	1390	+	13.2809	1.38e-05	0.0146	ggctgcgggc
Maf	ESPN-2000~+99bp	963	979	+	13.1061	1.39e-05	0.0579	ccagtgctgactgtgcc
Sp5	ESPN-2000~+99bp	1946	1969	+	12.5455	1.4e-05	0.00305	gggcggggtgggggcgggcccgag
ZNF341	ESPN-2000~+99bp	1559	1580	-	12.9106	1.41e-05	0.00662	ACGGCCCTGAGGCAGGAGCAGC
Hsf1	ESPN-2000~+99bp	1242	1256	-	12.8182	1.42e-05	0.0576	AGGAAAGTGCCAGAG
Znf143	ESPN-2000~+99bp	910	931	-	9.81818	1.42e-05	0.0302	GGAACAGTGGGAGTCATAGTGC
Prdm16	ESPN-2000~+99bp	860	869	+	13.1061	1.42e-05	0.0131	gcccagggaa
Sp3	ESPN-2000~+99bp	1939	1958	+	13.0275	1.43e-05	0.00208	cggggcggggcggggtgggg
Egr2	ESPN-2000~+99bp	1048	1061	+	13.3333	1.43e-05	0.00837	ggggtgggtgttgg
Sp5	ESPN-2000~+99bp	1049	1072	+	12.4848	1.45e-05	0.00305	gggtgggtgttgggacaggaaggg
Sp5	ESPN-2000~+99bp	1940	1963	+	12.4848	1.45e-05	0.00305	ggggcggggcggggtgggggcggg
Sp1	ESPN-2000~+99bp	2016	2039	+	11.3629	1.45e-05	0.00102	ggagcgccaggcagcgcggagcgg
Sp3	ESPN-2000~+99bp	986	1005	+	12.9633	1.5e-05	0.00208	gggctggggcggagtgaaac
E2f6	ESPN-2000~+99bp	820	831	+	13.2959	1.5e-05	0.00995	agcgcgggaggc
Pou1f1	ESPN-2000~+99bp	51	63	-	12.9438	1.51e-05	0.0629	CACATGGATATTT
Rfx1	ESPN-2000~+99bp	1889	1910	+	12.3333	1.51e-05	0.0121	ccccgcgtcgcggcgggggcgg
Nrf1	ESPN-2000~+99bp	685	701	+	11.5909	1.52e-05	0.0319	cactgggcaagcgtccc
Myod1	ESPN-2000~+99bp	564	578	+	13.6515	1.54e-05	0.0273	acacctgcctctggg
E2f1	ESPN-2000~+99bp	819	830	+	13.2727	1.55e-05	0.00912	gagcgcgggagg
Pdx1	ESPN-2000~+99bp	301	309	-	12.3582	1.58e-05	0.066	GTTAATGAC
ZNF320	ESPN-2000~+99bp	318	337	+	11.6667	1.59e-05	0.0172	caggggctcaggggcatctg
Pparg	ESPN-2000~+99bp	1862	1878	-	12.8636	1.6e-05	0.0629	GACTGGGGCAAGGTGCC
E2f6	ESPN-2000~+99bp	1437	1448	-	13.2143	1.6e-05	0.00995	AGGGCAGGAAGG
Esr2	ESPN-2000~+99bp	737	751	+	12.9091	1.6e-05	0.0267	agggcgatctggcct
Sp5	ESPN-2000~+99bp	1939	1962	+	12.303	1.61e-05	0.00319	cggggcggggcggggtgggggcgg
Srebf2	ESPN-2000~+99bp	337	349	-	12.3455	1.62e-05	0.021	CAGTGGGCTGAGC
ZNF418	ESPN-2000~+99bp	178	194	-	12.9798	1.64e-05	0.0676	GGCTTCTGTCCTCTCCG
Sp1	ESPN-2000~+99bp	1933	1956	+	11.129	1.64e-05	0.00108	gcggggcggggcggggcggggtgg
Ctcf	ESPN-2000~+99bp	538	557	-	11.0606	1.64e-05	0.0135	AGGCCAGCAAGTGGCAGGGG
Sp1	ESPN-2000~+99bp	1044	1067	+	11.1129	1.65e-05	0.00108	agagggggtgggtgttgggacagg
Ctcfl	ESPN-2000~+99bp	1234	1251	-	11.1364	1.65e-05	0.0119	AGTGCCAGAGGGCGCGGG
Zbtb17	ESPN-2000~+99bp	1270	1288	-	12.1327	1.65e-05	0.00259	GAGAGAGGGGGCTGAGACC
Erg	ESPN-2000~+99bp	1434	1447	-	13.2121	1.66e-05	0.0286	GGGCAGGAAGGCAG
Zfx	ESPN-2000~+99bp	1388	1406	-	12.9545	1.66e-05	0.00567	GCCATGGCCTCAGGCCGCC
Smad2	ESPN-2000~+99bp	2022	2030	-	12.2879	1.7e-05	0.0696	GCTGCCTGG
Sp2	ESPN-2000~+99bp	1946	1967	+	12.252	1.7e-05	0.00113	gggcggggtgggggcgggcccg
Gli1	ESPN-2000~+99bp	81	92	+	12.9545	1.71e-05	0.0513	ggtgggtggtac
Nhlh1	ESPN-2000~+99bp	2045	2064	-	10.4756	1.71e-05	0.0504	GGCGGAGCGGCTGTGGGCCT
E2f1	ESPN-2000~+99bp	1955	1966	+	13.1212	1.71e-05	0.00912	gggggcgggccc
Sp2	ESPN-2000~+99bp	1935	1956	+	12.2358	1.72e-05	0.00113	ggggcggggcggggcggggtgg
Sp2	ESPN-2000~+99bp	1942	1963	+	12.2358	1.72e-05	0.00113	ggcggggcggggtgggggcggg
E2f6	ESPN-2000~+99bp	1935	1946	+	13.1224	1.72e-05	0.00995	ggggcggggcgg
E2f6	ESPN-2000~+99bp	1940	1951	+	13.1224	1.72e-05	0.00995	ggggcggggcgg
Zbtb17	ESPN-2000~+99bp	2002	2020	+	12.0612	1.72e-05	0.00259	gagcgcggcggagcggagc
Zbtb7a	ESPN-2000~+99bp	1267	1275	+	12.7273	1.73e-05	0.0622	aggggtctc
Sp2	ESPN-2000~+99bp	2000	2021	+	12.2195	1.74e-05	0.00113	cagagcgcggcggagcggagcg
Sp2	ESPN-2000~+99bp	2063	2084	-	12.2195	1.74e-05	0.00113	CGGGGATCTGCGGGCCGGGAGG
Znf281	ESPN-2000~+99bp	1944	1958	+	7.83333	1.75e-05	0.0122	cggggcggggtgggg
ZNF528	ESPN-2000~+99bp	931	950	-	10.9	1.76e-05	0.0622	ATGAAGGAAGCCCCTTCCAG
E2f6	ESPN-2000~+99bp	1908	1919	+	13.0918	1.77e-05	0.00995	cgggcggggaac
Sp2	ESPN-2000~+99bp	583	604	+	12.1707	1.79e-05	0.00113	cagaggagggcagcgccagccg
Sall4	ESPN-2000~+99bp	1330	1339	-	12.9388	1.8e-05	0.016	GATGGGTGGG
Klf15	ESPN-2000~+99bp	980	998	+	11.8485	1.8e-05	0.00712	aggctggggctggggcgga
E2f7	ESPN-2000~+99bp	1560	1572	-	12.8727	1.82e-05	0.0215	GAGGCAGGAGCAG
Neurod2	ESPN-2000~+99bp	330	339	-	13.3182	1.82e-05	0.063	AGCAGATGCC
Dlx5	ESPN-2000~+99bp	455	465	+	11.8906	1.83e-05	0.0763	aaattgcaggg
Tfap2b	ESPN-2000~+99bp	1239	1248	-	13.0225	1.84e-05	0.0146	GCCAGAGGGC
Ascl2	ESPN-2000~+99bp	880	888	+	14.3333	1.86e-05	0.0359	gcagctgcc
Ascl2	ESPN-2000~+99bp	879	887	-	14.3333	1.86e-05	0.0359	GCAGCTGCC
Sp3	ESPN-2000~+99bp	1950	1969	+	12.6147	1.88e-05	0.0023	ggggtgggggcgggcccgag
Sp3	ESPN-2000~+99bp	1438	1457	-	12.6055	1.89e-05	0.0023	CCAGCGGGGAGGGCAGGAAG
Hic1	ESPN-2000~+99bp	576	584	-	13.4831	1.89e-05	0.0352	TGGGTGCCC
Gabpa	ESPN-2000~+99bp	1060	1073	+	13.1061	1.89e-05	0.0647	gggacaggaagggc
Etv2	ESPN-2000~+99bp	1059	1074	+	12.8857	1.9e-05	0.0569	tgggacaggaagggca
Ctcfl	ESPN-2000~+99bp	1805	1822	-	10.8182	1.91e-05	0.0119	GACCCCAGAGGGCAGCAA
Zbtb17	ESPN-2000~+99bp	1226	1244	-	11.8673	1.91e-05	0.00259	GAGGGCGCGGGCAGGAGAG
Snai2	ESPN-2000~+99bp	562	572	-	13.9091	1.91e-05	0.078	GGCAGGTGTGC
Znf143	ESPN-2000~+99bp	2069	2090	-	9.10606	1.91e-05	0.0302	GGCCGTCGGGGATCTGCGGGCC
Ascl1	ESPN-2000~+99bp	562	575	+	13.197	1.92e-05	0.0336	gcacacctgcctct
Zbtb17	ESPN-2000~+99bp	1433	1451	-	11.8571	1.92e-05	0.00259	GGGAGGGCAGGAAGGCAGG
Tfap2b	ESPN-2000~+99bp	1982	1991	+	12.9663	1.93e-05	0.0146	gtccgcgggc
Sp2	ESPN-2000~+99bp	1943	1964	+	12.0325	1.93e-05	0.00113	gcggggcggggtgggggcgggc
Sp2	ESPN-2000~+99bp	985	1006	+	12.0163	1.95e-05	0.00113	ggggctggggcggagtgaaacc
E2f1	ESPN-2000~+99bp	1903	1914	+	12.9242	1.96e-05	0.00912	gggggcgggcgg
Arid5b	ESPN-2000~+99bp	1050	1062	+	11.9703	1.96e-05	0.0755	ggtgggtgttggg
Sp2	ESPN-2000~+99bp	1557	1578	-	11.9837	1.99e-05	0.00113	GGCCCTGAGGCAGGAGCAGCCC
ZNF467	ESPN-2000~+99bp	1898	1919	+	10.9796	2.01e-05	0.00566	gcggcgggggcgggcggggaac
Sp3	ESPN-2000~+99bp	1893	1912	+	12.4771	2.05e-05	0.0023	gcgtcgcggcgggggcgggc
Stat4	ESPN-2000~+99bp	928	937	-	12.1212	2.06e-05	0.0812	CTTCCAGGAA
Klf4	ESPN-2000~+99bp	1930	1944	+	12.5909	2.07e-05	0.0129	gctgcggggcggggc
Znf281	ESPN-2000~+99bp	1048	1062	+	7.21212	2.08e-05	0.0122	ggggtgggtgttggg
Sp3	ESPN-2000~+99bp	1043	1062	+	12.4495	2.09e-05	0.0023	cagagggggtgggtgttggg
Meis2	ESPN-2000~+99bp	1137	1149	+	12.6515	2.09e-05	0.0874	ctgtcagcttttc
Srebf2	ESPN-2000~+99bp	1946	1958	+	12.0909	2.1e-05	0.021	gggcggggtgggg
Sp2	ESPN-2000~+99bp	1938	1959	+	11.878	2.11e-05	0.00113	gcggggcggggcggggtggggg
Prdm5	ESPN-2000~+99bp	1293	1307	-	12.8485	2.12e-05	0.0494	GCGGGAGCGCCGGCA
Ctcfl	ESPN-2000~+99bp	581	598	+	10.5758	2.12e-05	0.0119	cccagaggagggcagcgc
Sp2	ESPN-2000~+99bp	2027	2048	+	11.8618	2.13e-05	0.00113	cagcgcggagcggaggccaggc
Tcf3	ESPN-2000~+99bp	563	573	+	13.2879	2.14e-05	0.0368	cacacctgcct
Srebf1	ESPN-2000~+99bp	1594	1604	-	12.2202	2.14e-05	0.032	GGCGGGGTGAG
Myc	ESPN-2000~+99bp	1670	1681	+	12.6364	2.16e-05	0.0305	gcccacgcggtc
Prdm1	ESPN-2000~+99bp	1655	1668	-	12.6515	2.17e-05	0.0872	GACAGGGAAAGGTC
Sp2	ESPN-2000~+99bp	1937	1958	+	11.8211	2.18e-05	0.00113	ggcggggcggggcggggtgggg
Sp2	ESPN-2000~+99bp	2048	2069	-	11.8211	2.18e-05	0.00113	CGGGAGGCGGAGCGGCTGTGGG
ZNF467	ESPN-2000~+99bp	1222	1243	-	10.8061	2.19e-05	0.00566	AGGGCGCGGGCAGGAGAGCGAA
ZNF341	ESPN-2000~+99bp	1227	1248	-	12.2358	2.2e-05	0.00662	GCCAGAGGGCGCGGGCAGGAGA
Klf3	ESPN-2000~+99bp	2053	2071	-	12.3485	2.2e-05	0.00612	GCCGGGAGGCGGAGCGGCT
Zic1	ESPN-2000~+99bp	1015	1023	+	12	2.21e-05	0.0217	ggggtgggg
Zic1	ESPN-2000~+99bp	1950	1958	+	12	2.21e-05	0.0217	ggggtgggg
Sp1	ESPN-2000~+99bp	1932	1955	+	10.5161	2.23e-05	0.00134	tgcggggcggggcggggcggggtg
KLF12	ESPN-2000~+99bp	1907	1917	+	12.0758	2.24e-05	0.0119	gcgggcgggga
Klf3	ESPN-2000~+99bp	975	993	+	12.303	2.26e-05	0.00612	gtgccaggctggggctggg
Rara	ESPN-2000~+99bp	314	333	+	10.7818	2.26e-05	0.0836	gtggcaggggctcaggggca
ZNF770	ESPN-2000~+99bp	977	998	+	10.9242	2.27e-05	0.0112	gccaggctggggctggggcgga
Sp1	ESPN-2000~+99bp	1939	1962	+	10.4758	2.27e-05	0.00134	cggggcggggcggggtgggggcgg
Klf3	ESPN-2000~+99bp	484	502	+	12.2879	2.28e-05	0.00612	gcccaggggaggggtgccc
Klf3	ESPN-2000~+99bp	1043	1061	+	12.2879	2.28e-05	0.00612	cagagggggtgggtgttgg
Sp3	ESPN-2000~+99bp	1229	1248	-	12.3028	2.29e-05	0.0024	GCCAGAGGGCGCGGGCAGGA
ZNF554	ESPN-2000~+99bp	1901	1920	+	12.3485	2.3e-05	0.0361	gcgggggcgggcggggaact
ZNF436	ESPN-2000~+99bp	424	447	+	0.0909091	2.3e-05	0.0419	ccaaggtggccaccttaggagtgg
E2f2	ESPN-2000~+99bp	1910	1919	+	12.945	2.3e-05	0.0579	ggcggggaac
Tcf3	ESPN-2000~+99bp	879	889	+	13.1515	2.31e-05	0.0368	ggcagctgccg
KLF12	ESPN-2000~+99bp	1955	1965	+	12.0455	2.32e-05	0.0119	gggggcgggcc
Sp1	ESPN-2000~+99bp	1428	1451	-	10.4274	2.33e-05	0.00134	GGGAGGGCAGGAAGGCAGGACGGG
E2f3	ESPN-2000~+99bp	1300	1309	-	13.0606	2.33e-05	0.0336	ACGCGGGAGC
Sall4	ESPN-2000~+99bp	1013	1022	+	12.7959	2.33e-05	0.0166	ccggggtggg
Sp1	ESPN-2000~+99bp	975	998	+	10.4032	2.36e-05	0.00134	gtgccaggctggggctggggcgga
Bhlha15	ESPN-2000~+99bp	877	887	+	12.7143	2.36e-05	0.0748	gaggcagctgc
BHLHA15	ESPN-2000~+99bp	877	887	+	12.7143	2.36e-05	0.0747	gaggcagctgc
Nfia	ESPN-2000~+99bp	208	222	+	12.27	2.36e-05	0.087	ctggctcacagcctg
NFIA	ESPN-2000~+99bp	208	222	+	12.27	2.36e-05	0.0876	ctggctcacagcctg
Zic1	ESPN-2000~+99bp	1444	1452	-	11.9778	2.39e-05	0.0217	GGGGAGGGC
Sp1	ESPN-2000~+99bp	2023	2046	+	10.371	2.4e-05	0.00134	caggcagcgcggagcggaggccag
Rfx6	ESPN-2000~+99bp	613	623	+	11.8387	2.42e-05	0.0753	ctgttgctttg
Zbtb17	ESPN-2000~+99bp	1663	1681	-	11.4286	2.42e-05	0.00292	GACCGCGTGGGCGGACAGG
ZSCAN22	ESPN-2000~+99bp	1947	1962	+	11.8	2.44e-05	0.0431	ggcggggtgggggcgg
Myc	ESPN-2000~+99bp	1670	1681	-	12.4697	2.45e-05	0.0305	GACCGCGTGGGC
Zbtb17	ESPN-2000~+99bp	1588	1606	-	11.4082	2.45e-05	0.00292	CAGGCGGGGTGAGGAGCAC
Smad4	ESPN-2000~+99bp	974	985	-	11.7424	2.46e-05	0.0803	CAGCCTGGCACA
Zic3	ESPN-2000~+99bp	1260	1274	-	12.3684	2.47e-05	0.0317	AGACCCCTGCAGGGG
Sp3	ESPN-2000~+99bp	484	503	+	12.1835	2.47e-05	0.00246	gcccaggggaggggtgccca
Fli1	ESPN-2000~+99bp	194	207	+	12.5909	2.49e-05	0.0472	ctggcaggaagggc
Ebf1	ESPN-2000~+99bp	1458	1470	+	12.4394	2.51e-05	0.0272	aacctctgggggc
Klf5	ESPN-2000~+99bp	1328	1342	-	12.2273	2.53e-05	0.0104	AGGGATGGGTGGGAG
Pou3f2	ESPN-2000~+99bp	48	63	-	12.1327	2.55e-05	0.106	CACATGGATATTTAAT
ZSCAN22	ESPN-2000~+99bp	2057	2072	-	11.7182	2.56e-05	0.0431	GGCCGGGAGGCGGAGC
Sp1	ESPN-2000~+99bp	2018	2041	+	10.2339	2.56e-05	0.00139	agcgccaggcagcgcggagcggag
ZNF341	ESPN-2000~+99bp	1928	1949	+	11.9837	2.58e-05	0.00662	aggctgcggggcggggcggggc
Zbtb17	ESPN-2000~+99bp	2004	2022	+	11.2857	2.62e-05	0.00292	gcgcggcggagcggagcgc
Zbtb17	ESPN-2000~+99bp	984	1002	+	11.2755	2.63e-05	0.00292	tggggctggggcggagtga
Tfap2b	ESPN-2000~+99bp	1929	1938	+	12.4607	2.64e-05	0.0159	ggctgcgggg
Neurog2	ESPN-2000~+99bp	330	341	-	12.8143	2.64e-05	0.104	TGAGCAGATGCC
Klf3	ESPN-2000~+99bp	1899	1917	+	12.0152	2.65e-05	0.00658	cggcgggggcgggcgggga
E2f4	ESPN-2000~+99bp	1943	1956	+	12.4082	2.7e-05	0.0151	gcggggcggggtgg
ZNF680	ESPN-2000~+99bp	662	681	-	7.04286	2.7e-05	0.112	TGCAGACAAAAGGAAGGAGG
Sp5	ESPN-2000~+99bp	523	546	-	11.3788	2.71e-05	0.00507	TGGCAGGGGTACTGTTGGGAGGAG
KLF12	ESPN-2000~+99bp	488	498	+	11.7273	2.71e-05	0.0119	aggggaggggt
ZNF341	ESPN-2000~+99bp	866	887	+	11.9024	2.72e-05	0.00662	ggaaaggaccggaggcagctgc
ZNF768	ESPN-2000~+99bp	1339	1358	-	9.12121	2.72e-05	0.0379	CAGCCACACAGAAGGCAGGG
Myc	ESPN-2000~+99bp	1582	1593	+	12.3333	2.73e-05	0.0305	gtcctcgtgctc
Ets1	ESPN-2000~+99bp	194	207	+	12.5	2.73e-05	0.0456	ctggcaggaagggc
ZNF341	ESPN-2000~+99bp	1923	1944	+	11.8862	2.74e-05	0.00662	ggcggaggctgcggggcggggc
ZNF341	ESPN-2000~+99bp	1933	1954	+	11.8862	2.74e-05	0.00662	gcggggcggggcggggcggggt
Cdx2	ESPN-2000~+99bp	352	363	-	12.4752	2.74e-05	0.115	CTTTATTGCTAT
Rfx3	ESPN-2000~+99bp	800	815	+	10.2714	2.76e-05	0.0444	cagttacctgggcacc
ZNF467	ESPN-2000~+99bp	1904	1925	+	10.3265	2.77e-05	0.00659	ggggcgggcggggaactcgggc
Ctcfl	ESPN-2000~+99bp	1261	1278	+	9.9697	2.77e-05	0.0121	ccctgcaggggtctcagc
ZNF341	ESPN-2000~+99bp	1938	1959	+	11.8618	2.79e-05	0.00662	gcggggcggggcggggtggggg
Sp3	ESPN-2000~+99bp	1929	1948	+	11.9908	2.79e-05	0.00257	ggctgcggggcggggcgggg
Mycn	ESPN-2000~+99bp	1672	1679	-	12.8788	2.79e-05	0.101	CCGCGTGG
E2f1	ESPN-2000~+99bp	1944	1955	+	12.3636	2.8e-05	0.0112	cggggcggggtg
Sp2	ESPN-2000~+99bp	1295	1316	-	11.374	2.8e-05	0.00141	TGGGGAGACGCGGGAGCGCCGG
KLF12	ESPN-2000~+99bp	2057	2067	-	11.6364	2.81e-05	0.0119	GGAGGCGGAGC
Sp3	ESPN-2000~+99bp	1897	1916	+	11.9725	2.82e-05	0.00257	cgcggcgggggcgggcgggg
Sp1	ESPN-2000~+99bp	2048	2071	-	10.0242	2.84e-05	0.0015	GCCGGGAGGCGGAGCGGCTGTGGG
ZNF324	ESPN-2000~+99bp	1430	1452	+	11.8563	2.86e-05	0.0433	cgtcctgccttcctgccctcccc
Znf281	ESPN-2000~+99bp	1902	1916	+	6.01515	2.91e-05	0.0122	cgggggcgggcgggg
Znf281	ESPN-2000~+99bp	1934	1948	+	6	2.92e-05	0.0122	cggggcggggcgggg
Znf281	ESPN-2000~+99bp	1939	1953	+	6	2.92e-05	0.0122	cggggcggggcgggg
ZNF136	ESPN-2000~+99bp	885	908	+	6.15455	2.92e-05	0.121	tgccgagtttagcactatgagttt
Erg	ESPN-2000~+99bp	195	208	+	12.5758	2.93e-05	0.0337	tggcaggaagggcc
Insm1	ESPN-2000~+99bp	1238	1249	-	9.19388	2.93e-05	0.104	TGCCAGAGGGCG
Sp2	ESPN-2000~+99bp	1380	1401	+	11.2846	2.95e-05	0.00144	cggctgcgggcggcctgaggcc
Sp3	ESPN-2000~+99bp	981	1000	+	11.8899	2.97e-05	0.00259	ggctggggctggggcggagt
Sp1	ESPN-2000~+99bp	1661	1684	-	9.92742	2.98e-05	0.00153	CGGGACCGCGTGGGCGGACAGGGA
Klf5	ESPN-2000~+99bp	1592	1606	-	11.9394	2.98e-05	0.0104	CAGGCGGGGTGAGGA
ZNF257	ESPN-2000~+99bp	1562	1573	+	12.2121	2.99e-05	0.119	gctcctgcctca
Klf5	ESPN-2000~+99bp	1170	1184	-	11.9242	3.01e-05	0.0104	AGCCGTGGGAGCGGC
Tcf4	ESPN-2000~+99bp	563	571	-	13.6818	3.01e-05	0.08	GCAGGTGTG
ZNF770	ESPN-2000~+99bp	609	630	-	10.3485	3.02e-05	0.0112	TGGTGGCCAAAGCAACAGGCTC
Rfx2	ESPN-2000~+99bp	611	632	-	11.4545	3.06e-05	0.0442	GCTGGTGGCCAAAGCAACAGGC
Zic3	ESPN-2000~+99bp	259	273	-	12	3.06e-05	0.0317	CCACCCCTGCTGACC
Sp1	ESPN-2000~+99bp	479	502	+	9.87097	3.06e-05	0.00154	aggaggcccaggggaggggtgccc
Ctcfl	ESPN-2000~+99bp	1995	2012	+	9.72727	3.07e-05	0.0121	ggccccagagcgcggcgg
Ctcf	ESPN-2000~+99bp	1993	2012	+	9.60606	3.08e-05	0.0168	ccggccccagagcgcggcgg
Relb	ESPN-2000~+99bp	1520	1531	+	12.1209	3.09e-05	0.127	cggggatttcga
Zic3	ESPN-2000~+99bp	1257	1271	+	11.9737	3.11e-05	0.0317	gagcccctgcagggg
ZNF554	ESPN-2000~+99bp	1193	1212	+	11.9242	3.11e-05	0.0361	gtggagcctgcagggtggct
Sp3	ESPN-2000~+99bp	1660	1679	-	11.8073	3.13e-05	0.00261	CCGCGTGGGCGGACAGGGAA
ZNF768	ESPN-2000~+99bp	481	500	+	8.78788	3.13e-05	0.0379	gaggcccaggggaggggtgc
Nr1h4	ESPN-2000~+99bp	313	331	+	11.776	3.14e-05	0.0323	agtggcaggggctcagggg
Ets2	ESPN-2000~+99bp	662	674	-	11.7424	3.14e-05	0.107	AAAAGGAAGGAGG
Egr2	ESPN-2000~+99bp	1904	1917	+	12.0606	3.15e-05	0.0153	ggggcgggcgggga
Klf15	ESPN-2000~+99bp	1633	1651	-	10.7121	3.18e-05	0.0086	GAGGAGGTGCCGTGGGGCT
Ascl2	ESPN-2000~+99bp	564	572	+	12.9545	3.18e-05	0.0409	acacctgcc
Tfap2a	ESPN-2000~+99bp	570	581	-	12.5152	3.2e-05	0.0285	GTGCCCAGAGGC
Ctcf	ESPN-2000~+99bp	808	827	+	9.5	3.22e-05	0.0168	tgggcacctgggagcgcggg
ZSCAN31	ESPN-2000~+99bp	636	653	+	11.5532	3.22e-05	0.0398	agcagcgaggctgcgagg
Klf15	ESPN-2000~+99bp	2048	2066	-	10.6818	3.23e-05	0.0086	GAGGCGGAGCGGCTGTGGG
Sp3	ESPN-2000~+99bp	1944	1963	+	11.7431	3.25e-05	0.00262	cggggcggggtgggggcggg
ZNF563	ESPN-2000~+99bp	588	608	+	11.824	3.26e-05	0.0506	gagggcagcgccagccgcagt
Znf281	ESPN-2000~+99bp	980	994	+	5.57576	3.27e-05	0.0122	aggctggggctgggg
Sp1	ESPN-2000~+99bp	169	192	+	9.72581	3.28e-05	0.00158	gggagagcccggagaggacagaag
ZNF322	ESPN-2000~+99bp	915	934	+	11.2936	3.29e-05	0.0492	atgactcccactgttcctgg
Rbpj	ESPN-2000~+99bp	1406	1416	-	12.0818	3.29e-05	0.124	CGCTGGGAACG
Sp1	ESPN-2000~+99bp	1938	1961	+	9.70968	3.31e-05	0.00158	gcggggcggggcggggtgggggcg
Znf335	ESPN-2000~+99bp	1453	1474	-	11.1325	3.32e-05	0.053	AACTGCCCCCAGAGGTTCCAGC
ZNF335	ESPN-2000~+99bp	1453	1474	-	11.1325	3.32e-05	0.0521	AACTGCCCCCAGAGGTTCCAGC
Bcl6	ESPN-2000~+99bp	1490	1502	-	11.8559	3.32e-05	0.0693	TGCCTTCCAGGGT
Etv2	ESPN-2000~+99bp	1434	1449	-	11.8286	3.35e-05	0.0569	GAGGGCAGGAAGGCAG
Nhlh1	ESPN-2000~+99bp	328	347	-	8.84146	3.36e-05	0.0504	GTGGGCTGAGCAGATGCCCC
Rarg	ESPN-2000~+99bp	1431	1448	-	11.856	3.37e-05	0.0585	AGGGCAGGAAGGCAGGAC
ZNF467	ESPN-2000~+99bp	1921	1942	+	9.90816	3.38e-05	0.00746	cgggcggaggctgcggggcggg
Prdm5	ESPN-2000~+99bp	624	638	-	12.197	3.41e-05	0.0494	GCTGGAGCTGGTGGC
Sp5	ESPN-2000~+99bp	538	561	-	10.9545	3.41e-05	0.00589	CGTGAGGCCAGCAAGTGGCAGGGG
E2f1	ESPN-2000~+99bp	1438	1449	-	12.0455	3.45e-05	0.012	GAGGGCAGGAAG
Klf4	ESPN-2000~+99bp	1903	1917	+	11.8788	3.45e-05	0.0153	gggggcgggcgggga
Zfx	ESPN-2000~+99bp	1919	1937	-	11.6061	3.46e-05	0.00792	CCCGCAGCCTCCGCCCGAG
Sp1	ESPN-2000~+99bp	1893	1916	+	9.6129	3.47e-05	0.00162	gcgtcgcggcgggggcgggcgggg
E2f4	ESPN-2000~+99bp	1902	1915	+	12.0102	3.47e-05	0.0157	cgggggcgggcggg
Ctcfl	ESPN-2000~+99bp	810	827	+	9.43939	3.48e-05	0.0121	ggcacctgggagcgcggg
ZNF816	ESPN-2000~+99bp	1052	1072	+	10.6818	3.48e-05	0.127	tgggtgttgggacaggaaggg
Tfap2b	ESPN-2000~+99bp	1855	1864	-	12.1798	3.48e-05	0.0175	GCCCAGGGGC
Sp5	ESPN-2000~+99bp	1934	1957	+	10.9091	3.5e-05	0.00589	cggggcggggcggggcggggtggg
Sp3	ESPN-2000~+99bp	1916	1935	+	11.6239	3.5e-05	0.00271	gaactcgggcggaggctgcg
ZNF708	ESPN-2000~+99bp	1559	1578	-	10.8714	3.5e-05	0.0458	GGCCCTGAGGCAGGAGCAGC
Klf15	ESPN-2000~+99bp	1434	1452	-	10.5	3.53e-05	0.0086	GGGGAGGGCAGGAAGGCAG
E2f6	ESPN-2000~+99bp	194	205	+	12.0714	3.54e-05	0.0145	ctggcaggaagg
ZNF449	ESPN-2000~+99bp	1552	1562	+	12.0606	3.54e-05	0.0563	tggcagggctg
Sp1	ESPN-2000~+99bp	1224	1247	-	9.55645	3.56e-05	0.00162	CCAGAGGGCGCGGGCAGGAGAGCG
Ctcf	ESPN-2000~+99bp	1805	1824	-	9.25758	3.57e-05	0.0168	GAGACCCCAGAGGGCAGCAA
Zfx	ESPN-2000~+99bp	971	989	-	11.5455	3.57e-05	0.00792	GCCCCAGCCTGGCACAGTC
Prdm16	ESPN-2000~+99bp	1997	2006	+	11.9697	3.58e-05	0.0255	ccccagagcg
Mecp2	ESPN-2000~+99bp	176	182	+	12.3421	3.6e-05	0.0514	cccggag
Mecp2	ESPN-2000~+99bp	1517	1523	-	12.3421	3.6e-05	0.0514	CCCGGAG
E2f6	ESPN-2000~+99bp	1299	1310	-	12.051	3.62e-05	0.0145	GACGCGGGAGCG
Klf15	ESPN-2000~+99bp	1921	1939	+	10.4394	3.63e-05	0.0086	cgggcggaggctgcggggc
Klf5	ESPN-2000~+99bp	975	989	+	11.5758	3.66e-05	0.0115	gtgccaggctggggc
Klf4	ESPN-2000~+99bp	981	995	+	11.7879	3.67e-05	0.0153	ggctggggctggggc
Klf4	ESPN-2000~+99bp	1951	1965	+	11.7879	3.67e-05	0.0153	gggtgggggcgggcc
E2f7	ESPN-2000~+99bp	194	206	+	11.9545	3.7e-05	0.0216	ctggcaggaaggg
Zfx	ESPN-2000~+99bp	473	491	-	11.4697	3.71e-05	0.00792	CCCTGGGCCTCCTCCATTC
Klf15	ESPN-2000~+99bp	1225	1243	-	10.3939	3.71e-05	0.0086	AGGGCGCGGGCAGGAGAGC
Tfap2a	ESPN-2000~+99bp	1855	1866	-	12.197	3.72e-05	0.0285	GTGCCCAGGGGC
Sp1	ESPN-2000~+99bp	474	497	+	9.45968	3.73e-05	0.00166	aatggaggaggcccaggggagggg
Ebf1	ESPN-2000~+99bp	1029	1041	-	11.6667	3.75e-05	0.0305	AGTCCCGTGGGGG
Fev	ESPN-2000~+99bp	823	832	+	10.9187	3.76e-05	0.0538	gcgggaggcc
Fev	ESPN-2000~+99bp	2061	2070	-	10.9187	3.76e-05	0.0538	CCGGGAGGCG
Jund	ESPN-2000~+99bp	224	234	+	11.8636	3.76e-05	0.0891	gtttgagtcat
Nkx6-1	ESPN-2000~+99bp	289	307	+	11.6327	3.77e-05	0.157	actaatggagatgtcatta
Clock	ESPN-2000~+99bp	808	821	-	11.0069	3.79e-05	0.13	CTCCCAGGTGCCCA
ZNF341	ESPN-2000~+99bp	1901	1922	+	11.3659	3.79e-05	0.00662	gcgggggcgggcggggaactcg
Sp5	ESPN-2000~+99bp	1431	1454	-	10.7576	3.79e-05	0.00609	GCGGGGAGGGCAGGAAGGCAGGAC
ZNF770	ESPN-2000~+99bp	2037	2058	+	9.87879	3.79e-05	0.0112	cggaggccaggcccacagccgc
Pax5	ESPN-2000~+99bp	2057	2075	-	11.6696	3.8e-05	0.0246	GCGGGCCGGGAGGCGGAGC
ZSCAN31	ESPN-2000~+99bp	1567	1584	+	11.2695	3.82e-05	0.0398	tgcctcagggccgttgtc
Stat3	ESPN-2000~+99bp	925	936	+	11.7273	3.83e-05	0.0796	ctgttcctggaa
Elf2	ESPN-2000~+99bp	1061	1075	+	11.7339	3.83e-05	0.0454	ggacaggaagggcac
Zbtb33	ESPN-2000~+99bp	815	829	+	11.6585	3.86e-05	0.0626	ctgggagcgcgggag
ZNF770	ESPN-2000~+99bp	1942	1963	+	9.83333	3.88e-05	0.0112	ggcggggcggggtgggggcggg
Rfx3	ESPN-2000~+99bp	615	630	-	9.44286	3.9e-05	0.0444	TGGTGGCCAAAGCAAC
Klf15	ESPN-2000~+99bp	2055	2073	-	10.2879	3.91e-05	0.0086	GGGCCGGGAGGCGGAGCGG
ZNF341	ESPN-2000~+99bp	1485	1506	+	11.3171	3.91e-05	0.00662	gagggaccctggaaggcagggc
E2f4	ESPN-2000~+99bp	2055	2068	-	11.8163	3.91e-05	0.0157	GGGAGGCGGAGCGG
Stat5b	ESPN-2000~+99bp	927	938	+	12.1515	3.93e-05	0.164	gttcctggaagg
Sp3	ESPN-2000~+99bp	1936	1955	+	11.422	3.95e-05	0.00291	gggcggggcggggcggggtg
Zbtb17	ESPN-2000~+99bp	1891	1909	+	10.4898	3.97e-05	0.00422	ccgcgtcgcggcgggggcg
ZNF467	ESPN-2000~+99bp	1941	1962	+	9.56122	3.97e-05	0.0082	gggcggggcggggtgggggcgg
Rest	ESPN-2000~+99bp	855	876	+	3.98571	3.98e-05	0.0685	ggcaggcccagggaaaggaccg
ZNF341	ESPN-2000~+99bp	1896	1917	+	11.2683	4.03e-05	0.00662	tcgcggcgggggcgggcgggga
Rfx2	ESPN-2000~+99bp	798	819	+	10.974	4.03e-05	0.0442	tccagttacctgggcacctggg
Sp1	ESPN-2000~+99bp	1923	1946	+	9.29839	4.03e-05	0.00174	ggcggaggctgcggggcggggcgg
Sp3	ESPN-2000~+99bp	1922	1941	+	11.3853	4.04e-05	0.00291	gggcggaggctgcggggcgg
ZNF341	ESPN-2000~+99bp	1941	1962	+	11.2602	4.05e-05	0.00662	gggcggggcggggtgggggcgg
E2f7	ESPN-2000~+99bp	1898	1910	+	11.8182	4.08e-05	0.0216	gcggcgggggcgg
Klf15	ESPN-2000~+99bp	2006	2024	+	10.197	4.08e-05	0.0086	gcggcggagcggagcgcca
Sp5	ESPN-2000~+99bp	2043	2066	-	10.6212	4.08e-05	0.00625	GAGGCGGAGCGGCTGTGGGCCTGG
Rfx6	ESPN-2000~+99bp	112	122	+	11.3952	4.11e-05	0.0753	ctgctgccgtg
Tfap2b	ESPN-2000~+99bp	1392	1401	+	12	4.16e-05	0.018	gcctgaggcc
Rxra	ESPN-2000~+99bp	1581	1601	-	11.1338	4.17e-05	0.0706	GGGGTGAGGAGCACGAGGACA
Sp2	ESPN-2000~+99bp	1017	1038	-	10.6504	4.17e-05	0.00192	CCCGTGGGGGCTTGGCCCCACC
Snai1	ESPN-2000~+99bp	811	818	-	13.0976	4.17e-05	0.0729	CCAGGTGC
Sp3	ESPN-2000~+99bp	2055	2074	-	11.3211	4.2e-05	0.00293	CGGGCCGGGAGGCGGAGCGG
Sp1	ESPN-2000~+99bp	1944	1967	+	9.20968	4.21e-05	0.00174	cggggcggggtgggggcgggcccg
Ppara	ESPN-2000~+99bp	1862	1878	-	11.4505	4.22e-05	0.165	GACTGGGGCAAGGTGCC
Sp2	ESPN-2000~+99bp	483	504	+	10.626	4.22e-05	0.00192	ggcccaggggaggggtgcccaa
ZNF341	ESPN-2000~+99bp	2011	2032	+	11.187	4.23e-05	0.00662	ggagcggagcgccaggcagcgc
ZNF770	ESPN-2000~+99bp	855	876	+	9.65152	4.23e-05	0.0112	ggcaggcccagggaaaggaccg
Sp1	ESPN-2000~+99bp	1223	1246	-	9.19355	4.24e-05	0.00174	CAGAGGGCGCGGGCAGGAGAGCGA
ZNF320	ESPN-2000~+99bp	1857	1876	-	9.65152	4.24e-05	0.024	CTGGGGCAAGGTGCCCAGGG
NEUROD2	ESPN-2000~+99bp	331	339	-	12.0455	4.24e-05	0.0709	AGCAGATGC
ZNF341	ESPN-2000~+99bp	1943	1964	+	11.1789	4.25e-05	0.00662	gcggggcggggtgggggcgggc
Sp1	ESPN-2000~+99bp	2001	2024	+	9.18548	4.26e-05	0.00174	agagcgcggcggagcggagcgcca
Atoh1	ESPN-2000~+99bp	331	339	-	12.303	4.27e-05	0.0757	AGCAGATGC
ATOH1	ESPN-2000~+99bp	331	339	-	12.303	4.27e-05	0.0754	AGCAGATGC
Rora	ESPN-2000~+99bp	374	386	-	11.6667	4.27e-05	0.0793	TTGTGGGCCAGGG
Sp2	ESPN-2000~+99bp	1042	1063	+	10.6016	4.28e-05	0.00192	ccagagggggtgggtgttggga
ZNF320	ESPN-2000~+99bp	2065	2084	-	9.62121	4.3e-05	0.024	CGGGGATCTGCGGGCCGGGA
Sp7	ESPN-2000~+99bp	455	468	-	11.6195	4.31e-05	0.18	AGGCCCTGCAATTT
ZNF324	ESPN-2000~+99bp	1937	1959	-	11.2335	4.33e-05	0.0436	CCCCCACCCCGCCCCGCCCCGCC
ZNF768	ESPN-2000~+99bp	1759	1778	-	8	4.33e-05	0.0388	CAGGCACAGACAAATTCATT
Myog	ESPN-2000~+99bp	562	574	+	11.8939	4.34e-05	0.0767	gcacacctgcctc
Zkscan1	ESPN-2000~+99bp	1338	1356	+	10.7879	4.35e-05	0.142	tccctgccttctgtgtggc
Sp1	ESPN-2000~+99bp	1334	1357	-	9.1371	4.36e-05	0.00174	AGCCACACAGAAGGCAGGGATGGG
Smad2	ESPN-2000~+99bp	1771	1779	+	11.803	4.36e-05	0.0891	tgtgcctgg
Znf143	ESPN-2000~+99bp	1052	1073	+	7.06061	4.37e-05	0.0459	tgggtgttgggacaggaagggc
E2f7	ESPN-2000~+99bp	1945	1957	+	11.7182	4.38e-05	0.0216	ggggcggggtggg
Znf335	ESPN-2000~+99bp	1543	1564	-	10.6265	4.38e-05	0.053	AGCAGCCCTGCCACGTCCCTGA
ZNF335	ESPN-2000~+99bp	1543	1564	-	10.6265	4.38e-05	0.0521	AGCAGCCCTGCCACGTCCCTGA
Tcf3	ESPN-2000~+99bp	809	819	-	12.2727	4.41e-05	0.0408	CCCAGGTGCCC
ZNF770	ESPN-2000~+99bp	1938	1959	+	9.56061	4.42e-05	0.0112	gcggggcggggcggggtggggg
ZNF320	ESPN-2000~+99bp	565	584	-	9.56061	4.43e-05	0.024	TGGGTGCCCAGAGGCAGGTG
Sp3	ESPN-2000~+99bp	1985	2004	-	11.2294	4.44e-05	0.00299	CTCTGGGGCCGGAGCCCGCG
Znf281	ESPN-2000~+99bp	520	534	-	4.42424	4.44e-05	0.0137	TGTTGGGAGGAGGTG
KLF12	ESPN-2000~+99bp	1023	1033	-	10.6667	4.46e-05	0.0169	GGGGGCTTGGC
Sp1	ESPN-2000~+99bp	1905	1928	+	9.08065	4.47e-05	0.00175	gggcgggcggggaactcgggcgga
Znf281	ESPN-2000~+99bp	1273	1287	-	4.39394	4.48e-05	0.0137	AGAGAGGGGGCTGAG
Zbtb33	ESPN-2000~+99bp	1148	1162	-	11.4146	4.49e-05	0.0626	CAAAGGACGCGAGGA
ZNF341	ESPN-2000~+99bp	1052	1073	+	11.0894	4.49e-05	0.00662	tgggtgttgggacaggaagggc
Prdm16	ESPN-2000~+99bp	570	579	-	11.6061	4.5e-05	0.0255	GCCCAGAGGC
E2f3	ESPN-2000~+99bp	2063	2072	-	11.7576	4.5e-05	0.0413	GGCCGGGAGG
ZNF341	ESPN-2000~+99bp	1046	1067	+	11.0732	4.53e-05	0.00662	agggggtgggtgttgggacagg
ZNF770	ESPN-2000~+99bp	1311	1332	-	9.5	4.55e-05	0.0112	GGGAGGTTAGGGCTTGTGGGGA
OSR2	ESPN-2000~+99bp	1556	1571	+	11.7615	4.55e-05	0.0772	agggctgctcctgcct
Nr1d1	ESPN-2000~+99bp	1864	1882	-	11.3514	4.56e-05	0.0742	GTGCGACTGGGGCAAGGTG
ZNF770	ESPN-2000~+99bp	1262	1283	-	9.4697	4.62e-05	0.0112	AGGGGGCTGAGACCCCTGCAGG
E2f7	ESPN-2000~+99bp	1436	1448	-	11.6455	4.62e-05	0.0216	AGGGCAGGAAGGC
Tcf4	ESPN-2000~+99bp	810	818	-	13	4.63e-05	0.08	CCAGGTGCC
Tbx3	ESPN-2000~+99bp	1128	1136	-	11.4737	4.63e-05	0.0534	AAGGTGGGA
ZNF341	ESPN-2000~+99bp	1143	1164	-	11.0325	4.65e-05	0.00662	CCCAAAGGACGCGAGGAAAAGC
Sp1	ESPN-2000~+99bp	1986	2009	-	8.99194	4.67e-05	0.00177	CCGCGCTCTGGGGCCGGAGCCCGC
Znf322	ESPN-2000~+99bp	856	875	-	10.7615	4.68e-05	0.0574	GGTCCTTTCCCTGGGCCTGC
Etv2	ESPN-2000~+99bp	193	208	+	11.1571	4.69e-05	0.0569	cctggcaggaagggcc
Bhlha15	ESPN-2000~+99bp	880	890	-	11.5408	4.71e-05	0.0748	TCGGCAGCTGC
BHLHA15	ESPN-2000~+99bp	880	890	-	11.5408	4.71e-05	0.0747	TCGGCAGCTGC
Smad3	ESPN-2000~+99bp	1339	1350	+	11.0161	4.71e-05	0.0705	ccctgccttctg
Sp2	ESPN-2000~+99bp	1903	1924	+	10.4065	4.75e-05	0.00208	gggggcgggcggggaactcggg
Sp1	ESPN-2000~+99bp	855	878	+	8.95161	4.76e-05	0.00177	ggcaggcccagggaaaggaccgga
Nfib	ESPN-2000~+99bp	974	982	-	12.0758	4.78e-05	0.0934	CCTGGCACA
Fev	ESPN-2000~+99bp	197	206	+	10.6423	4.79e-05	0.0538	gcaggaaggg
Junb	ESPN-2000~+99bp	226	234	+	11.8788	4.81e-05	0.201	ttgagtcat
ZNF770	ESPN-2000~+99bp	2047	2068	-	9.37879	4.82e-05	0.0112	GGGAGGCGGAGCGGCTGTGGGC
Nr1h4	ESPN-2000~+99bp	1857	1875	-	11.096	4.83e-05	0.0323	TGGGGCAAGGTGCCCAGGG
Prdm16	ESPN-2000~+99bp	1459	1468	-	11.5303	4.84e-05	0.0255	CCCCAGAGGT
ZNF467	ESPN-2000~+99bp	1578	1599	-	9.13265	4.85e-05	0.00937	GGTGAGGAGCACGAGGACAACG
ZNF341	ESPN-2000~+99bp	2057	2078	-	10.9593	4.86e-05	0.00662	TCTGCGGGCCGGGAGGCGGAGC
Sp1	ESPN-2000~+99bp	1293	1316	-	8.89516	4.88e-05	0.00177	TGGGGAGACGCGGGAGCGCCGGCA
Sp1	ESPN-2000~+99bp	1586	1609	-	8.89516	4.88e-05	0.00177	TTCCAGGCGGGGTGAGGAGCACGA
E2f6	ESPN-2000~+99bp	2062	2073	-	11.5612	4.89e-05	0.0151	GGGCCGGGAGGC
Jund	ESPN-2000~+99bp	656	666	-	11.1818	4.92e-05	0.0891	GGAGGAGTCAT
ZNF667	ESPN-2000~+99bp	816	834	-	11.1448	4.92e-05	0.106	ATGGCCTCCCGCGCTCCCA
ZNF341	ESPN-2000~+99bp	863	884	+	10.935	4.93e-05	0.00662	cagggaaaggaccggaggcagc
ZNF449	ESPN-2000~+99bp	786	796	-	11.3485	4.94e-05	0.0563	CTGCTGGGCTG
Nr1h4	ESPN-2000~+99bp	1020	1038	+	11.056	4.95e-05	0.0323	ggggccaagcccccacggg
Egr2	ESPN-2000~+99bp	1106	1119	-	11.2727	4.96e-05	0.0194	GCTGTGGGAGTGCA
Sp5	ESPN-2000~+99bp	1630	1653	-	10.2424	4.99e-05	0.00731	CTGAGGAGGTGCCGTGGGGCTGGG
ZNF436	ESPN-2000~+99bp	1281	1304	-	-2.66667	5.01e-05	0.0493	GGAGCGCCGGCATCCAGAGAGAGG
Ar	ESPN-2000~+99bp	1070	1085	-	10.5606	5.01e-05	0.108	GAAGCACCCTGTGCCC
Ptf1a	ESPN-2000~+99bp	588	605	-	11.3182	5.02e-05	0.054	GCGGCTGGCGCTGCCCTC
Sp2	ESPN-2000~+99bp	1623	1644	-	10.3008	5.03e-05	0.00214	TGCCGTGGGGCTGGGTTTGAGC
Smad4	ESPN-2000~+99bp	2018	2029	-	11.0455	5.05e-05	0.0824	CTGCCTGGCGCT
Zic1	ESPN-2000~+99bp	489	497	+	11.2778	5.06e-05	0.0293	ggggagggg
SIX1	ESPN-2000~+99bp	794	807	-	11.5909	5.08e-05	0.212	GGTAACTGGAGCTG
Mbd2	ESPN-2000~+99bp	2064	2074	-	12.0526	5.08e-05	0.0398	CGGGCCGGGAG
Esrrg	ESPN-2000~+99bp	1066	1075	+	11.6761	5.09e-05	0.186	ggaagggcac
Prdm5	ESPN-2000~+99bp	1492	1506	+	11.6061	5.1e-05	0.0494	cctggaaggcagggc
Tcf3	ESPN-2000~+99bp	878	888	-	12.0455	5.12e-05	0.0408	GGCAGCTGCCT
Elf5	ESPN-2000~+99bp	1433	1449	-	10.6818	5.18e-05	0.101	GAGGGCAGGAAGGCAGG
Sall4	ESPN-2000~+99bp	1594	1603	-	11.6531	5.18e-05	0.0263	GCGGGGTGAG
E2f6	ESPN-2000~+99bp	1898	1909	+	11.4694	5.19e-05	0.0151	gcggcgggggcg
Ets2	ESPN-2000~+99bp	1062	1074	+	11.2727	5.2e-05	0.107	gacaggaagggca
Zbtb17	ESPN-2000~+99bp	1942	1960	+	9.94898	5.22e-05	0.00534	ggcggggcggggtgggggc
Sp5	ESPN-2000~+99bp	1273	1296	-	10.1515	5.23e-05	0.00735	GGCATCCAGAGAGAGGGGGCTGAG
Nr1d2	ESPN-2000~+99bp	1430	1448	-	11.2883	5.27e-05	0.0869	AGGGCAGGAAGGCAGGACG
Egr1	ESPN-2000~+99bp	1047	1060	+	9.86364	5.33e-05	0.0234	gggggtgggtgttg
E2f6	ESPN-2000~+99bp	1226	1237	-	11.4184	5.36e-05	0.0151	CGGGCAGGAGAG
Klf15	ESPN-2000~+99bp	979	997	+	9.60606	5.39e-05	0.0106	caggctggggctggggcgg
Sp1	ESPN-2000~+99bp	2029	2052	+	8.68548	5.39e-05	0.00191	gcgcggagcggaggccaggcccac
Egr2	ESPN-2000~+99bp	1324	1337	-	11.1212	5.39e-05	0.0194	TGGGTGGGAGGTTA
Zic1	ESPN-2000~+99bp	83	91	+	11.2222	5.39e-05	0.0293	tgggtggta
Ptf1a	ESPN-2000~+99bp	321	338	-	11.2	5.4e-05	0.054	GCAGATGCCCCTGAGCCC
ZNF436	ESPN-2000~+99bp	1566	1589	-	-2.95455	5.42e-05	0.0493	ACGAGGACAACGGCCCTGAGGCAG
Sp1	ESPN-2000~+99bp	2013	2036	+	8.66129	5.45e-05	0.00191	agcggagcgccaggcagcgcggag
Smad3	ESPN-2000~+99bp	850	861	-	10.8629	5.47e-05	0.0705	GCCTGCCACCTA
Nfkb1	ESPN-2000~+99bp	140	150	+	10.8788	5.48e-05	0.0982	ggggaggaccc
Sp2	ESPN-2000~+99bp	1893	1914	+	10.1301	5.51e-05	0.00222	gcgtcgcggcgggggcgggcgg
Sp2	ESPN-2000~+99bp	1985	2006	-	10.122	5.53e-05	0.00222	CGCTCTGGGGCCGGAGCCCGCG
ZNF341	ESPN-2000~+99bp	1225	1246	-	10.7317	5.57e-05	0.00714	CAGAGGGCGCGGGCAGGAGAGC
Srebf2	ESPN-2000~+99bp	1307	1319	-	11.0818	5.57e-05	0.0306	TTGTGGGGAGACG
ZNF331	ESPN-2000~+99bp	525	544	-	5.69697	5.61e-05	0.0612	GCAGGGGTACTGTTGGGAGG
Xbp1	ESPN-2000~+99bp	1548	1559	+	10.3443	5.64e-05	0.227	gacgtggcaggg
Prdm5	ESPN-2000~+99bp	2013	2027	+	11.4545	5.64e-05	0.0494	agcggagcgccaggc
ZNF382	ESPN-2000~+99bp	9	30	+	9.296	5.64e-05	0.234	ctgggaacaatagttgtacctc
E2f7	ESPN-2000~+99bp	1950	1962	+	11.3545	5.66e-05	0.0216	ggggtgggggcgg
Tbx21	ESPN-2000~+99bp	1126	1137	-	10.5909	5.66e-05	0.158	GAAGGTGGGAGC
Zbtb17	ESPN-2000~+99bp	2063	2081	-	9.78571	5.67e-05	0.00542	GGATCTGCGGGCCGGGAGG
Nr2f2	ESPN-2000~+99bp	1806	1818	-	11.5455	5.69e-05	0.22	CCAGAGGGCAGCA
E2f1	ESPN-2000~+99bp	1231	1242	-	11.2576	5.69e-05	0.0177	GGGCGCGGGCAG
Sp1	ESPN-2000~+99bp	808	831	+	8.56452	5.7e-05	0.00192	tgggcacctgggagcgcgggaggc
Ctcfl	ESPN-2000~+99bp	538	555	-	8.24242	5.71e-05	0.0168	GCCAGCAAGTGGCAGGGG
Ets1	ESPN-2000~+99bp	1435	1448	-	11.3182	5.71e-05	0.0636	AGGGCAGGAAGGCA
Zbtb17	ESPN-2000~+99bp	1295	1313	-	9.7551	5.76e-05	0.00542	GGAGACGCGGGAGCGCCGG
Sp1	ESPN-2000~+99bp	1901	1924	+	8.54032	5.77e-05	0.00192	gcgggggcgggcggggaactcggg
Zeb1	ESPN-2000~+99bp	1226	1235	-	11.578	5.77e-05	0.079	GGCAGGAGAG
Sp1	ESPN-2000~+99bp	1228	1251	-	8.53226	5.79e-05	0.00192	AGTGCCAGAGGGCGCGGGCAGGAG
Sp2	ESPN-2000~+99bp	980	1001	+	10.0325	5.8e-05	0.00222	aggctggggctggggcggagtg
ZNF582	ESPN-2000~+99bp	861	884	+	7.71831	5.8e-05	0.236	cccagggaaaggaccggaggcagc
Nfyc	ESPN-2000~+99bp	1091	1104	-	11.197	5.81e-05	0.242	GCGGCCTATCAGCG
Sall4	ESPN-2000~+99bp	265	274	+	11.5714	5.81e-05	0.0263	caggggtggg
Sp2	ESPN-2000~+99bp	2036	2057	-	10.0244	5.82e-05	0.00222	CGGCTGTGGGCCTGGCCTCCGC
Sp2	ESPN-2000~+99bp	1933	1954	+	10.0163	5.85e-05	0.00222	gcggggcggggcggggcggggt
Tead1	ESPN-2000~+99bp	702	712	+	11.4242	5.85e-05	0.161	agattccagcg
E2f3	ESPN-2000~+99bp	1990	1999	-	11.2424	5.91e-05	0.0413	GGGCCGGAGC
Sp1	ESPN-2000~+99bp	1927	1950	+	8.48387	5.92e-05	0.00193	gaggctgcggggcggggcggggcg
Tead2	ESPN-2000~+99bp	700	711	+	11.2857	5.93e-05	0.128	ccagattccagc
Zbtb17	ESPN-2000~+99bp	1047	1065	+	9.69388	5.93e-05	0.00542	gggggtgggtgttgggaca
Nr1h4	ESPN-2000~+99bp	1019	1037	+	10.76	5.94e-05	0.0323	tggggccaagcccccacgg
KLF12	ESPN-2000~+99bp	1949	1959	+	10.0152	5.96e-05	0.0203	cggggtggggg
Atoh1	ESPN-2000~+99bp	879	887	+	11.7576	5.97e-05	0.0757	ggcagctgc
Atoh1	ESPN-2000~+99bp	880	888	-	11.7576	5.97e-05	0.0757	GGCAGCTGC
ATOH1	ESPN-2000~+99bp	879	887	+	11.7576	5.97e-05	0.0754	ggcagctgc
ATOH1	ESPN-2000~+99bp	880	888	-	11.7576	5.97e-05	0.0754	GGCAGCTGC
Rxrg	ESPN-2000~+99bp	2030	2051	+	9.08571	5.98e-05	0.0783	cgcggagcggaggccaggccca
Runx2	ESPN-2000~+99bp	680	691	-	11.4545	6e-05	0.215	CCCAGTGGTTTG
Sp3	ESPN-2000~+99bp	584	603	+	10.7156	6e-05	0.00381	agaggagggcagcgccagcc
Egr2	ESPN-2000~+99bp	1946	1959	+	10.9242	6e-05	0.0194	gggcggggtggggg
Nfic	ESPN-2000~+99bp	192	200	+	11.5455	6.01e-05	0.115	gcctggcag
ZNF329	ESPN-2000~+99bp	1288	1307	+	2.31429	6.01e-05	0.155	ctggatgccggcgctcccgc
Znf281	ESPN-2000~+99bp	1929	1943	+	3.22727	6.04e-05	0.0156	ggctgcggggcgggg
ZSCAN31	ESPN-2000~+99bp	1429	1446	-	10.4894	6.05e-05	0.0415	GGCAGGAAGGCAGGACGG
Zfp42	ESPN-2000~+99bp	506	517	+	11.1212	6.06e-05	0.213	acaagccatttt
Nfkb2	ESPN-2000~+99bp	937	947	-	11.0303	6.07e-05	0.116	AAGGAAGCCCC
Ascl1	ESPN-2000~+99bp	878	891	+	10.8939	6.07e-05	0.0707	aggcagctgccgag
Sp5	ESPN-2000~+99bp	1937	1960	+	9.86364	6.08e-05	0.0082	ggcggggcggggcggggtgggggc
ZNF322	ESPN-2000~+99bp	2040	2059	+	10.2018	6.09e-05	0.0511	aggccaggcccacagccgct
Tp73	ESPN-2000~+99bp	1553	1571	-	10.813	6.11e-05	0.234	AGGCAGGAGCAGCCCTGCC
Nr4a1	ESPN-2000~+99bp	1066	1074	+	10.416	6.11e-05	0.254	ggaagggca
Sp1	ESPN-2000~+99bp	1892	1915	+	8.41129	6.12e-05	0.00197	cgcgtcgcggcgggggcgggcggg
Klf3	ESPN-2000~+99bp	1916	1934	+	10.4091	6.13e-05	0.0138	gaactcgggcggaggctgc
NEUROD2	ESPN-2000~+99bp	1133	1141	-	11.697	6.13e-05	0.0709	GACAGAAGG
Elk4	ESPN-2000~+99bp	871	883	+	11.3289	6.14e-05	0.076	ggaccggaggcag
Tead2	ESPN-2000~+99bp	1603	1614	-	11.2143	6.14e-05	0.128	GGGTATTCCAGG
Neurod2	ESPN-2000~+99bp	879	888	+	11.7121	6.14e-05	0.063	ggcagctgcc
Neurod2	ESPN-2000~+99bp	879	888	-	11.7121	6.14e-05	0.063	GGCAGCTGCC
Tfap2c	ESPN-2000~+99bp	568	580	+	11.5	6.14e-05	0.035	ctgcctctgggca
Znf281	ESPN-2000~+99bp	483	497	+	3.15152	6.15e-05	0.0156	ggcccaggggagggg
Klf4	ESPN-2000~+99bp	1043	1057	+	11.0303	6.16e-05	0.0231	cagagggggtgggtg
Sp3	ESPN-2000~+99bp	975	994	+	10.6606	6.19e-05	0.00381	gtgccaggctggggctgggg
Sp3	ESPN-2000~+99bp	1941	1960	+	10.6606	6.19e-05	0.00381	gggcggggcggggtgggggc
Egr1	ESPN-2000~+99bp	1171	1184	-	9.48485	6.21e-05	0.0234	AGCCGTGGGAGCGG
Fli1	ESPN-2000~+99bp	1435	1448	-	11.0909	6.23e-05	0.0787	AGGGCAGGAAGGCA
Ar	ESPN-2000~+99bp	1396	1411	-	10.1212	6.23e-05	0.108	GGAACGCCATGGCCTC
Smad3	ESPN-2000~+99bp	1445	1456	+	10.7419	6.23e-05	0.0705	ccctccccgctg
Neurod2	ESPN-2000~+99bp	1132	1141	-	11.6667	6.23e-05	0.063	GACAGAAGGT
ZNF324	ESPN-2000~+99bp	1425	1447	+	10.6647	6.24e-05	0.0439	gttcccgtcctgccttcctgccc
Rfx1	ESPN-2000~+99bp	613	634	-	9.5303	6.25e-05	0.0329	GAGCTGGTGGCCAAAGCAACAG
ZNF467	ESPN-2000~+99bp	1325	1346	-	8.57143	6.26e-05	0.0104	AGGCAGGGATGGGTGGGAGGTT
Ascl2	ESPN-2000~+99bp	331	339	+	11.3485	6.26e-05	0.0603	gcatctgct
Rest	ESPN-2000~+99bp	807	828	+	2.51429	6.26e-05	0.0685	ctgggcacctgggagcgcggga
SIX2	ESPN-2000~+99bp	795	807	-	11.2424	6.27e-05	0.262	GGTAACTGGAGCT
Nfic	ESPN-2000~+99bp	1210	1218	+	11.5152	6.28e-05	0.115	gcttggcac
Egr1	ESPN-2000~+99bp	1273	1286	-	9.45455	6.29e-05	0.0234	GAGAGGGGGCTGAG
Zbtb17	ESPN-2000~+99bp	978	996	+	9.57143	6.31e-05	0.00556	ccaggctggggctggggcg
ZNF554	ESPN-2000~+99bp	856	875	+	10.8788	6.32e-05	0.0453	gcaggcccagggaaaggacc
ZNF770	ESPN-2000~+99bp	1324	1345	-	8.80303	6.32e-05	0.0136	GGCAGGGATGGGTGGGAGGTTA
Klf15	ESPN-2000~+99bp	1904	1922	+	9.25758	6.32e-05	0.0118	ggggcgggcggggaactcg
Tp53	ESPN-2000~+99bp	1547	1566	+	9.07317	6.35e-05	0.155	ggacgtggcagggctgctcc
Nhlh1	ESPN-2000~+99bp	1373	1392	+	7.19512	6.35e-05	0.0634	ccgacagcggctgcgggcgg
Nfkb1	ESPN-2000~+99bp	865	875	+	10.5455	6.35e-05	0.0982	gggaaaggacc
Nfkb2	ESPN-2000~+99bp	865	875	+	10.9697	6.35e-05	0.116	gggaaaggacc
Ctcfl	ESPN-2000~+99bp	1948	1965	+	7.9697	6.37e-05	0.0168	gcggggtgggggcgggcc
E2f4	ESPN-2000~+99bp	1013	1026	+	11.0306	6.39e-05	0.0224	ccggggtggggcca
Klf3	ESPN-2000~+99bp	986	1004	+	10.3182	6.41e-05	0.0138	gggctggggcggagtgaaa
Sp2	ESPN-2000~+99bp	1895	1916	+	9.8374	6.42e-05	0.00236	gtcgcggcgggggcgggcgggg
Ptf1a	ESPN-2000~+99bp	880	897	+	10.9091	6.43e-05	0.054	gcagctgccgagtttagc
Sp5	ESPN-2000~+99bp	1427	1450	-	9.74242	6.47e-05	0.00839	GGAGGGCAGGAAGGCAGGACGGGA
Nr1h3	ESPN-2000~+99bp	1808	1822	-	10.9756	6.51e-05	0.253	GACCCCAGAGGGCAG
Nfe2l1	ESPN-2000~+99bp	229	235	+	9.76623	6.51e-05	0.273	agtcatg
ZNF554	ESPN-2000~+99bp	460	479	+	10.8333	6.51e-05	0.0453	gcagggccttttggaatgga
Zic1	ESPN-2000~+99bp	271	279	+	10.9556	6.53e-05	0.0296	tgggtgctc
Rest	ESPN-2000~+99bp	867	888	+	2.35714	6.56e-05	0.0685	gaaaggaccggaggcagctgcc
Mecp2	ESPN-2000~+99bp	1012	1018	+	12.1842	6.57e-05	0.0625	cccgggg
Snai1	ESPN-2000~+99bp	564	571	-	12.4228	6.59e-05	0.0767	GCAGGTGT
Sp2	ESPN-2000~+99bp	1948	1969	+	9.78862	6.59e-05	0.00236	gcggggtgggggcgggcccgag
Ctcfl	ESPN-2000~+99bp	2018	2035	+	7.87879	6.61e-05	0.0168	agcgccaggcagcgcgga
Sox4	ESPN-2000~+99bp	669	680	+	11.18	6.62e-05	0.249	ccttttgtctgc
Sall4	ESPN-2000~+99bp	984	993	+	11.3673	6.65e-05	0.0263	tggggctggg
Sall4	ESPN-2000~+99bp	1630	1639	-	11.3673	6.65e-05	0.0263	TGGGGCTGGG
ZSCAN31	ESPN-2000~+99bp	555	572	-	10.3262	6.65e-05	0.0415	GGCAGGTGTGCCGTGAGG
Prdm16	ESPN-2000~+99bp	580	589	+	11.197	6.65e-05	0.0286	acccagagga
E2f7	ESPN-2000~+99bp	1225	1237	-	11.1182	6.65e-05	0.0216	CGGGCAGGAGAGC
E2f7	ESPN-2000~+99bp	1298	1310	-	11.1182	6.65e-05	0.0216	GACGCGGGAGCGC
Znf281	ESPN-2000~+99bp	1440	1454	-	2.83333	6.67e-05	0.0156	GCGGGGAGGGCAGGA
Sp2	ESPN-2000~+99bp	2034	2055	+	9.76423	6.67e-05	0.00236	gagcggaggccaggcccacagc
ZNF467	ESPN-2000~+99bp	168	189	+	8.41837	6.7e-05	0.0104	tgggagagcccggagaggacag
ZSCAN22	ESPN-2000~+99bp	1562	1577	-	9.85455	6.78e-05	0.0481	GCCCTGAGGCAGGAGC
Srebf2	ESPN-2000~+99bp	987	999	+	10.8545	6.8e-05	0.0306	ggctggggcggag
Sp1	ESPN-2000~+99bp	1906	1929	+	8.18548	6.8e-05	0.00213	ggcgggcggggaactcgggcggag
Elk4	ESPN-2000~+99bp	195	207	+	11.1711	6.81e-05	0.076	tggcaggaagggc
Sp3	ESPN-2000~+99bp	1101	1120	-	10.4954	6.81e-05	0.004	GGCTGTGGGAGTGCAGGCGG
Sp2	ESPN-2000~+99bp	1940	1961	+	9.72358	6.82e-05	0.00236	ggggcggggcggggtgggggcg
ZNF322	ESPN-2000~+99bp	856	875	-	9.99083	6.83e-05	0.0511	GGTCCTTTCCCTGGGCCTGC
Zbtb17	ESPN-2000~+99bp	1544	1562	+	9.40816	6.84e-05	0.00583	cagggacgtggcagggctg
Nr1d2	ESPN-2000~+99bp	314	332	+	10.9189	6.84e-05	0.0869	gtggcaggggctcaggggc
Srebf1	ESPN-2000~+99bp	784	794	-	10.9266	6.86e-05	0.0683	GCTGGGCTGTG
Rfx1	ESPN-2000~+99bp	2015	2036	-	9.33333	6.86e-05	0.0329	CTCCGCGCTGCCTGGCGCTCCG
ZNF341	ESPN-2000~+99bp	1939	1960	+	10.374	6.87e-05	0.00802	cggggcggggcggggtgggggc
ZNF563	ESPN-2000~+99bp	2075	2095	+	10.76	6.88e-05	0.0506	cagatccccgacggccgcacc
Nr1d2	ESPN-2000~+99bp	250	268	+	10.9099	6.89e-05	0.0869	tgagaggttggtcagcagg
Thap11	ESPN-2000~+99bp	747	768	+	6.82895	6.91e-05	0.268	ggcctggtggaagtcgttggaa
Egr1	ESPN-2000~+99bp	1903	1916	+	9.21212	6.91e-05	0.0234	gggggcgggcgggg
Gfi1	ESPN-2000~+99bp	1686	1695	-	11.3553	6.91e-05	0.289	GGAGTGATTG
ZNF467	ESPN-2000~+99bp	2048	2069	-	8.34694	6.92e-05	0.0104	CGGGAGGCGGAGCGGCTGTGGG
Tfap2c	ESPN-2000~+99bp	125	137	-	11.2576	6.95e-05	0.035	CAGCCCTAGGGAG
Znf281	ESPN-2000~+99bp	1322	1336	-	2.66667	6.95e-05	0.0156	GGGTGGGAGGTTAGG
ZSCAN22	ESPN-2000~+99bp	1278	1293	-	9.8	6.97e-05	0.0481	ATCCAGAGAGAGGGGG
Ebf1	ESPN-2000~+99bp	1646	1658	-	10.3636	6.99e-05	0.0416	GGTCTCTGAGGAG
Prdm16	ESPN-2000~+99bp	1569	1578	+	11.1212	6.99e-05	0.0286	cctcagggcc
Sp2	ESPN-2000~+99bp	1584	1605	-	9.6748	6.99e-05	0.00236	AGGCGGGGTGAGGAGCACGAGG
Sp1	ESPN-2000~+99bp	1268	1291	-	8.12097	7e-05	0.00213	CCAGAGAGAGGGGGCTGAGACCCC
KLF12	ESPN-2000~+99bp	990	1000	+	9.65152	7.01e-05	0.0217	tggggcggagt
Atf3	ESPN-2000~+99bp	226	234	+	11.0606	7.01e-05	0.293	ttgagtcat
Sp1	ESPN-2000~+99bp	1977	2000	-	8.1129	7.03e-05	0.00213	GGGGCCGGAGCCCGCGGACGCCGG
Sp2	ESPN-2000~+99bp	973	994	+	9.65854	7.05e-05	0.00236	ctgtgccaggctggggctgggg
Srebf2	ESPN-2000~+99bp	1387	1399	+	10.8091	7.05e-05	0.0306	gggcggcctgagg
Sp5	ESPN-2000~+99bp	1228	1251	-	9.57576	7.05e-05	0.0088	AGTGCCAGAGGGCGCGGGCAGGAG
ZNF770	ESPN-2000~+99bp	1224	1245	-	8.56061	7.07e-05	0.0136	AGAGGGCGCGGGCAGGAGAGCG
Sp1	ESPN-2000~+99bp	1431	1454	-	8.09677	7.08e-05	0.00213	GCGGGGAGGGCAGGAAGGCAGGAC
ZNF768	ESPN-2000~+99bp	243	262	+	6.75758	7.12e-05	0.0388	aggagtctgagaggttggtc
ZSCAN22	ESPN-2000~+99bp	469	484	+	9.75455	7.13e-05	0.0481	tttggaatggaggagg
ZNF449	ESPN-2000~+99bp	1498	1508	+	10.6515	7.14e-05	0.0563	aggcagggctc
E2f3	ESPN-2000~+99bp	1438	1447	-	10.8333	7.16e-05	0.0413	GGGCAGGAAG
ZNF770	ESPN-2000~+99bp	1933	1954	+	8.5303	7.17e-05	0.0136	gcggggcggggcggggcggggt
OSR2	ESPN-2000~+99bp	108	123	+	11.1009	7.2e-05	0.0814	gctactgctgccgtga
E2f7	ESPN-2000~+99bp	1908	1920	+	11	7.2e-05	0.0216	cgggcggggaact
Zbtb7a	ESPN-2000~+99bp	318	326	+	11.7273	7.21e-05	0.0864	caggggctc
Zbtb7a	ESPN-2000~+99bp	1257	1265	-	11.7273	7.21e-05	0.0864	CAGGGGCTC
Hoxb4	ESPN-2000~+99bp	301	308	-	11.403	7.22e-05	0.302	TTAATGAC
ZNF768	ESPN-2000~+99bp	1277	1296	-	6.71212	7.25e-05	0.0388	GGCATCCAGAGAGAGGGGGC
ZNF667	ESPN-2000~+99bp	1554	1572	-	10.5931	7.27e-05	0.106	GAGGCAGGAGCAGCCCTGC
Sp2	ESPN-2000~+99bp	1930	1951	+	9.5935	7.29e-05	0.00238	gctgcggggcggggcggggcgg
Lyl1	ESPN-2000~+99bp	180	193	-	10.3881	7.3e-05	0.142	GCTTCTGTCCTCTC
ZNF341	ESPN-2000~+99bp	169	190	+	10.2683	7.31e-05	0.00802	gggagagcccggagaggacaga
ZNF341	ESPN-2000~+99bp	186	207	+	10.2683	7.31e-05	0.00802	acagaagcctggcaggaagggc
Stat4	ESPN-2000~+99bp	927	936	+	10.8636	7.32e-05	0.0989	gttcctggaa
ZNF467	ESPN-2000~+99bp	1950	1971	+	8.21429	7.34e-05	0.0104	ggggtgggggcgggcccgagtc
Nr1d1	ESPN-2000~+99bp	314	332	+	10.7207	7.34e-05	0.0742	gtggcaggggctcaggggc
SOX3	ESPN-2000~+99bp	669	679	+	11.5	7.36e-05	0.308	ccttttgtctg
Sp3	ESPN-2000~+99bp	1894	1913	+	10.3578	7.36e-05	0.004	cgtcgcggcgggggcgggcg
Zfx	ESPN-2000~+99bp	1386	1404	+	10.0303	7.37e-05	0.0127	cgggcggcctgaggccatg
Sp2	ESPN-2000~+99bp	1266	1287	-	9.56911	7.38e-05	0.00238	AGAGAGGGGGCTGAGACCCCTG
Zfx	ESPN-2000~+99bp	981	999	+	10.0152	7.42e-05	0.0127	ggctggggctggggcggag
Sp1	ESPN-2000~+99bp	1218	1241	-	7.99194	7.43e-05	0.00219	GGCGCGGGCAGGAGAGCGAATGTG
ZNF331	ESPN-2000~+99bp	777	796	+	4.93939	7.43e-05	0.0612	ggctaggcacagcccagcag
Egr2	ESPN-2000~+99bp	1328	1341	-	10.5303	7.44e-05	0.0196	GGGATGGGTGGGAG
Sp3	ESPN-2000~+99bp	1585	1604	-	10.3394	7.44e-05	0.004	GGCGGGGTGAGGAGCACGAG
Sp5	ESPN-2000~+99bp	1321	1344	-	9.4697	7.44e-05	0.00896	GCAGGGATGGGTGGGAGGTTAGGG
Klf5	ESPN-2000~+99bp	484	498	+	10.2424	7.47e-05	0.0202	gcccaggggaggggt
ZNF768	ESPN-2000~+99bp	577	596	+	6.63636	7.47e-05	0.0388	ggcacccagaggagggcagc
Znf322	ESPN-2000~+99bp	915	934	+	9.92661	7.47e-05	0.0574	atgactcccactgttcctgg
ZNF331	ESPN-2000~+99bp	1247	1266	-	4.92424	7.47e-05	0.0612	GCAGGGGCTCAGGAAAGTGC
Sp1	ESPN-2000~+99bp	1294	1317	-	7.97581	7.49e-05	0.00219	GTGGGGAGACGCGGGAGCGCCGGC
Egr2	ESPN-2000~+99bp	987	1000	+	10.5152	7.5e-05	0.0196	ggctggggcggagt
ZNF467	ESPN-2000~+99bp	1936	1957	+	8.16327	7.51e-05	0.0104	gggcggggcggggcggggtggg
Stat4	ESPN-2000~+99bp	647	656	-	10.8333	7.52e-05	0.0989	TTTCCTCGCA
ZNF528	ESPN-2000~+99bp	650	669	-	7.55714	7.52e-05	0.133	GAAGGAGGAGTCATTTCCTC
NEUROD2	ESPN-2000~+99bp	879	887	+	11.1515	7.53e-05	0.0709	ggcagctgc
NEUROD2	ESPN-2000~+99bp	880	888	-	11.1515	7.53e-05	0.0709	GGCAGCTGC
Isl1	ESPN-2000~+99bp	289	297	+	10.2388	7.54e-05	0.314	actaatgga
Ctcf	ESPN-2000~+99bp	840	859	-	7.39394	7.54e-05	0.031	CTGCCACCTAGTGGCGACCT
Sp2	ESPN-2000~+99bp	1922	1943	+	9.52846	7.54e-05	0.00238	gggcggaggctgcggggcgggg
E2f4	ESPN-2000~+99bp	1230	1243	-	10.7551	7.55e-05	0.0231	AGGGCGCGGGCAGG
Gfi1b	ESPN-2000~+99bp	386	395	-	11.0325	7.57e-05	0.316	TTTGTGATTT
Tfap2c	ESPN-2000~+99bp	1853	1865	+	11.0758	7.58e-05	0.035	aagcccctgggca
ZNF467	ESPN-2000~+99bp	1326	1347	-	8.14286	7.58e-05	0.0104	AAGGCAGGGATGGGTGGGAGGT
Klf5	ESPN-2000~+99bp	1047	1061	+	10.2121	7.58e-05	0.0202	gggggtgggtgttgg
Cebpe	ESPN-2000~+99bp	92	103	-	11.0806	7.59e-05	0.317	TTATGAAATCTG
Stat3	ESPN-2000~+99bp	195	206	-	10.8788	7.63e-05	0.0908	CCCTTCCTGCCA
Sp3	ESPN-2000~+99bp	1942	1961	+	10.2936	7.64e-05	0.004	ggcggggcggggtgggggcg
Ebf1	ESPN-2000~+99bp	125	137	-	10.1515	7.66e-05	0.0416	CAGCCCTAGGGAG
Elf3	ESPN-2000~+99bp	663	676	-	10.7273	7.66e-05	0.31	ACAAAAGGAAGGAG
ZNF341	ESPN-2000~+99bp	1935	1956	+	10.187	7.66e-05	0.00802	ggggcggggcggggcggggtgg
Rxrg	ESPN-2000~+99bp	1575	1596	-	8.52857	7.67e-05	0.0783	GAGGAGCACGAGGACAACGGCC
Fosb	ESPN-2000~+99bp	226	234	+	11.0606	7.69e-05	0.321	ttgagtcat
Nr1d1	ESPN-2000~+99bp	681	699	+	10.6577	7.69e-05	0.0742	aaaccactgggcaagcgtc
E2f7	ESPN-2000~+99bp	1428	1440	-	10.9	7.7e-05	0.0216	AAGGCAGGACGGG
ZNF121	ESPN-2000~+99bp	9	28	+	6.26364	7.72e-05	0.107	ctgggaacaatagttgtacc
Sp3	ESPN-2000~+99bp	2023	2042	+	10.2752	7.72e-05	0.004	caggcagcgcggagcggagg
ZNF341	ESPN-2000~+99bp	1435	1456	-	10.1707	7.74e-05	0.00802	CAGCGGGGAGGGCAGGAAGGCA
Nr1d1	ESPN-2000~+99bp	1524	1542	-	10.6486	7.74e-05	0.0742	AGGGCTCTGGGTCGAAATC
Prdm5	ESPN-2000~+99bp	789	803	-	10.9545	7.75e-05	0.0543	ACTGGAGCTGCTGGG
Zbtb17	ESPN-2000~+99bp	1429	1447	-	9.15306	7.75e-05	0.00639	GGGCAGGAAGGCAGGACGG
ZNF467	ESPN-2000~+99bp	1294	1315	-	8.09184	7.75e-05	0.0104	GGGGAGACGCGGGAGCGCCGGC
Sp3	ESPN-2000~+99bp	2001	2020	+	10.2661	7.76e-05	0.004	agagcgcggcggagcggagc
Etv4	ESPN-2000~+99bp	198	205	+	10.8444	7.76e-05	0.106	caggaagg
Etv4	ESPN-2000~+99bp	1064	1071	+	10.8444	7.76e-05	0.106	caggaagg
[truncated: 128 more rows]

## Sheet: RNA-seq
TFs	Group	Gene_number	Genes
[truncated: 236 more rows]
